# Supplementary material for: Structure-Based Alignment and Consensus Secondary Structures for Three HIV-Related RNA Genomes
Source: PLoS Comput Biol. 2015 May 20;11(5):e1004230. doi: 10.1371/journal.pcbi.1004230 (PMC4439019; doi:10.1371/journal.pcbi.1004230)
Supplement: S1 Dataset — (ZIP) [file pcbi.1004230.s002.zip]

Archive with 113 entries (108 files):
- S1_Dataset/
- S1_Dataset/.DS_Store
- __MACOSX/
- __MACOSX/S1_Dataset/
- __MACOSX/S1_Dataset/._.DS_Store
- S1_Dataset/HIV_alignment_data_file.xlsx
- __MACOSX/S1_Dataset/._HIV_alignment_data_file.xlsx
- S1_Dataset/hiv_aug2013.txt
- __MACOSX/S1_Dataset/._hiv_aug2013.txt
- S1_Dataset/lavender_et_al_hiv_msa.aln
- __MACOSX/S1_Dataset/._lavender_et_al_hiv_msa.aln
- S1_Dataset/README.txt
- __MACOSX/S1_Dataset/._README.txt
- S1_Dataset/Secondary_structure_files/
- S1_Dataset/Secondary_structure_files/hiv_1931_2454_combined.fa
- __MACOSX/S1_Dataset/Secondary_structure_files/
- __MACOSX/S1_Dataset/Secondary_structure_files/._hiv_1931_2454_combined.fa
- S1_Dataset/Secondary_structure_files/hiv_1931_2454_consensus_final.fa
- __MACOSX/S1_Dataset/Secondary_structure_files/._hiv_1931_2454_consensus_final.fa
- S1_Dataset/Secondary_structure_files/hiv_1_430_combined.fa
- __MACOSX/S1_Dataset/Secondary_structure_files/._hiv_1_430_combined.fa
- S1_Dataset/Secondary_structure_files/hiv_1_430_consensus_final.fa
- __MACOSX/S1_Dataset/Secondary_structure_files/._hiv_1_430_consensus_final.fa
- S1_Dataset/Secondary_structure_files/hiv_2670_2988_combined.fa
- __MACOSX/S1_Dataset/Secondary_structure_files/._hiv_2670_2988_combined.fa
- S1_Dataset/Secondary_structure_files/hiv_2670_2988_consensus_final.fa
- __MACOSX/S1_Dataset/Secondary_structure_files/._hiv_2670_2988_consensus_final.fa
- S1_Dataset/Secondary_structure_files/hiv_2seq_1931_2454_hiv_filtered.fa
- __MACOSX/S1_Dataset/Secondary_structure_files/._hiv_2seq_1931_2454_hiv_filtered.fa
- S1_Dataset/Secondary_structure_files/hiv_2seq_1_430_hiv_filtered.fa
- __MACOSX/S1_Dataset/Secondary_structure_files/._hiv_2seq_1_430_hiv_filtered.fa
- S1_Dataset/Secondary_structure_files/hiv_2seq_2670_2988_hiv_filtered.fa
- __MACOSX/S1_Dataset/Secondary_structure_files/._hiv_2seq_2670_2988_hiv_filtered.fa
- S1_Dataset/Secondary_structure_files/hiv_2seq_3753_4008_hiv_filtered.fa
- __MACOSX/S1_Dataset/Secondary_structure_files/._hiv_2seq_3753_4008_hiv_filtered.fa
- S1_Dataset/Secondary_structure_files/hiv_2seq_4049_4651_hiv_filtered.fa
- __MACOSX/S1_Dataset/Secondary_structure_files/._hiv_2seq_4049_4651_hiv_filtered.fa
- S1_Dataset/Secondary_structure_files/hiv_2seq_4772_5554_hiv_filtered.fa
- __MACOSX/S1_Dataset/Secondary_structure_files/._hiv_2seq_4772_5554_hiv_filtered.fa
- S1_Dataset/Secondary_structure_files/hiv_2seq_595_1726_hiv_filtered.fa
- __MACOSX/S1_Dataset/Secondary_structure_files/._hiv_2seq_595_1726_hiv_filtered.fa
- S1_Dataset/Secondary_structure_files/hiv_2seq_6097_6351_hiv_filtered.fa
- __MACOSX/S1_Dataset/Secondary_structure_files/._hiv_2seq_6097_6351_hiv_filtered.fa
- S1_Dataset/Secondary_structure_files/hiv_2seq_7101_8385_hiv_filtered.fa
- __MACOSX/S1_Dataset/Secondary_structure_files/._hiv_2seq_7101_8385_hiv_filtered.fa
- S1_Dataset/Secondary_structure_files/hiv_2seq_8405_8802_hiv_filtered.fa
- __MACOSX/S1_Dataset/Secondary_structure_files/._hiv_2seq_8405_8802_hiv_filtered.fa
- S1_Dataset/Secondary_structure_files/hiv_2seq_8889_9173_hiv_filtered.fa
- __MACOSX/S1_Dataset/Secondary_structure_files/._hiv_2seq_8889_9173_hiv_filtered.fa
- S1_Dataset/Secondary_structure_files/hiv_3753_4008_combined.fa
- __MACOSX/S1_Dataset/Secondary_structure_files/._hiv_3753_4008_combined.fa
- S1_Dataset/Secondary_structure_files/hiv_3753_4008_consensus_final.fa
- __MACOSX/S1_Dataset/Secondary_structure_files/._hiv_3753_4008_consensus_final.fa
- S1_Dataset/Secondary_structure_files/hiv_3seq_1931_2454_hiv_filtered.fa
- __MACOSX/S1_Dataset/Secondary_structure_files/._hiv_3seq_1931_2454_hiv_filtered.fa
- S1_Dataset/Secondary_structure_files/hiv_3seq_1_430_hiv_filtered.fa
- __MACOSX/S1_Dataset/Secondary_structure_files/._hiv_3seq_1_430_hiv_filtered.fa
- S1_Dataset/Secondary_structure_files/hiv_3seq_2670_2988_hiv_filtered.fa
- __MACOSX/S1_Dataset/Secondary_structure_files/._hiv_3seq_2670_2988_hiv_filtered.fa
- S1_Dataset/Secondary_structure_files/hiv_3seq_3753_4008_hiv_filtered.fa
- __MACOSX/S1_Dataset/Secondary_structure_files/._hiv_3seq_3753_4008_hiv_filtered.fa
- S1_Dataset/Secondary_structure_files/hiv_3seq_4049_4651_hiv_filtered.fa
- __MACOSX/S1_Dataset/Secondary_structure_files/._hiv_3seq_4049_4651_hiv_filtered.fa
- S1_Dataset/Secondary_structure_files/hiv_3seq_4772_5554_hiv_filtered.fa
- __MACOSX/S1_Dataset/Secondary_structure_files/._hiv_3seq_4772_5554_hiv_filtered.fa
- S1_Dataset/Secondary_structure_files/hiv_3seq_595_1726_hiv_filtered.fa
- __MACOSX/S1_Dataset/Secondary_structure_files/._hiv_3seq_595_1726_hiv_filtered.fa
- S1_Dataset/Secondary_structure_files/hiv_3seq_6097_6351_hiv_filtered.fa
- __MACOSX/S1_Dataset/Secondary_structure_files/._hiv_3seq_6097_6351_hiv_filtered.fa
- S1_Dataset/Secondary_structure_files/hiv_3seq_7101_8385_hiv_filtered.fa
- __MACOSX/S1_Dataset/Secondary_structure_files/._hiv_3seq_7101_8385_hiv_filtered.fa
- S1_Dataset/Secondary_structure_files/hiv_3seq_8405_8802_hiv_filtered.fa
- __MACOSX/S1_Dataset/Secondary_structure_files/._hiv_3seq_8405_8802_hiv_filtered.fa
- S1_Dataset/Secondary_structure_files/hiv_3seq_8889_9173_hiv_filtered.fa
- __MACOSX/S1_Dataset/Secondary_structure_files/._hiv_3seq_8889_9173_hiv_filtered.fa
- S1_Dataset/Secondary_structure_files/hiv_4049_4651_combined.fa
- __MACOSX/S1_Dataset/Secondary_structure_files/._hiv_4049_4651_combined.fa
- S1_Dataset/Secondary_structure_files/hiv_4049_4651_consensus_final.fa
- __MACOSX/S1_Dataset/Secondary_structure_files/._hiv_4049_4651_consensus_final.fa
- S1_Dataset/Secondary_structure_files/hiv_4772_5554_combined.fa
- __MACOSX/S1_Dataset/Secondary_structure_files/._hiv_4772_5554_combined.fa
- S1_Dataset/Secondary_structure_files/hiv_4772_5554_consensus_final.fa
- __MACOSX/S1_Dataset/Secondary_structure_files/._hiv_4772_5554_consensus_final.fa
- S1_Dataset/Secondary_structure_files/hiv_595_1726_combined.fa
- __MACOSX/S1_Dataset/Secondary_structure_files/._hiv_595_1726_combined.fa
- S1_Dataset/Secondary_structure_files/hiv_595_1726_consensus_final.fa
- __MACOSX/S1_Dataset/Secondary_structure_files/._hiv_595_1726_consensus_final.fa
- S1_Dataset/Secondary_structure_files/hiv_6097_6351_combined.fa
- __MACOSX/S1_Dataset/Secondary_structure_files/._hiv_6097_6351_combined.fa
- S1_Dataset/Secondary_structure_files/hiv_6097_6351_consensus_final.fa
- __MACOSX/S1_Dataset/Secondary_structure_files/._hiv_6097_6351_consensus_final.fa
- S1_Dataset/Secondary_structure_files/hiv_7101_8385_combined.fa
- __MACOSX/S1_Dataset/Secondary_structure_files/._hiv_7101_8385_combined.fa
- S1_Dataset/Secondary_structure_files/hiv_7101_8385_consensus_final.fa
- __MACOSX/S1_Dataset/Secondary_structure_files/._hiv_7101_8385_consensus_final.fa
- S1_Dataset/Secondary_structure_files/hiv_8405_8802_combined.fa
- __MACOSX/S1_Dataset/Secondary_structure_files/._hiv_8405_8802_combined.fa
- S1_Dataset/Secondary_structure_files/hiv_8405_8802_consensus_final.fa
- __MACOSX/S1_Dataset/Secondary_structure_files/._hiv_8405_8802_consensus_final.fa
- S1_Dataset/Secondary_structure_files/hiv_8889_9173_combined.fa
- __MACOSX/S1_Dataset/Secondary_structure_files/._hiv_8889_9173_combined.fa
- S1_Dataset/Secondary_structure_files/hiv_8889_9173_consensus_final.fa
- __MACOSX/S1_Dataset/Secondary_structure_files/._hiv_8889_9173_consensus_final.fa
- __MACOSX/S1_Dataset/._Secondary_structure_files
- S1_Dataset/SHAPE_alignment_scripts.zip
- __MACOSX/S1_Dataset/._SHAPE_alignment_scripts.zip
- S1_Dataset/sivcpz_1m7.txt
- __MACOSX/S1_Dataset/._sivcpz_1m7.txt
- S1_Dataset/sivmac_1m7.txt
- __MACOSX/S1_Dataset/._sivmac_1m7.txt
- S1_Dataset/sivmac_1m7_pollom_1_202.txt
- __MACOSX/S1_Dataset/._sivmac_1m7_pollom_1_202.txt
- __MACOSX/._S1_Dataset
