# Supplementary material for: Structure-Based Alignment and Consensus Secondary Structures for Three HIV-Related RNA Genomes
Source: PLoS Comput Biol. 2015 May 20;11(5):e1004230. doi: 10.1371/journal.pcbi.1004230 (PMC4439019; doi:10.1371/journal.pcbi.1004230)
Supplement: S1 Dataset — (ZIP) [file pcbi.1004230.s002.zip › S1_Dataset/HIV_alignment_data_file.xlsx]

## Sheet: HIV-1 SHAPE
index	nt_id	1m7_react	1m7_std_error
1	G	-999	0
2	G	-999	0
3	T	0.082354	0.092075
4	C	0.114893	0.537136
5	T	-999	0
6	C	0.125079	0.099
7	T	-0.097383	0.110394
8	C	0.048898	0.118498
9	T	0.003098	0.105467
10	G	0.168589	0.10506
11	G	-0.082722	0.058493
12	T	0.112146	0.094161
13	T	-0.185066	0.12047
14	A	0.061137	0.071867
15	G	0.063454	0.04277
16	A	0.669912	0.278724
17	C	0.144264	0.080096
18	C	0.011668	0.053906
19	A	-0.082364	0.069884
20	G	0.031057	0.020517
21	A	0.666156	0.073317
22	T	1.303	0.122554
23	C	4.65598	0.34601
24	T	0.554722	0.037059
25	G	0.039648	0.01311
26	A	0.023623	0.033999
27	G	0.077876	0.009834
28	C	0.106121	0.013219
29	C	1.31543	0.135494
30	T	1.32166	0.094676
31	G	0.91677	0.097173
32	G	0.827117	0.089568
33	G	0.336021	0.040662
34	A	1.44652	0.10373
35	G	-0.01353	0.011434
36	C	-0.026932	0.016351
37	T	-0.095421	0.027142
38	C	-0.039741	0.021441
39	T	0.046318	0.017827
40	C	0.171653	0.027864
41	T	0.100929	0.019678
42	G	0.020681	0.01996
43	G	0.055455	0.009988
44	C	0.019327	0.014078
45	T	0.052075	0.020645
46	A	0.083635	0.014642
47	A	0.024958	0.02095
48	C	-0.053964	0.019182
49	T	0.122288	0.017982
50	A	0.02392	0.006003
51	G	0.085537	0.017887
52	G	0.19064	0.026018
53	G	0.137808	0.030824
54	A	-0.095014	0.038966
55	A	0.170995	0.049001
56	C	-0.006459	0.021473
57	C	0.049107	0.031274
58	C	0.304024	0.046065
59	A	0.205333	0.016494
60	C	-0.021717	0.018817
61	T	0.120896	0.015507
62	G	0.205807	0.013265
63	C	-0.064668	0.022289
64	T	0.348146	0.04241
65	T	0.713059	0.085601
66	A	0.362921	0.029813
67	A	0.349346	0.038104
68	G	0.077963	0.008365
69	C	0.006433	0.022603
70	C	0.076068	0.017553
71	T	0.128392	0.016027
72	C	0.075559	0.020598
73	A	0.163424	0.028247
74	A	1.01764	0.08368
75	T	1.2973	0.126953
76	A	0.479928	0.074314
77	A	0.911642	0.072923
78	A	0.593342	0.061487
79	G	0.131282	0.013214
80	C	0.023351	0.015005
81	T	0.213593	0.0216
82	T	0.000222	0.018126
83	G	0.23075	0.014674
84	C	-0.027114	0.025541
85	C	0.173161	0.019979
86	T	0.687291	0.050053
87	T	1.02677	0.094313
88	G	0.456068	0.030288
89	A	0.424394	0.047114
90	G	0.201827	0.017136
91	T	0.262763	0.016062
92	G	0.043893	0.010753
93	C	0.070747	0.014916
94	T	0.559836	0.052698
95	C	0.311178	0.021446
96	A	0.412855	0.060051
97	A	0.535563	0.040102
98	A	0.067644	0.012999
99	G	0.755629	0.046041
100	T	0.307194	0.021659
101	A	0.438979	0.020375
102	G	0.044322	0.016737
103	T	0.063285	0.017116
104	G	0.134851	0.015235
105	T	0.164731	0.021385
106	G	0.382538	0.033119
107	T	0.312941	0.030652
108	G	0.256887	0.015307
109	C	0.044977	0.016472
110	C	0.30121	0.035944
111	C	0.334716	0.03804
112	G	0.3902	0.020226
113	T	0.271177	0.021163
114	C	0.507798	0.044347
115	T	0.509354	0.03249
116	G	0.694657	0.028323
117	T	2.39379	0.169366
118	T	0.211481	0.034582
119	G	1.25006	0.052436
120	T	0.131609	0.025491
121	G	0.28235	0.019978
122	T	0.580286	0.049368
123	G	0.244889	0.030254
124	A	0.486218	0.043687
125	C	0.158437	0.023671
126	T	-0.07531	0.024777
127	C	0.102571	0.018827
128	T	0.126383	0.030693
129	G	0.089819	0.013891
130	G	0.340665	0.031089
131	T	0.173011	0.027783
132	A	0.216824	0.019974
133	A	0.205445	0.019203
134	C	0.206892	0.029974
135	T	0.145138	0.015996
136	A	0.174949	0.03195
137	G	0.130555	0.024798
138	A	0.108869	0.036496
139	G	0.136982	0.024178
140	A	0.447773	0.040167
141	T	0.378867	0.035469
142	C	0.035818	0.021498
143	C	0.043196	0.017101
144	C	0.247462	0.049266
145	T	0.14765	0.022832
146	C	0.13942	0.027804
147	A	0.153968	0.039244
148	G	0.094383	0.039938
149	A	0.434178	0.036064
150	C	-0.02595	0.02142
151	C	0.041364	0.033055
152	C	-0.088121	0.024105
153	T	0.313399	0.032405
154	T	1.39593	0.135322
155	T	0.404925	0.066411
156	T	0.00868	0.063138
157	A	0.156338	0.14454
158	G	0.094119	0.02634
159	T	-0.091571	0.032136
160	C	0.01528	0.023057
161	A	0.750364	0.115015
162	G	-0.07111	0.016733
163	T	0.059871	0.058056
164	G	-999	0
165	T	0.315425	0.040111
166	G	-999	0
167	G	0.177798	0.027079
168	A	0.20754	0.077336
169	A	0.680577	0.136164
170	A	0.379553	0.098788
171	A	0.135098	0.037543
172	T	0.196805	0.051452
173	C	0.029704	0.035591
174	T	0.153151	0.07029
175	C	0.021152	0.027916
176	T	-0.078147	0.059832
177	A	0.089274	0.049002
178	G	0.100135	0.04422
179	C	0.030695	0.017756
180	A	1.16675	0.327987
181	G	0.268387	0.031444
182	T	0.263317	0.046717
183	G	0.090443	0.028979
184	G	0.01878	0.032386
185	C	0.012516	0.023734
186	G	0.039995	0.020307
187	C	0.02959	0.041282
188	C	0.080411	0.049487
189	C	0.041206	0.044845
190	G	0.231416	0.039201
191	A	-0.040124	0.030296
192	A	0.22389	0.064252
193	C	-0.110472	0.047742
194	A	0.017614	0.017462
195	G	0.212937	0.073984
196	G	0.175541	0.069584
197	G	0.117198	0.037916
198	A	0.221568	0.039489
199	C	-0.03945	0.031727
200	T	0.099984	0.017201
201	T	0.848674	0.129632
202	G	0.943237	0.082268
203	A	0.166294	0.071264
204	A	1.27033	0.251194
205	A	0.133747	0.052862
206	G	0.268109	0.035925
207	C	0.574474	0.074378
208	G	1.67053	0.231119
209	A	0.37374	0.080073
210	A	0.719129	0.169206
211	A	1.2158	0.240418
212	G	1.35119	0.14896
213	T	1.26868	0.127819
214	A	0.752379	0.216402
215	A	0.013821	0.098595
216	A	0.546087	0.127612
217	G	0.110738	0.028392
218	C	0.033544	0.027982
219	C	0.13731	0.043849
220	A	-0.004984	0.040035
221	G	0.229019	0.047686
222	A	0.431305	0.060657
223	G	0.196574	0.045705
224	G	-0.055751	0.055023
225	A	0.405083	0.070208
226	G	0.321675	0.09439
227	A	0.739972	0.101438
228	T	0.035027	0.060934
229	C	0.264202	0.062299
230	T	0.232827	0.053174
231	C	0.051127	0.070699
232	T	0.19001	0.051699
233	C	0.396905	0.089313
234	G	0.077524	0.055921
235	A	0.22069	0.044718
236	C	0.13658	0.045042
237	G	0.114845	0.050359
238	C	0.166455	0.044534
239	A	1.24916	0.173108
240	G	0.588276	0.160061
241	G	0.346252	0.098108
242	A	0.720664	0.148254
243	C	-0.049181	0.058174
244	T	0.245787	0.082149
245	C	0.092254	0.048303
246	G	0.179923	0.032843
247	G	0.379409	0.049547
248	C	-0.063556	0.02746
249	T	0.191226	0.039382
250	T	0.118909	0.036639
251	G	0.091177	0.029075
252	C	0.131381	0.04696
253	T	0.317724	0.053435
254	G	0.289912	0.048303
255	A	0.775406	0.159363
256	A	2.41964	0.32308
257	G	-0.031806	0.015091
258	C	0.068472	0.04409
259	G	-0.08867	0.03189
260	C	0.149791	0.060266
261	G	0.062262	0.034048
262	C	-0.075739	0.023615
263	A	0.213214	0.0349
264	C	0.13242	0.047478
265	G	0.303192	0.055241
266	G	-0.056359	0.035864
267	C	-0.015514	0.021591
268	A	0.209937	0.043795
269	A	0.862369	0.134129
270	G	0.48935	0.098631
271	A	0.977316	0.117475
272	G	0.877653	0.139097
273	G	0.616386	0.066023
274	C	0.213804	0.038784
275	G	0.225777	0.027024
276	A	0.216827	0.027221
277	G	0.276428	0.049456
278	G	0.756857	0.08547
279	G	0.257412	0.049855
280	G	0.193405	0.026203
281	C	0.146595	0.02492
282	G	0.368541	0.092513
283	G	0.04024	0.031166
284	C	0.179669	0.047467
285	G	0.700422	0.146368
286	A	0.78689	0.095596
287	C	0.28993	0.047689
288	T	0.175188	0.036859
289	G	0.253842	0.048312
290	G	0.250149	0.059747
291	T	0.407097	0.083316
292	G	0.236841	0.062723
293	A	1.27519	0.181362
294	G	0.766785	0.11472
295	T	0.423426	0.116182
296	A	0.58593	0.098976
297	C	0.213446	0.061833
298	G	0.499065	0.059352
299	C	-0.101375	0.052087
300	C	-0.136418	0.023475
301	A	0.194107	0.075028
302	A	0.651111	0.220611
303	A	1.59738	0.758572
304	A	0.099347	0.117974
305	A	1.54563	0.328642
306	T	0.576972	0.081331
307	T	1.48275	0.296441
308	T	0.300501	0.101012
309	T	1.11058	0.182468
310	G	0.995697	0.112532
311	A	1.00053	0.178489
312	C	0.159978	0.066768
313	T	0.100257	0.043228
314	A	0.091173	0.058227
315	G	0.041321	0.018501
316	C	0.032603	0.023558
317	G	1.11553	0.14219
318	G	0.631987	0.06332
319	A	0.719994	0.088025
320	G	0.675923	0.199653
321	G	-0.006756	0.036382
322	C	0.043867	0.028655
323	T	0.27349	0.043361
324	A	0.076654	0.034487
325	G	0.474171	0.063022
326	A	0.797368	0.16441
327	A	0.795846	0.102728
328	G	1.00293	0.070769
329	G	0.727275	0.074811
330	A	0.781825	0.070263
331	G	0.340304	0.065575
332	A	1.49925	0.268535
333	G	0.177492	0.058783
334	A	0.245404	0.075451
335	G	0.135144	0.043355
336	A	0.295743	0.044387
337	T	0.460673	0.051883
338	G	0.280801	0.04497
339	G	0.199656	0.040857
340	G	0.09751	0.020568
341	T	0.364962	0.040596
342	G	0.167593	0.017558
343	C	0.546941	0.074198
344	G	0.138376	0.029209
345	A	0.595927	0.098196
346	G	0.569807	0.119868
347	A	0.094959	0.036144
348	G	0.118055	0.02483
349	C	0.261837	0.045151
350	G	0.206676	0.036023
351	T	0.269331	0.058168
352	C	0.278982	0.052912
353	G	0.191317	0.040098
354	G	0.333745	0.069419
355	T	1.32035	0.257589
356	A	1.59874	0.221122
357	T	0.450389	0.194063
358	T	1.31565	0.248686
359	A	0.795765	0.149828
360	A	0.985904	0.231254
361	G	0.401431	0.04515
362	C	0.421595	0.048302
363	G	0.124928	0.026302
364	G	0.123686	0.033713
365	G	0.258781	0.053464
366	G	0.40555	0.052175
367	G	0.215082	0.059352
368	A	0.63159	0.070098
369	G	0.778692	0.097979
370	A	0.877074	0.184055
371	A	1.48113	0.244448
372	T	0.899124	0.16567
373	T	1.58026	0.374512
374	A	0.424674	0.123407
375	G	1.48492	0.28991
376	A	1.22372	0.294328
377	T	1.49677	0.228982
378	A	0.697911	0.384782
379	A	1.29021	0.156549
380	A	0.548252	0.103071
381	T	0.68037	0.113211
382	G	0.220807	0.057386
383	G	0.246584	0.076352
384	G	-999	0
385	A	0.368747	0.095966
386	A	0.031607	0.06337
387	A	0.287491	0.119531
388	A	0.403556	0.186588
389	A	0.167971	0.103417
390	A	0.132244	0.072116
391	T	1.31411	0.294497
392	T	0.995233	0.154448
393	C	0.31298	0.06653
394	G	0.747162	0.183172
395	G	0.647809	0.084252
396	T	0.501515	0.178106
397	T	1.2077	0.233557
398	A	0.152535	0.075219
399	A	0.219342	0.057505
400	G	0.089307	0.050074
401	G	0.037662	0.038958
402	C	0.370553	0.083268
403	C	-0.000207	0.03932
404	A	0.088342	0.033665
405	G	0.124065	0.026061
406	G	0.394843	0.097205
407	G	-0.028872	0.039659
408	G	0.149116	0.053799
409	G	0.112558	0.046929
410	A	0.061096	0.047401
411	A	0.989276	0.280176
412	A	0.759779	0.14667
413	G	1.54278	0.207299
414	A	0.125141	0.125376
415	A	0.888118	0.154231
416	A	-0.012448	0.054036
417	C	0.508793	0.089746
418	A	0.874081	0.169468
419	A	0.42249	0.167888
420	T	1.63104	0.457279
421	A	1.36612	0.386359
422	T	1.37944	0.201652
423	A	1.17224	0.433718
424	A	1.48569	0.256103
425	A	-0.013212	0.071956
426	C	1.01615	0.177812
427	T	0.90546	0.172858
428	A	0.79121	0.27185
429	A	0.416251	0.133051
430	A	1.36293	0.570829
431	A	0.334636	0.097323
432	C	1.09554	0.197348
433	A	0.716186	0.143973
434	T	1.44634	0.204772
435	A	0.410956	0.159777
436	T	0.642263	0.143712
437	A	0.581384	0.118145
438	G	0.266553	0.028276
439	T	0.8309	0.162745
440	A	0.838032	0.10298
441	T	0.716124	0.107368
442	G	0.15064	0.039954
443	G	0.219439	0.063185
444	G	0.169215	0.048773
445	C	0.00733	0.031982
446	A	0.415629	0.087551
447	A	0.593174	0.081534
448	G	-0.041916	0.030295
449	C	0.08125	0.045331
450	A	0.83922	0.115242
451	G	0.399179	0.065011
452	G	0.286623	0.065358
453	G	0.33146	0.035544
454	A	0.735906	0.103393
455	G	0.132846	0.028644
456	C	0.157412	0.034337
457	T	0.740205	0.098853
458	A	1.0342	0.153097
459	G	1.18843	0.15018
460	A	0.29298	0.073984
461	A	0.690438	0.133395
462	C	1.2529	0.177041
463	G	0.544388	0.080146
464	A	1.04568	0.108579
465	T	-0.009274	0.09068
466	T	1.41507	0.187834
467	C	0.295168	0.061652
468	G	-0.010627	0.037769
469	C	0.308123	0.064344
470	A	0.510326	0.085703
471	G	0.784427	0.085994
472	T	0.920953	0.185851
473	T	2.51001	0.312609
474	A	0.659152	0.117168
475	A	0.450195	0.089393
476	T	0.405914	0.055876
477	C	-0.037494	0.036095
478	C	-0.005512	0.026455
479	T	0.050928	0.051049
480	G	0.013241	0.042887
481	G	-0.027294	0.015093
482	C	-0.269574	0.039561
483	C	-0.164752	0.041138
484	T	0.273763	0.057123
485	T	1.16069	0.284327
486	T	0.464806	0.139669
487	T	2.33415	0.50763
488	A	0.634322	0.116746
489	G	0.931942	0.095763
490	A	0.283487	0.068889
491	G	0.365086	0.071104
492	A	0.444431	0.098568
493	C	0.739398	0.132782
494	A	1.5617	0.203106
495	T	1.39483	0.206449
496	C	0.896238	0.133636
497	A	0.70507	0.093089
498	G	0.930787	0.110429
499	A	0.681427	0.086834
500	A	0.6137	0.08565
501	G	0.19457	0.046291
502	G	-0.067313	0.019287
503	C	-0.077856	0.023681
504	T	0.320706	0.058404
505	G	0.43141	0.042304
506	T	0.230207	0.045699
507	A	0.940949	0.109614
508	G	0.2395	0.043725
509	A	0.049009	0.045272
510	C	1.24914	0.181586
511	A	0.897639	0.179957
512	A	2.02152	0.348515
513	A	0.20914	0.06496
514	T	1.13362	0.107331
515	A	0.266776	0.04394
516	C	0.318552	0.048469
517	T	0.025368	0.022474
518	G	0.191502	0.05095
519	G	0.201529	0.04932
520	G	0.604786	0.064277
521	A	0.019524	0.028489
522	C	0.413468	0.07879
523	A	0.217882	0.052497
524	G	0.105143	0.026826
525	C	-0.069671	0.026604
526	T	0.364994	0.045711
527	A	0.512298	0.073492
528	C	0.106865	0.042382
529	A	0.902383	0.090017
530	A	0.451766	0.054825
531	C	0.03773	0.06003
532	C	0.317367	0.070408
533	A	0.361143	0.05537
534	T	0.243351	0.027937
535	C	0.050685	0.02413
536	C	0.112701	0.040932
537	C	-0.120249	0.023012
538	T	0.425402	0.060218
539	T	1.68373	0.209425
540	C	0.243232	0.054028
541	A	0.156394	0.054826
542	G	0.484377	0.079582
543	A	1.12884	0.12742
544	C	0.456139	0.071093
545	A	0.822933	0.109336
546	G	0.194607	0.033257
547	G	0.414936	0.07489
548	A	0.229489	0.040683
549	T	0.24993	0.033156
550	C	0.412075	0.063666
551	A	0.396507	0.04516
552	G	0.853559	0.107055
553	A	1.29487	0.146732
554	A	0.595454	0.188558
555	G	0.73533	0.179203
556	A	0.41427	0.102648
557	A	1.45422	0.242493
558	C	0.571952	0.08306
559	T	0.627042	0.082025
560	T	0.423063	0.028146
561	A	1.21071	0.315961
562	G	0.660174	0.12718
563	A	0.307093	0.075341
564	T	0.934508	0.150108
565	C	1.26182	0.220497
566	A	0.756134	0.075327
567	T	0.578165	0.144221
568	T	1.42976	0.306966
569	A	1.16082	0.157313
570	T	0.579349	0.182777
571	A	2.04095	0.472187
572	T	0.87367	0.158506
573	A	0.963165	0.280561
574	A	0.538734	0.182345
575	T	0.996799	0.234774
576	A	0.433597	0.130005
577	C	0.747248	0.151718
578	A	0.748815	0.254107
579	A	0.412572	0.102072
580	T	0.542252	0.187193
581	A	0.343654	0.102706
582	G	0.184546	0.039368
583	C	0.703961	0.169054
584	A	0.150803	0.175732
585	G	0.489407	0.08259
586	T	0.0972	0.034439
587	C	0.296772	0.084498
588	C	0.096967	0.048181
589	T	0.254879	0.055357
590	C	0.258288	0.074592
591	T	-0.009241	0.02459
592	A	0.179606	0.033703
593	T	0.832402	0.221742
594	T	0.701177	0.179863
595	G	0.789854	0.09747
596	T	0.016644	0.043253
597	G	0.513208	0.112165
598	T	0.177596	0.043178
599	G	0.274494	0.052317
600	C	-0.010318	0.064542
601	A	0.38192	0.065284
602	T	0.03965	0.072015
603	C	0.42893	0.086283
604	A	0.415451	0.097526
605	A	0.3688	0.16693
606	A	0.232265	0.068663
607	G	0.647986	0.114108
608	G	0.19109	0.057
609	A	1.2392	0.262272
610	T	1.15485	0.164596
611	A	1.50146	0.233441
612	G	0.709236	0.07479
613	A	0.70518	0.101541
614	T	0.539054	0.10705
615	G	0.31304	0.038232
616	T	1.31193	0.195685
617	A	1.04016	0.436789
618	A	1.46703	0.445495
619	A	0.92035	0.416797
620	A	1.12568	0.181856
621	G	1.37734	0.148978
622	A	0.241786	0.073436
623	C	0.246253	0.055344
624	A	0.569672	0.095748
625	C	0.411353	0.142108
626	C	0.411417	0.072356
627	A	0.313325	0.080089
628	A	0.453092	0.080326
629	G	0.447754	0.073399
630	G	0.653436	0.089983
631	A	0.648233	0.100894
632	A	0.79362	0.152083
633	G	0.288139	0.031292
634	C	0.033894	0.034004
635	C	-0.004996	0.025318
636	T	0.574786	0.070848
637	T	1.00693	0.153717
638	A	0.690084	0.150668
639	G	0.729783	0.124326
640	A	0.578238	0.094263
641	T	0.526967	0.082719
642	A	0.641963	0.145938
643	A	0.444159	0.099998
644	G	0.981496	0.119797
645	A	0.393693	0.073993
646	T	0.93308	0.112362
647	A	0.205705	0.052571
648	G	0.192175	0.019961
649	A	0.335616	0.053408
650	G	0.222681	0.04163
651	G	0.424741	0.05508
652	A	0.313864	0.056495
653	A	0.896681	0.115148
654	G	0.741557	0.085908
655	A	0.386392	0.099868
656	G	0.138082	0.030073
657	C	0.469798	0.053713
658	A	0.198128	0.060016
659	A	0.637324	0.159372
660	A	1.29962	0.286286
661	A	1.53343	0.21698
662	C	0.973194	0.122222
663	A	0.044871	0.047673
664	A	1.29026	0.217231
665	A	0.899103	0.096219
666	A	0.637303	0.09542
667	G	0.921708	0.084358
668	T	1.05091	0.080531
669	A	0.903357	0.138873
670	A	0.711589	0.094634
671	G	0.781228	0.07714
672	A	2.85873	0.525047
673	A	1.63255	0.233208
674	A	1.0351	0.163986
675	A	0.559539	0.11793
676	A	0.17697	0.040873
677	G	0.128925	0.036989
678	G	-0.025247	0.01843
679	C	0.380219	0.041806
680	A	0.272751	0.074228
681	C	0.455799	0.059378
682	A	0.308906	0.05508
683	G	0.55446	0.039826
684	C	0.41693	0.057984
685	A	0.228193	0.063888
686	A	0.178154	0.055796
687	G	0.04652	0.023331
688	C	0.195388	0.032156
689	A	0.351646	0.108118
690	G	0.049276	0.028086
691	C	0.114935	0.026213
692	A	-0.025705	0.052595
693	G	0.039088	0.017116
694	C	0.037636	0.01534
695	T	0.121017	0.024126
696	G	0.532847	0.049064
697	A	0.119435	0.036395
698	C	0.080842	0.030298
699	A	0.108118	0.039129
700	C	0.21331	0.03664
701	A	0.3346	0.050346
702	G	0.518002	0.072186
703	G	1.12916	0.074843
704	A	0.934562	0.120989
705	A	1.69177	0.16953
706	A	0.400557	0.087909
707	C	0.686585	0.067234
708	A	0.063811	0.050886
709	A	0.06216	0.031204
710	C	-0.061128	0.030059
711	A	0.004428	0.063445
712	G	0.275756	0.022007
713	C	0.147637	0.028667
714	C	0.161926	0.047268
715	A	0.093968	0.040353
716	G	0.160305	0.030332
717	G	0.033014	0.01277
718	T	0.241997	0.024589
719	C	0.158514	0.036904
720	A	0.01584	0.028727
721	G	0.031932	0.015143
722	C	0.168738	0.038068
723	C	0.382039	0.050267
724	A	0.102377	0.026652
725	A	1.82979	0.217658
726	A	0.455107	0.09431
727	A	1.40315	0.187987
728	T	1.32907	0.184283
729	T	1.12286	0.168982
730	A	0.72741	0.050927
731	C	-0.094558	0.038123
732	C	0.096698	0.04991
733	C	0.265286	0.056509
734	T	0.478736	0.069231
735	A	1.51806	0.171095
736	T	0.387586	0.06016
737	A	0.245913	0.050366
738	G	0.346087	0.028531
739	T	0.304316	0.050089
740	G	0.170682	0.017979
741	C	0.381967	0.045273
742	A	0.750243	0.109106
743	G	1.01828	0.096653
744	A	0.673801	0.098948
745	A	0.679226	0.065553
746	C	0.09744	0.045489
747	C	0.025939	0.034794
748	T	0.104505	0.01676
749	C	0.169196	0.037787
750	C	0.213554	0.043257
751	A	0.184565	0.026644
752	G	0.126041	0.022377
753	G	0.001402	0.036662
754	G	0.224114	0.045498
755	G	0.022381	0.025431
756	C	0.259549	0.043344
757	A	0.259361	0.067188
758	A	0.533885	0.120408
759	A	0.877025	0.076184
760	T	0.940399	0.10065
761	G	0.606876	0.060129
762	G	0.178073	0.030025
763	T	0.271374	0.051924
764	A	0.171108	0.026142
765	C	0.184592	0.043436
766	A	0.577007	0.052047
767	T	0.592377	0.063119
768	C	0.233213	0.034905
769	A	0.236298	0.027605
770	G	0.133447	0.031366
771	G	0.05149	0.017505
772	C	0.053637	0.024167
773	C	0.227402	0.052215
774	A	0.446747	0.066804
775	T	0.639548	0.05962
776	A	0.684866	0.061566
777	T	0.544353	0.084258
778	C	0.707315	0.116637
779	A	0.224614	0.020176
780	C	0.419288	0.104596
781	C	0.656101	0.1275
782	T	0.46916	0.050362
783	A	0.862162	0.12604
784	G	1.84561	0.195683
785	A	3.1006	0.522504
786	A	1.05884	0.103556
787	C	0.454129	0.049283
788	T	0.537641	0.059302
789	T	0.776306	0.15083
790	T	1.97815	0.240674
791	A	0.444948	0.088365
792	A	2.62347	0.529292
793	A	0.475322	0.133607
794	T	0.45528	0.092818
795	G	-0.030191	0.024762
796	C	0.11031	0.03612
797	A	0.124298	0.023275
798	T	0.194461	0.050207
799	G	0.220171	0.053823
800	G	0.308496	0.076802
801	G	-0.070985	0.037627
802	T	0.261556	0.038152
803	A	0.176474	0.051145
804	A	0.321101	0.108847
805	A	1.24987	0.183668
806	A	0.67382	0.13244
807	G	0.490732	0.075527
808	T	1.08779	0.088746
809	A	0.770821	0.143916
810	G	0.594132	0.100046
811	T	0.750625	0.110592
812	A	0.204893	0.071344
813	G	1.74739	0.223897
814	A	1.33959	0.111303
815	A	0.115472	0.073106
816	G	1.29489	0.148782
817	A	0.500608	0.11995
818	G	0.401559	0.059348
819	A	0.675308	0.20136
820	A	0.709306	0.098694
821	G	0.151093	0.044505
822	G	0.195982	0.036617
823	C	0.184814	0.020974
824	T	0.121391	0.040129
825	T	1.01904	0.174992
826	T	1.03681	0.14857
827	C	0.312794	0.058382
828	A	0.308609	0.091377
829	G	0.032373	0.017697
830	C	-0.122357	0.041318
831	C	0.158233	0.057096
832	C	0.912264	0.14354
833	A	0.122892	0.046168
834	G	1.1126	0.139498
835	A	0.818794	0.121569
836	A	0.599545	0.173122
837	G	0.551413	0.075283
838	T	1.11258	0.116744
839	A	0.131609	0.05821
840	A	1.55008	0.233906
841	T	0.005365	0.03318
842	A	0.165682	0.028428
843	C	-0.168365	0.045337
844	C	-0.128678	0.045246
845	C	0.26526	0.049547
846	A	0.342772	0.067917
847	T	-0.031707	0.045856
848	G	0.355397	0.049274
849	T	1.01242	0.36842
850	T	0.226895	0.130124
851	T	1.16666	0.349283
852	T	0.879374	0.177584
853	C	-0.061912	0.044974
854	A	0.751153	0.253693
855	G	0.279295	0.096811
856	C	0.461119	0.12047
857	A	1.28553	0.134715
858	T	0.259368	0.118779
859	T	1.30919	0.222801
860	A	1.15203	0.254515
861	T	1.48202	0.24929
862	C	0.19292	0.051979
863	A	0.208976	0.033318
864	G	0.478303	0.170623
865	A	1.10922	0.240473
866	A	0.538357	0.103159
867	G	0.860125	0.201205
868	G	0.468307	0.094003
869	A	0.495895	0.145192
870	G	0.022492	0.035967
871	C	-0.005957	0.045869
872	C	0.43062	0.216022
873	A	0.734771	0.118071
874	C	-0.272086	0.128941
875	C	-0.013185	0.054196
876	C	0.116098	0.108443
877	C	0.081157	0.091103
878	A	0.379233	0.084623
879	C	0.348487	0.107209
880	A	-0.015455	0.040987
881	A	0.857372	0.213172
882	G	1.16299	0.270938
883	A	0.378539	0.060209
884	T	1.05768	0.356704
885	T	0.254535	0.106472
886	T	0.981077	0.163785
887	A	0.665528	0.183121
888	A	2.86493	0.738658
889	A	1.95584	0.726546
890	T	1.27288	0.24573
891	A	0.19623	0.064269
892	C	-0.008328	0.065142
893	C	0.500353	0.109495
894	A	0.35047	0.084437
895	T	0.70535	0.204658
896	G	0.272752	0.046705
897	C	0.237045	0.061101
898	T	0.870684	0.1221
899	A	0.045611	0.070681
900	A	1.02445	0.190211
901	A	1.71321	0.46648
902	C	0.799102	0.125487
903	A	-0.149625	0.058264
904	C	-0.076507	0.042914
905	A	0.567105	0.108142
906	G	0.144799	0.027268
907	T	0.097118	0.020055
908	G	-0.377605	0.083336
909	G	-0.389171	0.039366
910	G	-0.058575	0.04015
911	G	0.217682	0.057135
912	G	0.350241	0.091363
913	G	0.408976	0.136443
914	A	0.677769	0.186297
915	C	0.208568	0.061691
916	A	0.952486	0.160019
917	T	1.32764	0.221409
918	C	0.278434	0.07388
919	A	0.062936	0.067552
920	A	1.1739	0.276631
921	G	0.634288	0.068247
922	C	0.194923	0.040531
923	A	-0.010643	0.056593
924	G	0.286923	0.041106
925	C	0.371125	0.092797
926	C	0.065987	0.045328
927	A	0.104544	0.052487
928	T	0.583475	0.096958
929	G	0.509365	0.079339
930	C	0.477287	0.097812
931	A	0.210709	0.088903
932	A	0.488639	0.140228
933	A	0.471033	0.067685
934	T	0.709438	0.119657
935	G	0.816871	0.082069
936	T	0.527201	0.121805
937	T	2.65152	0.317832
938	A	1.1925	0.263812
939	A	2.34172	0.733634
940	A	0.780426	0.206644
941	A	1.04663	0.210794
942	G	1.30038	0.099847
943	A	0.58474	0.152959
944	G	0.324618	0.06539
945	A	0.302318	0.05343
946	C	-0.019199	0.035762
947	C	0.141172	0.052544
948	A	0.352391	0.055116
949	T	0.758407	0.082394
950	C	0.508203	0.087364
951	A	0.665811	0.14093
952	A	1.17285	0.140259
953	T	0.817611	0.118916
954	G	0.355593	0.078712
955	A	0.646352	0.079278
956	G	0.951986	0.095853
957	G	0.567485	0.102499
958	A	0.61293	0.087213
959	A	0.898043	0.118782
960	G	0.669988	0.067099
961	C	0.091522	0.029309
962	T	0.194631	0.0382
963	G	0.13094	0.024266
964	C	0.213129	0.046754
965	A	0.895533	0.134368
966	G	1.1584	0.097243
967	A	1.10726	0.168507
968	A	0.766733	0.081674
969	T	0.785721	0.090639
970	G	0.422631	0.079296
971	G	0.029212	0.049001
972	G	0.782918	0.11678
973	A	0.429626	0.107466
974	T	0.559209	0.079287
975	A	2.22874	0.317576
976	G	1.06872	0.103219
977	A	1.28991	0.13277
978	T	-0.045298	0.039437
979	T	0.754206	0.086564
980	G	0.320518	0.044044
981	C	0.230479	0.052711
982	A	0.577268	0.117054
983	T	0.197417	0.03494
984	C	0.25691	0.042465
985	C	0.216705	0.043962
986	A	0.303292	0.051471
987	G	0.387082	0.034025
988	T	-0.036488	0.025703
989	G	0.501793	0.047468
990	C	0.258165	0.045604
991	A	0.671572	0.101163
992	T	0.215049	0.054096
993	G	0.157275	0.026909
994	C	0.364801	0.052158
995	A	0.687663	0.077507
996	G	0.054598	0.041135
997	G	0.119552	0.032656
998	G	0.171865	0.022998
999	C	-0.029934	0.036674
1000	C	0.449991	0.09114
1001	T	0.948278	0.128383
1002	A	1.53313	0.147903
1003	T	0.259461	0.084101
1004	T	0.586426	0.073161
1005	G	0.032954	0.017751
1006	C	0.142779	0.037569
1007	A	0.542503	0.068361
1008	C	-0.025838	0.03917
1009	C	0.191004	0.042771
1010	A	0.012083	0.019569
1011	G	0.144556	0.034885
1012	G	0.058581	0.019347
1013	C	-0.079909	0.023887
1014	C	0.364909	0.067224
1015	A	0.259883	0.073731
1016	G	0.764899	0.074407
1017	A	0.949463	0.10313
1018	T	1.69268	0.123275
1019	G	0.353174	0.04182
1020	A	0.581555	0.112776
1021	G	0.277915	0.054491
1022	A	0.756676	0.133001
1023	G	0.776183	0.096428
1024	A	0.691822	0.113519
1025	A	0.442257	0.059585
1026	C	0.071657	0.038012
1027	C	0.552966	0.075319
1028	A	0.218095	0.045881
1029	A	0.587098	0.060987
1030	G	0.333729	0.042124
1031	G	0.24042	0.040258
1032	G	0.418307	0.076269
1033	G	0.207764	0.036929
1034	A	0.366808	0.07637
1035	A	0.904692	0.088214
1036	G	0.563705	0.043276
1037	T	0.150245	0.042375
1038	G	0.83758	0.126261
1039	A	0.557475	0.093398
1040	C	0.25746	0.064479
1041	A	0.414687	0.076673
1042	T	0.570489	0.075647
1043	A	0.421604	0.07161
1044	G	0.203264	0.023884
1045	C	0.335385	0.049118
1046	A	0.393626	0.046373
1047	G	0.391569	0.083131
1048	G	0.666831	0.090136
1049	A	1.03824	0.148907
1050	A	0.437624	0.062451
1051	C	0.096283	0.042046
1052	T	0.725209	0.07612
1053	A	0.244416	0.05654
1054	C	0.601711	0.128423
1055	T	0.893345	0.115162
1056	A	1.17471	0.162922
1057	G	0.854481	0.100765
1058	T	0.50702	0.079184
1059	A	0.398759	0.036698
1060	C	-0.17957	0.050184
1061	C	0.217603	0.055705
1062	C	-0.258782	0.017949
1063	T	0.240647	0.058104
1064	T	0.660025	0.103047
1065	C	0.261634	0.048009
1066	A	0.378708	0.063115
1067	G	0.146206	0.046718
1068	G	0.53355	0.071831
1069	A	0.741124	0.145674
1070	A	0.929726	0.138065
1071	C	0.611933	0.096685
1072	A	0.719557	0.150496
1073	A	1.53784	0.207026
1074	A	1.10601	0.138613
1075	T	0.435055	0.052257
1076	A	0.258102	0.034823
1077	G	0.080502	0.033157
1078	G	0.340139	0.039371
1079	A	0.403318	0.061277
1080	T	0.151265	0.022722
1081	G	0.185834	0.041546
1082	G	-0.036486	0.027392
1083	A	0.090852	0.019599
1084	T	0.443941	0.067816
1085	G	0.878323	0.071843
1086	A	0.472629	0.102719
1087	C	0.062434	0.033932
1088	A	-0.07939	0.041862
1089	C	0.079775	0.038
1090	A	1.07755	0.120299
1091	T	1.22214	0.092199
1092	A	3.1623	0.471441
1093	A	0.112039	0.024767
1094	T	0.017914	0.018975
1095	C	-0.040529	0.027669
1096	C	0.146063	0.041277
1097	A	0.03887	0.019089
1098	C	-0.122002	0.041624
1099	C	0.412099	0.078994
1100	T	0.251638	0.070739
1101	A	0.072099	0.033523
1102	T	0.358561	0.046501
1103	C	0.094388	0.032436
1104	C	0.005959	0.011793
1105	C	0.103712	0.039033
1106	A	0.360076	0.071584
1107	G	1.48986	0.110208
1108	T	0.64366	0.065547
1109	A	0.583623	0.058803
1110	G	0.332449	0.064286
1111	G	0.354104	0.029488
1112	A	0.265975	0.066715
1113	G	0.54842	0.059368
1114	A	0.533602	0.142258
1115	A	0.374947	0.02593
1116	A	0.340486	0.045921
1117	T	0.032198	0.026974
1118	C	0.304376	0.046789
1119	T	1.20007	0.229531
1120	A	0.4731	0.068526
1121	T	1.598	0.166287
1122	A	1.27625	0.317451
1123	A	1.2192	0.111185
1124	A	0.426126	0.101837
1125	A	0.275957	0.073493
1126	G	1.11641	0.113427
1127	A	0.209236	0.039775
1128	T	0.594374	0.076581
1129	G	0.980172	0.103088
1130	G	0.099577	0.045774
1131	A	0.548113	0.086587
1132	T	0.763177	0.100017
1133	A	0.537645	0.093628
1134	A	0.306625	0.050429
1135	T	0.133866	0.032229
1136	C	0.177413	0.05766
1137	C	0.140659	0.036525
1138	T	0.084143	0.021986
1139	G	0.278219	0.04233
1140	G	0.24464	0.055799
1141	G	0.690478	0.080033
1142	A	0.470194	0.060716
1143	T	0.40032	0.086342
1144	T	2.53465	0.247357
1145	A	0.945634	0.114505
1146	A	1.39424	0.186819
1147	A	1.84828	0.16306
1148	T	1.77976	0.156466
1149	A	1.34551	0.302704
1150	A	1.46488	0.142894
1151	A	0.746533	0.159549
1152	A	0.506095	0.078538
1153	T	0.703632	0.113118
1154	A	0.083351	0.027758
1155	G	1.25749	0.098596
1156	T	0.595878	0.072372
1157	A	1.08665	0.185787
1158	A	0.895796	0.115925
1159	G	0.891976	0.091583
1160	A	0.816592	0.131551
1161	A	0.623431	0.079797
1162	T	1.13039	0.135249
1163	G	1.21749	0.120648
1164	T	0.594536	0.063449
1165	A	1.20806	0.141326
1166	T	0.398661	0.057967
1167	A	0.336603	0.050226
1168	G	0.243853	0.025929
1169	C	0.247646	0.064538
1170	C	0.200732	0.072216
1171	C	0.282651	0.075376
1172	T	0.549145	0.098385
1173	A	0.827231	0.072361
1174	C	0.104835	0.054335
1175	C	0.220783	0.044519
1176	A	0.360069	0.069476
1177	G	0.105129	0.016379
1178	C	-0.205736	0.031807
1179	A	0.138485	0.023193
1180	T	-0.023057	0.029801
1181	T	0.132463	0.023137
1182	C	0.047746	0.020678
1183	T	0.022644	0.026649
1184	G	0.252626	0.049374
1185	G	0.19021	0.035838
1186	A	0.28948	0.0493
1187	C	0.520875	0.06846
1188	A	1.09285	0.135288
1189	T	1.96268	0.198443
1190	A	0.812906	0.145122
1191	A	0.801704	0.117364
1192	G	0.393005	0.053384
1193	A	0.093544	0.028053
1194	C	0.588642	0.085197
1195	A	0.116195	0.050151
1196	A	0.340463	0.038586
1197	G	0.284028	0.044381
1198	G	0.377876	0.079515
1199	A	0.261341	0.030027
1200	C	0.03041	0.037787
1201	C	0.225561	0.0382
1202	A	0.305759	0.05174
1203	A	0.687433	0.164327
1204	A	0.518128	0.074646
1205	G	0.628222	0.06993
1206	G	0.732889	0.107811
1207	A	0.480985	0.096337
1208	A	0.569479	0.05527
1209	C	-0.026881	0.041155
1210	C	0.100111	0.06209
1211	C	0.346428	0.061951
1212	T	0.285483	0.067169
1213	T	0.717214	0.197551
1214	T	0.398902	0.062178
1215	A	0.831929	0.114762
1216	G	0.330645	0.029773
1217	A	0.124513	0.047307
1218	G	0.23069	0.065446
1219	A	0.027517	0.031878
1220	C	0.21232	0.046909
1221	T	0.316006	0.06053
1222	A	0.487536	0.06567
1223	T	1.11779	0.181828
1224	G	0.504437	0.05055
1225	T	0.28738	0.055616
1226	A	0.354313	0.057212
1227	G	0.313217	0.079278
1228	A	0.290223	0.07067
1229	C	1.34314	0.383321
1230	C	0.461123	0.054696
1231	G	1.41943	0.215517
1232	A	0.735893	0.098897
1233	T	0.49831	0.121709
1234	T	0.084005	0.03262
1235	C	0.252531	0.070452
1236	T	0.22484	0.093336
1237	A	0.23778	0.040899
1238	T	0.50339	0.098804
1239	A	0.030903	0.06409
1240	A	0.768323	0.13825
1241	A	0.147278	0.062425
1242	A	0.005603	0.046391
1243	C	-0.057813	0.042106
1244	T	0.180874	0.051331
1245	C	0.169498	0.061116
1246	T	0.230662	0.081162
1247	A	0.055778	0.033274
1248	A	1.11792	0.394521
1249	G	0.077521	0.049303
1250	A	0.196311	0.072252
1251	G	-0.055187	0.017611
1252	C	0.270296	0.076959
1253	C	0.206737	0.049617
1254	G	0.331127	0.078104
1255	A	0.114492	0.082187
1256	G	0.303701	0.053723
1257	C	0.120662	0.041933
1258	A	0.456227	0.064463
1259	A	0.226283	0.128256
1260	G	0.135708	0.032405
1261	C	-0.014635	0.030364
1262	T	0.299772	0.075838
1263	T	0.48145	0.102961
1264	C	0.639101	0.153511
1265	A	0.313317	0.065477
1266	C	0.670159	0.166558
1267	A	0.625916	0.182714
1268	A	0.732553	0.148697
1269	G	0.849402	0.135994
1270	A	0.724374	0.115176
1271	G	0.061316	0.042398
1272	G	0.163321	0.040236
1273	T	0.599079	0.065329
1274	A	0.55204	0.192107
1275	A	1.00926	0.189998
1276	A	1.6973	0.47138
1277	A	1.09487	0.391803
1278	A	0.216838	0.163923
1279	A	0.6181	0.150982
1280	T	0.468203	0.098975
1281	T	0.575741	0.093284
1282	G	0.510976	0.099771
1283	G	0.516335	0.072785
1284	A	0.265966	0.060362
1285	T	0.698321	0.122752
1286	G	0.160683	0.041388
1287	A	0.029302	0.034352
1288	C	0.392846	0.106482
1289	A	1.37407	0.2139
1290	G	1.24363	0.109016
1291	A	0.393384	0.152128
1292	A	0.566736	0.128606
1293	A	0.277178	0.056563
1294	C	-0.062077	0.063678
1295	C	0.216859	0.053148
1296	T	0.074858	0.028085
1297	T	0.22377	0.054979
1298	G	0.32545	0.049572
1299	T	-0.045142	0.034529
1300	T	0.180432	0.041468
1301	G	0.178638	0.03136
1302	G	-0.047844	0.027856
1303	T	0.006513	0.026442
1304	C	0.040466	0.025416
1305	C	0.024241	0.040737
1306	A	0.264404	0.079808
1307	A	0.572309	0.145272
1308	A	0.025418	0.069054
1309	A	0.19559	0.067343
1310	T	0.258953	0.062466
1311	G	0.101848	0.019555
1312	C	0.034396	0.042284
1313	G	0.373418	0.077534
1314	A	1.16806	0.376089
1315	A	0.394271	0.0564
1316	C	-0.050093	0.049728
1317	C	0.135	0.062975
1318	C	0.278063	0.051442
1319	A	1.12954	0.213095
1320	G	0.879043	0.148592
1321	A	1.05742	0.123014
1322	T	0.263814	0.094856
1323	T	0.324632	0.030129
1324	G	0.836614	0.108983
1325	T	0.301002	0.025834
1326	A	0.911637	0.210143
1327	A	1.39491	0.443342
1328	G	1.28343	0.275865
1329	A	0.866318	0.204079
1330	C	1.23193	0.334827
1331	T	0.285556	0.073298
1332	A	2.10777	0.320826
1333	T	2.12596	0.640967
1334	T	0.618635	0.149932
1335	T	1.42794	0.338832
1336	T	1.58804	0.281063
1337	A	1.42896	0.390195
1338	A	4.01227	1.05524
1339	A	-0.052501	0.072748
1340	A	0.376713	0.165215
1341	G	0.072979	0.045384
1342	C	0.261433	0.080101
1343	A	0.747903	0.131314
1344	T	-0.01402	0.038588
1345	T	0.468916	0.094735
1346	G	0.1147	0.04598
1347	G	0.556975	0.153108
1348	G	0.126824	0.055161
1349	A	0.428286	0.079346
1350	C	0.101093	0.041091
1351	C	0.245476	0.081527
1352	A	0.27701	0.043497
1353	G	0.232603	0.068839
1354	G	0.56878	0.098642
1355	A	0.728829	0.121273
1356	G	0.18004	0.021695
1357	C	0.15265	0.03209
1358	G	0.530859	0.090368
1359	A	0.655012	0.1231
1360	C	0.239702	0.065263
1361	A	0.549624	0.103734
1362	C	0.097896	0.041224
1363	T	1.14758	0.123573
1364	A	0.586739	0.096692
1365	G	1.25448	0.144751
1366	A	1.34451	0.198388
1367	A	0.365417	0.115297
1368	G	0.955006	0.120564
1369	A	0.40527	0.124319
1370	A	1.13545	0.13847
1371	A	0.869091	0.096282
1372	T	2.06144	0.275418
1373	G	0.911472	0.062031
1374	A	0.375859	0.080652
1375	T	0.483202	0.081468
1376	G	0.624629	0.071583
1377	A	0.302818	0.072606
1378	C	0.118614	0.055669
1379	A	0.848939	0.172742
1380	G	0.954587	0.097351
1381	C	0.292989	0.05646
1382	A	0.407396	0.059136
1383	T	0.467557	0.053194
1384	G	0.333146	0.052006
1385	T	0.249602	0.033797
1386	C	0.079937	0.0246
1387	A	0.399879	0.059298
1388	G	0.184883	0.032523
1389	G	0.463564	0.069133
1390	G	0.281796	0.039063
1391	A	0.603793	0.056094
1392	G	0.211709	0.023565
1393	T	0.457177	0.039962
1394	G	0.070038	0.036079
1395	G	0.099564	0.024695
1396	G	0.21435	0.04394
1397	G	0.209001	0.06237
1398	G	-0.226025	0.117372
1399	G	0.19912	0.087494
1400	A	0.112912	0.034726
1401	C	0.150765	0.040889
1402	C	0.147246	0.121408
1403	C	-0.025475	0.034203
1404	G	0.362887	0.064148
1405	G	0.185413	0.025534
1406	C	0.046409	0.029652
1407	C	0.211729	0.055049
1408	A	0.903386	0.109713
1409	T	1.57914	0.147231
1410	A	1.95817	0.391289
1411	A	1.20277	0.128016
1412	A	0.311877	0.067553
1413	G	0.620592	0.071562
1414	C	0.901849	0.09395
1415	A	0.75546	0.099653
1416	A	0.858128	0.122058
1417	G	1.02283	0.12156
1418	A	0.036948	0.048165
1419	G	0.593098	0.051969
1420	T	0.356854	0.073381
1421	T	0.25097	0.061898
1422	T	0.298861	0.053431
1423	T	0.23765	0.048505
1424	G	0.154165	0.03152
1425	G	0.00596	0.018278
1426	C	-0.021534	0.018945
1427	T	0.368903	0.061269
1428	G	0.574483	0.065833
1429	A	0.359472	0.072568
1430	A	1.16981	0.158042
1431	G	0.560859	0.063707
1432	C	0.505808	0.0619
1433	A	0.33886	0.069538
1434	A	1.20412	0.12319
1435	T	0.691167	0.083225
1436	G	0.094094	0.036498
1437	A	0.127495	0.039287
1438	G	-0.002506	0.016043
1439	C	0.02101	0.024144
1440	C	0.186337	0.047407
1441	A	0.474414	0.076334
1442	A	0.451682	0.074036
1443	G	0.876386	0.081752
1444	T	0.350227	0.058116
1445	A	0.47972	0.101875
1446	A	0.771666	0.107927
1447	C	1.20724	0.127169
1448	A	1.10601	0.193119
1449	A	0.919097	0.161189
1450	A	0.311024	0.064291
1451	T	0.733467	0.082596
1452	C	0.337196	0.059094
1453	C	0.248776	0.051093
1454	A	-0.025373	0.051522
1455	G	0.079278	0.018482
1456	C	0.074932	0.026934
1457	T	0.256601	0.040541
1458	A	0.301479	0.02956
1459	C	0.030031	0.031786
1460	C	0.41539	0.081324
1461	A	0.85243	0.116849
1462	T	0.760286	0.091141
1463	A	0.644909	0.101814
1464	A	1.17592	0.129488
1465	T	0.987709	0.11616
1466	G	1.42217	0.120027
1467	A	0.745875	0.116546
1468	T	0.101344	0.036462
1469	A	0.624794	0.073385
1470	C	0.572403	0.081512
1471	A	0.978758	0.131817
1472	G	1.29852	0.092637
1473	A	0.623117	0.136251
1474	A	0.752709	0.076101
1475	A	0.569019	0.093699
1476	G	0.673633	0.080204
1477	G	0.157843	0.028986
1478	C	0.16048	0.031192
1479	A	0.357078	0.078946
1480	A	0.721135	0.076163
1481	T	0.152294	0.050515
1482	T	0.133951	0.070377
1483	T	0.48588	0.086549
1484	T	0.160201	0.081777
1485	A	0.195524	0.05807
1486	G	0.241168	0.054756
1487	G	0.68987	0.095625
1488	A	0.000635	0.037717
1489	A	0.164379	0.0424
1490	C	0.219823	0.074787
1491	C	0.905174	0.186659
1492	A	0.489637	0.120321
1493	A	0.499255	0.13378
1494	A	1.85301	0.382814
1495	G	1.11966	0.10641
1496	A	0.05928	0.041484
1497	A	0.853285	0.146254
1498	A	0.574353	0.097083
1499	G	0.995511	0.092512
1500	A	0.280131	0.055218
1501	C	0.077439	0.032024
1502	T	0.172612	0.043271
1503	G	0.222172	0.038451
1504	T	0.480678	0.107047
1505	T	1.30616	0.20119
1506	A	0.663064	0.115055
1507	A	0.893518	0.15688
1508	G	0.199931	0.028521
1509	T	0.179293	0.037627
1510	G	0.359062	0.034902
1511	T	0.060289	0.059515
1512	T	0.38634	0.075502
1513	T	0.418424	0.066723
1514	C	0.286759	0.055018
1515	A	0.580688	0.163813
1516	A	3.15138	0.595692
1517	T	0.414218	0.098849
1518	T	1.13098	0.162198
1519	G	0.605796	0.052645
1520	T	0.335534	0.044893
1521	G	0.313071	0.059827
1522	G	0.077423	0.028163
1523	C	0.079303	0.037247
1524	A	0.033333	0.132947
1525	A	0.266224	0.127504
1526	A	1.03788	0.164576
1527	G	1.33567	0.117736
1528	A	0.153976	0.073566
1529	A	1.04755	0.093126
1530	G	0.100853	0.037249
1531	G	0.121692	0.048664
1532	G	0.028508	0.023835
1533	C	0.322741	0.04982
1534	A	0.713659	0.131838
1535	C	0.359548	0.066468
1536	A	0.984801	0.113575
1537	T	0.642761	0.120931
1538	A	0.282396	0.055035
1539	G	0.165288	0.024128
1540	C	0.09572	0.031067
1541	C	0.042158	0.031388
1542	A	0.218239	0.060563
1543	A	1.36633	0.436
1544	A	1.0805	0.387292
1545	A	0.359843	0.121218
1546	A	0.501592	0.132334
1547	T	0.307851	0.039353
1548	T	0.722986	0.09795
1549	G	0.267558	0.027565
1550	C	0.16729	0.030375
1551	A	0.535623	0.05867
1552	G	0.226331	0.031298
1553	G	0.034983	0.034874
1554	G	0.000498	0.01323
1555	C	0.529497	0.078024
1556	C	0.204491	0.05751
1557	C	0.22582	0.078631
1558	C	0.101447	0.030547
1559	T	0.632335	0.070613
1560	A	0.928078	0.104007
1561	G	0.100478	0.018367
1562	G	0.718298	0.049233
1563	A	0.150168	0.058451
1564	A	1.06362	0.181548
1565	A	1.44721	0.32422
1566	A	0.496238	0.141883
1567	A	0.27193	0.044049
1568	G	0.164539	0.027509
1569	G	0.009748	0.028299
1570	G	-0.047308	0.018024
1571	C	0.049781	0.019478
1572	T	0.016137	0.028017
1573	G	0.064528	0.014389
1574	T	0.04537	0.025423
1575	T	0.090622	0.01954
1576	G	0.211675	0.027007
1577	G	0.157169	0.020222
1578	A	0.154465	0.034094
1579	A	0.710492	0.147536
1580	A	1.12083	0.102601
1581	T	0.703658	0.088601
1582	G	0.685647	0.050908
1583	T	0.2347	0.026092
1584	G	0.271612	0.042382
1585	G	0.504346	0.040809
1586	A	0.527204	0.082111
1587	A	0.397085	0.068104
1588	A	1.12621	0.108653
1589	G	0.78258	0.076842
1590	G	0.46963	0.036632
1591	A	0.093803	0.03003
1592	A	0.513528	0.069758
1593	G	0.366145	0.061404
1594	G	0.279257	0.041505
1595	A	0.415138	0.064743
1596	C	0.139391	0.032368
1597	A	0.458581	0.046084
1598	C	0.063454	0.045795
1599	C	0.379276	0.056478
1600	A	0.291188	0.064212
1601	A	1.86398	0.3647
1602	A	0.346261	0.04331
1603	T	1.17779	0.137975
1604	G	0.787307	0.065808
1605	A	0.264506	0.074817
1606	A	0.115226	0.049656
1607	A	0.823803	0.102854
1608	G	0.765423	0.058302
1609	A	0.572932	0.096795
1610	T	-0.013617	0.040648
1611	T	0.492773	0.061376
1612	G	0.887463	0.10179
1613	T	0.619692	0.073388
1614	A	0.765269	0.083562
1615	C	0.029961	0.018663
1616	T	0.249814	0.029962
1617	G	0.432621	0.0531
1618	A	0.79665	0.109809
1619	G	0.126762	0.032248
1620	A	0.277108	0.048129
1621	G	1.13795	0.160693
1622	A	0.192973	0.034123
1623	C	0.112598	0.027513
1624	A	0.101304	0.026964
1625	G	0.077213	0.039169
1626	G	0.116992	0.021307
1627	C	0.205034	0.047437
1628	T	1.71975	0.172929
1629	A	0.944981	0.198595
1630	A	0.762255	0.058742
1631	T	-0.022931	0.052882
1632	T	0.446457	0.097277
1633	T	0.819685	0.134328
1634	T	0.886438	0.225112
1635	T	0.930801	0.15107
1636	T	0.062858	0.030314
1637	A	0.321965	0.112176
1638	G	0.511209	0.100384
1639	G	0.109055	0.07108
1640	G	0.745474	0.145849
1641	A	0.308328	0.072186
1642	A	1.01068	0.165205
1643	G	0.173183	0.0496
1644	A	0.187812	0.046025
1645	T	0.863087	0.14211
1646	C	0.523957	0.130653
1647	T	0.008252	0.034456
1648	G	0.039745	0.042385
1649	G	0.029604	0.020291
1650	C	-1.30973	0.192512
1651	C	0.366804	0.071914
1652	T	0.353789	0.083909
1653	T	-0.071247	0.035859
1654	C	0.132291	0.052323
1655	C	0.044151	0.030023
1656	C	0.187801	0.064748
1657	A	0.740461	0.103865
1658	C	1.51929	0.204519
1659	A	0.86903	0.17313
1660	A	0.131275	0.028374
1661	G	-0.057698	0.022273
1662	G	0.070399	0.044336
1663	G	-0.106281	0.035539
1664	A	-0.13546	0.041695
1665	A	-0.673954	0.058317
1666	G	0.051606	0.027032
1667	G	0.075651	0.022928
1668	C	0.297295	0.0469
1669	C	0.295314	0.066849
1670	A	0.221466	0.0855
1671	G	0.182153	0.046637
1672	G	0.507467	0.122307
1673	G	0.19324	0.034374
1674	A	0.111926	0.038044
1675	A	0.433196	0.063417
1676	T	-0.000257	0.029979
1677	T	0.339124	0.086237
1678	T	0.234639	0.066939
1679	T	0.207597	0.049182
1680	C	-0.063554	0.017584
1681	T	0.070783	0.04172
1682	T	0.379696	0.063273
1683	C	0.377972	0.075103
1684	A	0.024479	0.003472
1685	G	0.575701	0.067847
1686	A	0.812434	0.17887
1687	G	0.25675	0.013402
1688	C	0.468488	0.057077
1689	A	0.020801	0.003657
1690	G	0.337536	0.050955
1691	A	0.635113	0.094577
1692	C	0.343658	0.053289
1693	C	0.120984	0.045815
1694	A	0.331214	0.08425
1695	G	0.264297	0.038522
1696	A	0.145239	0.038851
1697	G	0.308598	0.023715
1698	C	0.019576	0.02859
1699	C	0.13063	0.033189
1700	A	0.107044	0.033926
1701	A	0.160863	0.042693
1702	C	-0.009504	0.020119
1703	A	-0.021194	0.020082
1704	G	0.050847	0.013449
1705	C	0.076112	0.031913
1706	C	0.385212	0.063139
1707	C	0.28335	0.061837
1708	C	0.428946	0.068871
1709	A	1.1363	0.082879
1710	C	-0.037733	0.030374
1711	C	0.248898	0.045341
1712	A	0.114239	0.022995
1713	G	1.37438	0.109515
1714	A	1.78977	0.213523
1715	A	0.071491	0.036316
1716	G	1.2988	0.084021
1717	A	0.155877	0.040227
1718	G	0.310546	0.037186
1719	A	0.646464	0.082519
1720	G	0.136392	0.016326
1721	C	-0.050295	0.021624
1722	T	0.126918	0.028117
1723	T	0.531581	0.050894
1724	C	0.403598	0.043458
1725	A	0.488452	0.044574
1726	G	0.111187	0.021601
1727	G	0.341845	0.017974
1728	T	0.345972	0.044792
1729	T	0.503232	0.053536
1730	T	0.744674	0.072812
1731	G	0.11892	0.020948
1732	G	0.133379	0.021776
1733	G	0.191449	0.022258
1734	G	0.093937	0.024912
1735	A	0.243014	0.041372
1736	A	0.838375	0.101335
1737	G	0.499026	0.032103
1738	A	0.601193	0.077849
1739	G	0.154362	0.024345
1740	A	0.107243	0.019534
1741	C	0.157624	0.023558
1742	A	1.13818	0.128679
1743	A	0.024437	0.021723
1744	C	-0.076107	0.028702
1745	A	0.330413	0.072461
1746	A	0.272909	0.031552
1747	C	-0.032191	0.018995
1748	T	0.090228	0.016168
1749	C	0.15682	0.036381
1750	C	0.121277	0.030789
1751	C	0.43593	0.062497
1752	T	0.055308	0.018134
1753	C	0.084114	0.021616
1754	T	0.176629	0.026599
1755	C	0.19204	0.032032
1756	A	0.175391	0.032665
1757	G	0.130753	0.020266
1758	A	0.27019	0.047172
1759	A	0.335543	0.045747
1760	G	0.308832	0.024865
1761	C	0.342521	0.029691
1762	A	0.199943	0.021182
1763	G	0.202552	0.030121
1764	G	0.478085	0.028008
1765	A	0.636655	0.06729
1766	G	0.184257	0.015275
1767	C	0.028311	0.01665
1768	C	0.393015	0.04163
1769	G	0.8036	0.066182
1770	A	0.817912	0.059204
1771	T	0.997541	0.104907
1772	A	0.654121	0.070445
1773	G	1.43254	0.079783
1774	A	0.722834	0.077567
1775	C	0.823392	0.066331
1776	A	1.12962	0.111329
1777	A	0.79752	0.055958
1778	G	0.671064	0.062873
1779	G	0.664093	0.076671
1780	A	0.768008	0.097128
1781	A	0.161211	0.020756
1782	C	0.119241	0.027866
1783	T	0.391519	0.040695
1784	G	0.22432	0.021391
1785	T	0.216523	0.043824
1786	A	0.594679	0.046808
1787	T	0.287715	0.02744
1788	C	0.121633	0.029672
1789	C	0.335262	0.033346
1790	T	0.437163	0.057363
1791	T	0.948946	0.126783
1792	T	0.368688	0.07751
1793	A	0.479963	0.078561
1794	G	0.016196	0.015627
1795	C	0.125976	0.023929
1796	T	0.082123	0.019396
1797	T	0.134182	0.020364
1798	C	0.123667	0.032622
1799	C	0.351545	0.064485
1800	C	0.295621	0.039603
1801	T	1.00409	0.102836
1802	C	0.183705	0.027083
1803	A	0.076279	0.016407
1804	G	0.463808	0.06591
1805	A	0.648856	0.083391
1806	T	0.420225	0.058018
1807	C	0.274609	0.061928
1808	A	0.131531	0.019688
1809	C	0.361146	0.054112
1810	T	0.286991	0.04962
1811	C	-0.181004	0.021899
1812	T	0.329854	0.057568
1813	T	0.229436	0.059989
1814	T	0.107685	0.045014
1815	G	0.500731	0.064789
1816	G	0.174311	0.030795
1817	C	0.046862	0.028807
1818	A	0.410019	0.060322
1819	G	0.219558	0.027112
1820	C	0.218479	0.044584
1821	G	0.417338	0.046778
1822	A	1.79821	0.157487
1823	C	-0.072646	0.034654
1824	C	0.214289	0.068186
1825	C	0.214218	0.068352
1826	C	0.19538	0.056131
1827	T	0.100402	0.01712
1828	C	0.213811	0.04779
1829	G	0.12104	0.021293
1830	T	0.215074	0.042513
1831	C	0.259953	0.047317
1832	A	0.516157	0.102531
1833	C	0.391686	0.058036
1834	A	0.400735	0.087778
1835	A	1.61091	0.186828
1836	T	1.41371	0.120264
1837	A	2.58375	0.475646
1838	A	0.882536	0.087697
1839	A	0.720826	0.105205
1840	G	0.582374	0.043752
1841	A	0.550548	0.082553
1842	T	0.510542	0.05057
1843	A	1.36919	0.126702
1844	G	0.201295	0.029938
1845	G	0.058654	0.016831
1846	G	-0.263372	0.049466
1847	G	0.102393	0.032029
1848	G	0.087103	0.034347
1849	G	-0.074661	0.024242
1850	C	0.134883	0.024625
1851	A	0.409503	0.079279
1852	A	0.840319	0.108582
1853	T	0.547656	0.13384
1854	T	1.82799	0.178714
1855	A	0.57372	0.078115
1856	A	0.594754	0.132375
1857	A	0.3334	0.057792
1858	G	1.12456	0.144518
1859	G	0.710257	0.063824
1860	A	0.313309	0.058626
1861	A	0.446636	0.090434
1862	G	-0.019384	0.023306
1863	C	0.102667	0.027038
1864	T	0.027611	0.031919
1865	C	0.130185	0.028328
1866	T	1.15891	0.205623
1867	A	1.03991	0.091029
1868	T	1.71913	0.225643
1869	T	0.608002	0.07696
1870	A	0.933779	0.138808
1871	G	0.816133	0.119315
1872	A	2.08487	0.337962
1873	T	1	0.118234
1874	A	0.525601	0.076915
1875	C	0.78963	0.087836
1876	A	0.68637	0.098057
1877	G	0.289528	0.055305
1878	G	0.534532	0.062683
1879	A	0.46978	0.072799
1880	G	0.205724	0.027392
1881	C	0.207618	0.025644
1882	A	0.564677	0.072506
1883	G	0.497156	0.064975
1884	A	1.03304	0.112514
1885	T	1.32316	0.111765
1886	G	0.806373	0.0994
1887	A	0.803298	0.1301
1888	T	0.621736	0.109837
1889	A	0.636181	0.091066
1890	C	0.396178	0.046224
1891	A	0.47279	0.080483
1892	G	1.21424	0.113028
1893	T	0.684719	0.078257
1894	A	1.57471	0.167596
1895	T	0.669432	0.08738
1896	T	2.20078	0.254675
1897	A	0.83113	0.113333
1898	G	2.07084	0.228774
1899	A	1.87958	0.152226
1900	A	0.515831	0.150558
1901	G	1.10093	0.127704
1902	A	0.11743	0.063379
1903	A	1.53592	0.186718
1904	A	1.27115	0.13385
1905	T	1.80682	0.207523
1906	G	1.25439	0.108063
1907	A	0.343075	0.09144
1908	A	1.27961	0.112567
1909	T	0.276322	0.047026
1910	T	0.095594	0.035661
1911	T	0.374252	0.054567
1912	G	0.177622	0.019456
1913	C	-0.021289	0.025999
1914	C	0.034159	0.025691
1915	A	0.30895	0.047093
1916	G	1.16709	0.169721
1917	G	0.350488	0.052804
1918	A	0.303631	0.059636
1919	A	1.24833	0.124698
1920	G	0.350112	0.046562
1921	A	0.182089	0.030248
1922	T	0.654558	0.064036
1923	G	1.82499	0.250968
1924	G	0.88657	0.073708
1925	A	-0.023801	0.027409
1926	A	0.354153	0.083199
1927	A	0.355902	0.042582
1928	C	0.100417	0.036168
1929	C	0.797195	0.118935
1930	A	0.289125	0.05949
1931	A	1.02351	0.263315
1932	A	0.969377	0.225036
1933	A	0.248188	0.054961
1934	A	0.356852	0.07363
1935	T	0.571852	0.072416
1936	G	1.9068	0.134901
1937	A	0.776525	0.101727
1938	T	1.30003	0.128613
1939	A	1.21769	0.097861
1940	G	0.190705	0.026134
1941	G	0.210455	0.028155
1942	G	0.153999	0.035063
1943	G	0.183279	0.068785
1944	G	0.087167	0.024913
1945	A	0.173376	0.054229
1946	A	0.244921	0.043642
1947	T	0.216733	0.070573
1948	T	0.14364	0.031802
1949	G	0.220311	0.037872
1950	G	0.103911	0.026842
1951	A	0.160851	0.044857
1952	G	0.144231	0.032201
1953	G	-0.006267	0.022878
1954	T	0.260602	0.070598
1955	T	0.039103	0.064818
1956	T	0.507494	0.133414
1957	T	1.11211	0.32274
1958	A	1.30318	0.190235
1959	T	0.393681	0.09164
1960	C	0.562919	0.087528
1961	A	0.062744	0.031376
1962	A	0.122336	0.118986
1963	A	0.646295	0.188088
1964	G	1.7159	0.310055
1965	T	0.229627	0.063341
1966	A	0.584609	0.225747
1967	A	0.627938	0.223907
1968	G	0.39111	0.075311
1969	A	0.11768	0.069487
1970	C	0.541578	0.098703
1971	A	-0.22831	0.146641
1972	G	0.079007	0.034402
1973	T	0.430768	0.076158
1974	A	0.480899	0.073321
1975	T	0.20456	0.045234
1976	G	1.13641	0.142435
1977	A	0.74193	0.107774
1978	T	0.709713	0.115113
1979	C	0.263118	0.050623
1980	A	0.548095	0.112192
1981	G	0.543767	0.097422
1982	A	0.964138	0.235884
1983	T	0.504285	0.094461
1984	A	0.387266	0.065331
1985	C	0.18842	0.055025
1986	T	0.260609	0.099379
1987	C	0.612222	0.094856
1988	A	1.49795	0.167007
1989	T	1.43516	0.2134
1990	A	1.27657	0.188438
1991	G	0.757489	0.070404
1992	A	0.618181	0.176692
1993	A	1.65466	0.194847
1994	A	0.388117	0.053602
1995	T	0.145797	0.030913
1996	C	0.089884	0.02789
1997	T	0.089133	0.018941
1998	G	0.099645	0.013597
1999	C	0.128525	0.033936
[truncated: 7,174 more rows]

## Sheet: SIVcpz SHAPE
index	nt_id	1m7_react	1m7_std_error
1	G	-999	0
2	T	-999	0
3	C	0.342985	0.485054
4	T	0.429393	0.217857
5	C	0.517524	0.329066
6	T	-0.005224	0.334624
7	C	0.318936	0.256427
8	T	0.286267	0.263948
9	T	0.426909	0.238858
10	G	0.546432	0.213081
11	T	-0.121319	0.20985
12	T	0.373415	0.316246
13	A	0.061468	0.179133
14	G	0.217447	0.1623
15	A	1.23868	0.364829
16	C	0.180275	0.15188
17	C	0.281209	0.200018
18	A	-0.029871	0.155631
19	G	-0.012695	0.088665
20	A	1.18441	0.253179
21	T	0.931548	0.110086
22	C	3.90722	0.437796
23	T	0.826468	0.103026
24	G	0.090277	0.05221
25	A	-0.020118	0.089516
26	G	0.031902	0.042039
27	C	0.134324	0.046613
28	C	1.25329	0.197027
29	T	2.35415	0.261888
30	G	0.468167	0.126031
31	G	0.89473	0.114
32	G	-0.086117	0.086097
33	A	0.87736	0.116586
34	G	-0.100495	0.046457
35	C	0.02435	0.067497
36	T	-0.074046	0.048522
37	C	0.052514	0.055803
38	T	-0.030731	0.058542
39	C	0.003843	0.071322
40	T	0.090271	0.057087
41	G	-0.046456	0.043576
42	G	0.008002	0.030716
43	C	-0.089874	0.061867
44	T	0.041165	0.045265
45	A	0.183294	0.071747
46	A	0.072369	0.05782
47	T	0.258488	0.085687
48	A	0.03949	0.048263
49	G	0.115321	0.05283
50	G	0.034289	0.031106
51	A	-0.115881	0.082774
52	G	-0.090081	0.056034
53	A	-0.014094	0.078848
54	A	0.08841	0.096269
55	C	-0.017615	0.073754
56	C	0.103658	0.107404
57	C	0.050557	0.102985
58	A	0.088817	0.041519
59	C	0.019129	0.085314
60	T	-0.034106	0.054948
61	G	0.043577	0.029508
62	C	0.064947	0.070292
63	T	0.215581	0.059427
64	T	0.195244	0.070569
65	A	0.009814	0.040309
66	A	0.038897	0.060892
67	G	0.139206	0.028817
68	C	0.064843	0.06039
69	C	0.076299	0.073366
70	T	0.252954	0.049059
71	C	0.193796	0.061831
72	A	0.46322	0.09686
73	A	1.92928	0.14318
74	T	1.49395	0.161428
75	A	2.08128	0.189134
76	A	1.58487	0.148357
77	A	0.64308	0.07708
78	G	0.494161	0.05298
79	C	0.070448	0.047051
80	T	0.446772	0.058763
81	T	0.718721	0.113786
82	G	0.504021	0.043699
83	C	0.090806	0.057275
84	C	0.366863	0.060712
85	T	0.332528	0.062965
86	G	0.070361	0.046268
87	A	0.035589	0.058744
88	G	0.268112	0.039464
89	T	0.377082	0.05482
90	A	1.18524	0.119655
91	A	0.295479	0.046704
92	C	-0.040042	0.048531
93	T	0.027677	0.035364
94	T	0.124829	0.062239
95	G	0.00187	0.02451
96	A	-0.074913	0.059534
97	G	-0.059711	0.023949
98	C	-0.13416	0.032428
99	A	0.087554	0.019094
100	G	0.129542	0.069205
101	T	-0.08068	0.049923
102	G	0.111279	0.034603
103	T	0.241357	0.058516
104	G	0.597657	0.067579
105	T	0.423783	0.069272
106	G	0.371326	0.030663
107	C	0.06081	0.051734
108	C	0.009054	0.062413
109	C	0.020558	0.068337
110	A	0.363747	0.055342
111	T	0.196497	0.033446
112	C	0.084731	0.074545
113	C	0.234787	0.036099
114	A	0.338293	0.058468
115	A	1.38562	0.074086
116	T	0.58052	0.069738
117	T	0.82109	0.105619
118	T	2.37029	0.191795
119	G	1.24415	0.054303
120	T	0.511338	0.056252
121	G	0.089745	0.070605
122	A	0.445344	0.057656
123	C	0.389029	0.052904
124	T	-0.026181	0.04332
125	C	0.07388	0.038227
126	T	0.009851	0.071698
127	G	0.105159	0.038051
128	G	0.311549	0.043262
129	T	0.502282	0.058282
130	A	1.66602	0.114331
131	T	0.188386	0.039999
132	C	0.350863	0.05556
133	T	0.809579	0.087145
134	A	0.364703	0.057609
135	G	0.299095	0.032247
136	A	0.183827	0.066107
137	G	0.003534	0.06025
138	A	0.545757	0.063148
139	T	0.287918	0.042756
140	C	-0.023419	0.042736
141	C	0.051814	0.01696
142	C	-0.041738	0.05067
143	T	0.013555	0.027896
144	C	-0.00615	0.050722
145	A	0.012771	0.043783
146	G	0.204153	0.02806
147	A	0.065177	0.034477
148	T	0.230066	0.042873
149	A	1.14073	0.080736
150	T	0.14693	0.055772
151	T	1.46295	0.102926
152	A	1.66387	0.095285
153	A	1.05704	0.078102
154	G	0.68494	0.0325
155	T	-0.017417	0.034998
156	G	0.024961	0.014612
157	T	-0.032303	0.023992
158	C	-0.016878	0.021338
159	T	0.011426	0.027102
160	G	0.021875	0.011769
161	T	0.247539	0.03797
162	G	0.076898	0.010457
163	C	0.355483	0.023275
164	G	0.173344	0.022119
165	G	0.279146	0.014687
166	A	0.279657	0.056129
167	A	0.960452	0.077926
168	A	0.440922	0.066919
169	A	0.276213	0.039064
170	T	-0.04028	0.034518
171	C	0.081917	0.030542
172	T	0.026348	0.041856
173	C	-0.058087	0.018475
174	T	0.10982	0.037339
175	A	0.548172	0.051666
176	G	0.205667	0.01962
177	C	0.241801	0.028112
178	A	1.18656	0.081217
179	G	0.682085	0.033126
180	T	0.203674	0.021731
181	G	0.053932	0.020806
182	G	-0.006802	0.022421
183	C	0.013849	0.033679
184	G	0.059094	0.019408
185	C	-0.035079	0.03535
186	C	-0.111443	0.055625
187	C	-0.014277	0.020027
188	G	-0.040729	0.037413
189	A	0.094697	0.047261
190	A	0.024539	0.030511
191	C	0.008217	0.02869
192	A	0.02329	0.026343
193	G	0.052964	0.03148
194	G	0.105904	0.035164
195	G	0.207888	0.025723
196	A	0.001437	0.027377
197	C	0.382491	0.055417
198	T	0.132618	0.010095
199	T	2.07658	0.134624
200	G	1.25967	0.04803
201	A	0.340418	0.067527
202	A	0.577234	0.06102
203	A	0.184847	0.05101
204	A	0.408484	0.045854
205	C	0.833787	0.056204
206	G	1.66143	0.071515
207	A	0.493762	0.055549
208	A	0.421472	0.06507
209	A	1.63789	0.081827
210	G	1.09637	0.05283
211	T	0.479538	0.030014
212	G	1.50635	0.075626
213	T	0.693767	0.04666
214	A	0.676827	0.070687
215	A	0.545948	0.04148
216	C	0.388255	0.062259
217	C	0.195343	0.035208
218	G	0.27698	0.027143
219	G	0.302623	0.026253
220	A	0.657929	0.045362
221	G	0.572418	0.047816
222	A	0.512493	0.05826
223	A	0.736157	0.057548
224	G	0.789276	0.041122
225	T	0.425557	0.030702
226	T	0.092052	0.03065
227	C	0.229198	0.02458
228	T	-0.024054	0.024907
229	C	-0.051496	0.035551
230	T	0.364307	0.027013
231	C	0.403373	0.033817
232	G	0.545208	0.042038
233	A	0.868379	0.038304
234	C	0.589956	0.038845
235	G	0.176543	0.021192
236	C	0.859229	0.056353
237	A	1.39646	0.059013
238	G	0.702339	0.052224
239	G	0.777202	0.050851
240	A	0.515854	0.038873
241	C	0.171904	0.028182
242	T	0.406021	0.044257
243	C	0.882041	0.058574
244	G	1.13029	0.058975
245	A	0.619451	0.037438
246	C	0.197623	0.029182
247	T	0.153295	0.018357
248	T	0.098688	0.017022
249	G	0.045829	0.018416
250	C	0.025928	0.027619
251	T	0.10968	0.02141
252	G	0.220021	0.017919
253	A	0.467108	0.035588
254	G	0.173469	0.013258
255	T	0.195627	0.020426
256	G	0.200582	0.014225
257	C	0.198845	0.020059
258	G	-0.00627	0.020598
259	C	-0.021397	0.030495
260	A	0.069325	0.017311
261	C	0.051779	0.021943
262	C	0.01218	0.034314
263	A	0.053076	0.019676
264	G	0.084833	0.013652
265	C	0.131855	0.021856
266	A	0.191165	0.026265
267	A	0.24263	0.015589
268	G	0.548164	0.02725
269	G	0.564626	0.027045
270	G	0.557241	0.03131
271	G	0.496238	0.020443
272	C	0.284341	0.023379
273	G	0.286995	0.017791
274	A	0.426942	0.018834
275	G	0.899869	0.036966
276	G	0.671502	0.03436
277	G	0.372647	0.026885
278	G	0.344023	0.016553
279	C	0.052874	0.017836
280	C	0.164623	0.017831
281	G	0.28477	0.022295
282	G	0.157311	0.010873
283	C	0.005954	0.023012
284	G	0.174587	0.029389
285	A	0.403533	0.023252
286	C	0.266501	0.023281
287	T	0.76015	0.039866
288	G	0.157168	0.019028
289	G	0.233548	0.018448
290	T	0.211266	0.022939
291	G	0.27392	0.024507
292	A	0.654316	0.03274
293	G	0.299297	0.027365
294	T	0.265267	0.033721
295	A	0.561814	0.030033
296	C	0.38172	0.038191
297	G	0.170177	0.013009
298	C	-0.016057	0.026082
299	C	0.179739	0.028572
300	T	0.910326	0.052032
301	A	0.690546	0.039476
302	A	1.01618	0.033517
303	T	0.246536	0.030647
304	T	0.454313	0.039775
305	T	0.15394	0.036646
306	T	1.11217	0.067064
307	T	1.14617	0.064056
308	G	1.30596	0.052973
309	A	0.344543	0.026951
310	C	0.088533	0.020999
311	T	0.068091	0.022794
312	A	0.03912	0.028724
313	G	0.088547	0.0138
314	C	0.080602	0.028354
315	G	0.234182	0.015766
316	A	0.607517	0.041007
317	A	0.335339	0.030876
318	A	0.188652	0.035089
319	G	0.000312	0.015214
320	C	0.013213	0.030939
321	T	1.04413	0.048561
322	A	0.810079	0.042982
323	G	1.6098	0.074046
324	A	0.899821	0.071259
325	A	1.83309	0.088932
326	G	2.46655	0.066695
327	G	1.45922	0.050276
328	A	1.39064	0.050482
329	G	0.228096	0.031226
330	A	0.54979	0.03243
331	G	0.227428	0.031721
332	A	0.563162	0.032443
333	G	0.398624	0.023128
334	G	0.262065	0.030881
335	A	0.709149	0.032008
336	T	0.38533	0.020721
337	G	0.104866	0.02049
338	G	0.089195	0.01445
339	G	0.053465	0.013756
340	T	0.272848	0.016841
341	G	0.357721	0.015529
342	C	1.09791	0.04543
343	G	0.414375	0.028956
344	A	0.639607	0.035538
345	G	0.15325	0.033813
346	A	0.196444	0.029942
347	G	0.120572	0.021452
348	C	0.165579	0.025724
349	G	0.36959	0.023752
350	T	0.454592	0.031932
351	C	0.599356	0.047568
352	A	1.18945	0.059409
353	G	0.778756	0.037207
354	T	0.194233	0.035206
355	A	1.25505	0.06332
356	T	0.73007	0.048324
357	T	0.316226	0.027158
358	A	0.471169	0.026258
359	A	0.176854	0.016797
360	C	0.191471	0.016006
361	G	0.187556	0.015997
362	G	0.172444	0.01848
363	G	0.203152	0.020796
364	A	0.296377	0.024303
365	G	0.129362	0.026204
366	G	0.460014	0.025717
367	A	0.334742	0.031309
368	A	0.397065	0.043435
369	A	0.76751	0.064375
370	G	0.83973	0.056804
371	T	0.286204	0.026233
372	T	0.415623	0.030494
373	A	0.493833	0.055966
374	G	0.88146	0.069277
375	A	1.20078	0.081768
376	T	0.555061	0.036719
377	G	0.124444	0.041304
378	A	0.536889	0.049039
379	T	0.070458	0.031356
380	T	0.330593	0.026287
381	G	0.124824	0.03931
382	G	0.198749	0.061172
383	G	-999	0
384	A	0.396431	0.052735
385	A	0.407294	0.100925
386	A	0.459118	0.104031
387	A	0.045262	0.116549
388	A	0.321539	0.118234
389	A	0.505341	0.094941
390	T	0.300489	0.068436
391	T	1.33155	0.152534
392	T	0.970337	0.127722
393	A	1.69222	0.133438
394	T	0.061433	0.051834
395	C	0.221315	0.057381
396	T	-0.013065	0.035594
397	C	0.075272	0.052993
398	C	0.082315	0.030731
399	G	0.2784	0.045181
400	G	0.184872	0.030613
401	C	0.060957	0.042437
402	C	0.116431	0.049082
403	A	0.795674	0.067984
404	G	0.102446	0.03229
405	G	0.175367	0.055234
406	G	0.109046	0.038336
407	G	0.182887	0.056536
408	G	0.311682	0.036353
409	A	0.511715	0.092211
410	A	0.88856	0.089502
411	A	1.0846	0.158756
412	G	0.458822	0.026694
413	A	0.201139	0.103205
414	A	1.17689	0.159081
415	A	1.38363	0.217616
416	A	1.34786	0.297281
417	A	0.983943	0.111979
418	A	0.112528	0.130269
419	T	2.07794	0.134467
420	A	0.429807	0.121241
421	T	0.527363	0.11878
422	A	1.80733	0.213189
423	T	0.822285	0.138576
424	G	2.77085	0.183236
425	A	0.6746	0.09795
426	T	0.213722	0.139148
427	G	-999	0
428	A	1.6886	0.137853
429	A	0.701072	0.122543
430	A	0.166611	0.073249
431	C	0.991684	0.144993
432	A	0.548567	0.090297
433	T	-0.020275	0.074883
434	T	0.271733	0.07948
435	T	0.846314	0.123849
436	A	0.996611	0.146341
437	G	-999	0
438	T	0.313174	0.051457
439	A	1.31559	0.110337
440	T	0.70198	0.069264
441	G	0.012	0.05519
442	G	0.072801	0.042361
443	G	-0.001476	0.041261
444	C	0.012797	0.058597
445	A	0.122741	0.05445
446	A	0.366485	0.060582
447	G	0.013239	0.033157
448	C	-0.032031	0.048227
449	A	0.359611	0.04459
450	G	0.092604	0.039322
451	G	0.069596	0.03913
452	G	0.176506	0.035322
453	A	0.190839	0.04287
454	G	0.07662	0.028623
455	C	0.04333	0.043722
456	T	0.263977	0.047867
457	G	0.042534	0.053973
458	G	0.305879	0.033795
459	A	0.331954	0.057795
460	A	0.240248	0.052456
461	A	0.983511	0.129211
462	G	2.1863	0.154605
463	A	1.16667	0.076861
464	T	0.10075	0.06096
465	T	1.25893	0.114841
466	C	0.704905	0.078245
467	G	0.146345	0.042524
468	C	0.233022	0.043569
469	T	1.05597	0.10194
470	T	0.854125	0.087415
471	G	0.952527	0.06849
472	T	0.363818	0.073273
473	A	0.364597	0.07857
474	A	0.637789	0.052412
475	C	0.025731	0.042605
476	C	0.01034	0.051214
477	C	-0.077318	0.065902
478	C	0.056615	0.035974
479	G	0.172132	0.042877
480	G	0.051098	0.021816
481	C	-0.046766	0.033771
482	C	0.013587	0.054662
483	T	0.57731	0.070716
484	A	1.10296	0.092857
485	A	0.735057	0.05688
486	T	0.769053	0.081252
487	G	0.281238	0.049984
488	G	0.308164	0.0335
489	A	0.313106	0.061191
490	C	0.136983	0.061193
491	A	-0.154474	0.063993
492	C	-0.025538	0.053215
493	A	0.172428	0.065776
494	A	-0.052202	0.051723
495	C	0.132905	0.04504
496	A	0.803393	0.072232
497	G	1.95745	0.116497
498	A	1.47222	0.097492
499	A	1.29242	0.093581
500	G	1.23805	0.086567
501	G	1.20831	0.076894
502	A	0.906961	0.065381
503	T	0.640455	0.056338
504	G	0.199016	0.026528
505	T	0.350829	0.044186
506	G	0.852385	0.078492
507	A	0.581881	0.076794
508	A	0.374988	0.076622
509	C	0.562898	0.08267
510	A	0.128034	0.070218
511	A	1.50484	0.100137
512	T	0.607257	0.101372
513	T	2.61672	0.142809
514	A	0.986563	0.125611
515	A	2.02313	0.146776
516	T	0.445451	0.09481
517	T	1.28578	0.115113
518	A	0.964396	0.113886
519	A	0.520449	0.065375
520	C	0.132104	0.060673
521	C	0.445854	0.076901
522	A	0.094194	0.023171
523	G	0.74157	0.045322
524	T	0.342214	0.04893
525	T	0.658481	0.072628
526	G	0.474661	0.03779
527	C	-0.037688	0.051874
528	A	0.442112	0.059824
529	G	0.334683	0.032035
530	C	-0.078472	0.065792
531	C	-0.082495	0.077212
532	A	0.042975	0.05661
533	G	0.019342	0.024442
534	C	-0.006474	0.030626
535	T	-0.03432	0.031347
536	C	-0.114568	0.048878
537	T	0.412406	0.047443
538	C	0.270383	0.073862
539	A	1.65143	0.097102
540	C	0.027864	0.067583
541	A	0.275602	0.065113
542	A	0.382256	0.072358
543	C	0.824328	0.091133
544	A	1.24352	0.101582
545	G	0.186867	0.042256
546	G	0.178827	0.046121
547	A	0.146537	0.038624
548	T	0.272467	0.033826
549	C	0.143728	0.040545
550	A	0.135042	0.026393
551	G	0.88374	0.071732
552	A	1.24621	0.075588
553	A	1.07496	0.074945
554	G	0.490128	0.070079
555	G	0.553131	0.051089
556	A	0.19762	0.042144
557	C	0.199989	0.038382
558	T	0.582999	0.043004
559	A	0.400367	0.029752
560	A	1.02109	0.124452
561	G	0.066677	0.050614
562	A	0.609748	0.07488
563	T	0.145298	0.038077
564	C	-999	0
565	T	0.499729	0.067315
566	T	1.5027	0.142262
567	T	1.08108	0.191802
568	A	2.15619	0.110626
569	T	0.603849	0.115081
570	T	1.18096	0.170761
571	T	0.330594	0.061523
572	A	1.48273	0.104681
573	A	0.357313	0.059514
574	C	0.429397	0.069296
575	A	0.66191	0.046728
576	C	0.102162	0.062611
577	C	0.206017	0.072849
578	C	0.188431	0.054666
579	T	0.361653	0.054036
580	A	0.762689	0.088702
581	G	0.437453	0.039391
582	C	0.487562	0.076141
583	A	0.392968	0.101595
584	G	0.894578	0.076177
585	T	0.254353	0.038711
586	C	-0.100913	0.034375
587	C	-0.101385	0.041327
588	T	0.020698	0.032413
589	C	0.082788	0.041255
590	T	0.222457	0.052838
591	G	0.058167	0.040774
592	G	0.008044	0.029794
593	T	0.098545	0.042576
594	G	0.210899	0.031816
595	C	0.349036	0.062588
596	G	0.611834	0.067846
597	T	0.843909	0.088809
598	A	1.03513	0.100023
599	C	0.294146	0.066553
600	A	1.13671	0.09909
601	T	0.731948	0.079458
602	C	0.613796	0.071022
603	A	0.171281	0.049795
604	A	0.846779	0.094727
605	A	0.350139	0.102311
606	G	1.18252	0.083636
607	A	0.283262	0.073822
608	A	1.61305	0.128541
609	T	0.440532	0.08216
610	T	1.82184	0.135071
611	A	1.2406	0.155813
612	G	1.02233	0.096616
613	A	0.023305	0.081055
614	G	0.155878	0.04981
615	T	1.05194	0.086161
616	A	0.704702	0.122027
617	A	0.795483	0.122398
618	A	0.605128	0.083248
619	A	0.742253	0.089935
620	G	1.49152	0.106643
621	A	0.10676	0.0691
622	C	0.306351	0.074352
623	A	0.001814	0.072055
624	C	0.628714	0.078673
625	A	0.341062	0.091104
626	A	1.14567	0.108998
627	A	0.531369	0.060852
628	A	0.897803	0.11013
629	G	0.822713	0.054626
630	A	0.543587	0.060308
631	G	-0.045356	0.038278
632	G	-0.182237	0.026359
633	C	-0.140465	0.02457
634	T	0.542255	0.058648
635	T	0.600848	0.101469
636	T	0.808455	0.118069
637	A	0.415391	0.095043
638	G	1.07904	0.116061
639	A	0.311766	0.076405
640	C	0.422792	0.085672
641	A	0.052545	0.094731
642	A	1.53523	0.106082
643	A	0.155441	0.054693
644	C	0.33105	0.062535
645	T	0.531855	0.056156
646	A	0.292059	0.05575
647	G	1.04693	0.099174
648	A	0.735118	0.091721
649	A	-0.078543	0.063828
650	G	0.627177	0.086018
651	A	0.169195	0.071472
652	A	0.270639	0.078339
653	G	0.287049	0.039434
654	T	0.162192	0.036182
655	G	0.129422	0.032412
656	C	0.189331	0.073921
657	A	0.548959	0.079643
658	G	-0.030721	0.03944
659	C	0.117363	0.03015
660	A	0.211615	0.094979
661	A	0.286159	0.107586
662	A	0.726354	0.157794
663	A	0.322595	0.107869
664	A	0.242272	0.072266
665	A	0.232571	0.085963
666	G	0.231048	0.044714
667	C	0.735517	0.087911
668	A	0.445257	0.112429
669	A	0.428984	0.139879
670	A	0.571103	0.104923
671	G	0.805418	0.066298
672	T	0.61826	0.070716
673	G	1.78995	0.119945
674	A	0.78766	0.115366
675	A	0.46604	0.096817
676	A	0.778829	0.139386
677	G	1.50174	0.117607
678	T	1.4386	0.101072
679	A	0.369526	0.127116
680	A	0.829352	0.163136
681	A	0.513343	0.112291
682	A	0.316933	0.070429
683	C	1.20487	0.137604
684	A	0.853668	0.08809
685	G	0.397506	0.056931
686	G	1.1749	0.090885
687	A	0.704699	0.097716
688	A	0.893422	0.117978
689	G	-0.057545	0.030096
690	C	-1.5e-05	0.056213
691	C	-0.10124	0.057264
692	G	0.085123	0.026119
693	C	0.032327	0.035127
694	G	0.805639	0.077785
695	G	0.033334	0.035378
696	C	-0.027832	0.044089
697	G	0.030789	0.047442
698	G	0.057747	0.027664
699	C	0.20792	0.050229
700	A	1.55782	0.143201
701	G	0.479475	0.058692
702	A	0.982767	0.072362
703	C	0.001231	0.056977
704	C	0.026221	0.051932
705	C	0.012694	0.06121
706	C	0.288173	0.063285
707	A	0.849535	0.099602
708	G	0.494534	0.038602
709	C	0.479626	0.059694
710	G	0.371914	0.029488
711	G	-0.071537	0.03595
712	C	0.124208	0.042775
713	G	0.081515	0.042023
714	G	-0.017203	0.032434
715	C	0.271134	0.048375
716	G	0.226064	0.033421
717	A	0.777044	0.051321
718	G	0.159158	0.048393
719	A	0.163745	0.05728
720	G	0.068341	0.026689
721	C	1.05942	0.083765
722	A	0.553472	0.061516
723	G	0.990639	0.048744
724	A	0.928257	0.104814
725	A	1.33157	0.114311
726	A	0.582146	0.08002
727	C	0.277856	0.047017
728	T	0.304735	0.049207
729	T	0.205954	0.041167
730	C	0.032729	0.041944
731	C	0.07218	0.069928
732	C	0.097714	0.05916
733	G	0.728431	0.070438
734	A	0.647375	0.055549
735	T	0.416407	0.072073
736	A	0.587524	0.083481
737	G	1.04788	0.071398
738	T	0.078161	0.040983
739	A	0.639162	0.079339
740	A	1.09942	0.10988
741	C	1.28883	0.123755
742	A	0.918538	0.130124
743	A	1.20412	0.12665
744	A	1.02913	0.101667
745	T	0.444815	0.068876
746	G	0.156322	0.031683
747	C	0.194736	0.048493
748	T	0.178788	0.037858
749	C	0.737353	0.080795
750	A	1.10975	0.091715
751	G	0.17668	0.040789
752	G	0.168618	0.040418
753	G	0.150277	0.043099
754	A	0.044148	0.058274
755	C	0.798981	0.101982
756	A	0.104268	0.066779
757	A	2.32641	0.152445
758	A	1.95724	0.120124
759	T	1.12286	0.088961
760	G	0.913312	0.076518
761	G	0.141071	0.030758
762	T	-0.05344	0.024993
763	C	0.01054	0.042589
764	C	0.007014	0.056554
765	A	1.11135	0.08724
766	T	0.760888	0.067627
767	C	0.91451	0.104705
768	A	0.598704	0.061968
769	G	0.607721	0.039129
770	T	0.087109	0.03204
771	C	0.125852	0.047717
772	G	0.037473	0.031003
773	C	0.03754	0.04117
774	T	-0.071409	0.033635
775	C	-0.037913	0.061796
776	T	0.223081	0.036534
777	C	0.014218	0.053853
778	A	0.31211	0.031528
779	C	-0.122624	0.056906
780	C	0.191826	0.061044
781	C	0.11888	0.057169
782	A	0.745085	0.083139
783	G	1.29891	0.103516
784	A	0.709228	0.095413
785	A	0.669361	0.069989
786	C	0.080148	0.026405
787	T	0.511753	0.046747
788	T	0.503524	0.075026
789	T	2.86001	0.192442
790	A	0.703264	0.100454
791	A	2.22819	0.188014
792	A	0.78683	0.086974
793	T	1.82837	0.141289
794	G	0.060876	0.029837
795	C	0.049359	0.037742
796	A	0.035186	0.023217
797	T	0.056491	0.037217
798	G	-0.024919	0.036741
799	G	0.066896	0.041345
800	G	-0.004743	0.032171
801	T	-0.051113	0.034768
802	A	0.392754	0.08062
803	A	1.13031	0.14403
804	A	2.09998	0.166718
805	A	0.672714	0.090885
806	G	1.10525	0.088771
807	T	1.32092	0.068486
808	A	0.27112	0.07211
809	G	0.545235	0.060778
810	T	-0.002129	0.04135
811	A	0.787456	0.078719
812	G	0.858213	0.075036
813	A	1.9825	0.100137
814	A	-0.060088	0.07452
815	G	1.06529	0.071917
816	A	0.106039	0.065527
817	A	1.36045	0.109398
818	A	0.455766	0.063892
819	A	0.290535	0.066207
820	G	0.118434	0.036119
821	G	-0.056255	0.028783
822	C	0.240315	0.060715
823	A	0.888765	0.059357
824	T	0.164301	0.071755
825	T	0.253764	0.062597
826	T	0.643355	0.073093
827	A	0.798344	0.084927
828	G	0.028897	0.024765
829	C	-0.081677	0.050899
830	C	-0.050574	0.057363
831	C	0.7535	0.085223
832	A	0.541317	0.072144
833	G	2.32021	0.152198
834	A	1.71522	0.129572
835	A	0.780086	0.09409
836	G	1.21253	0.075364
837	T	0.360152	0.041071
838	C	1.12986	0.114052
839	A	0.772837	0.080878
840	T	0.090216	0.059642
841	A	0.131002	0.025573
842	C	-0.086088	0.051261
843	C	-0.002974	0.042102
844	C	-0.02365	0.04185
845	A	0.061773	0.023932
846	T	0.093984	0.036645
847	G	0.226227	0.022038
848	T	0.113815	0.049003
849	T	1.38711	0.154349
850	T	2.27687	0.186898
851	A	2.05476	0.121496
852	T	0.836579	0.098769
853	G	0.005139	0.033279
854	G	-0.027411	0.033539
855	C	-0.09292	0.041977
856	T	-0.071285	0.02356
857	C	0.053624	0.048445
858	T	0.990601	0.093199
859	A	1.81617	0.092874
860	T	1.83268	0.117563
861	C	1.16906	0.081696
862	A	0.628782	0.041756
863	G	1.58602	0.113061
864	A	1.49872	0.073422
865	A	2.16166	0.108097
866	G	0.355147	0.039652
867	G	-0.00317	0.019925
868	A	-0.023077	0.030405
869	G	0.023985	0.019379
870	C	-0.089906	0.033485
871	C	-0.009664	0.050112
872	A	0.830697	0.050198
873	C	0.005159	0.044974
874	C	-0.103981	0.028095
875	C	-0.040513	0.050321
876	C	0.078748	0.040763
877	T	0.440935	0.034356
878	C	0.722075	0.061701
879	A	0.882919	0.061434
880	G	0.03804	0.0381
881	G	0.037787	0.049378
882	A	0.350674	0.027287
883	T	0.035517	0.049841
884	T	0.100074	0.039662
885	T	1.32635	0.084773
886	A	0.707767	0.061117
887	A	1.69715	0.113274
888	A	0.276908	0.052435
889	C	1.22463	0.082239
890	A	0.46868	0.04537
891	C	0.020431	0.056318
892	C	0.07052	0.050978
893	A	0.313114	0.047929
894	T	0.689637	0.069311
895	G	0.537692	0.036425
896	C	0.109775	0.048673
897	T	1.32121	0.081724
898	A	0.498747	0.073273
899	A	0.478201	0.081733
900	A	0.716938	0.05907
901	T	1.32858	0.065159
902	A	0.610118	0.062489
903	C	1.02304	0.067869
904	A	0.565218	0.051668
905	A	0.672967	0.044723
906	T	0.450861	0.03898
907	A	0.382452	0.032023
908	G	0.062761	0.019285
909	G	0.044156	0.022076
910	G	-0.09846	0.027909
911	G	0.079771	0.025276
912	G	0.146439	0.036752
913	A	0.270359	0.049603
914	C	0.103613	0.028574
915	A	1.65079	0.0975
916	T	1.02117	0.058595
917	C	0.292478	0.055668
918	A	0.202301	0.03128
919	G	0.308666	0.039105
920	G	0.022857	0.015428
921	C	-0.0187	0.031931
922	A	0.055635	0.051397
923	G	0.041487	0.026148
924	C	0.179176	0.034626
925	A	-0.055383	0.049081
926	A	0.077253	0.040294
927	T	1.17018	0.072437
928	G	0.311559	0.02797
929	C	-0.077715	0.029307
930	A	-0.040913	0.062702
931	A	0.333348	0.054601
932	A	1.25498	0.078718
933	T	0.245966	0.029866
934	C	0.895908	0.071459
935	T	0.793664	0.075858
936	T	2.78846	0.129646
937	A	0.632929	0.061843
938	A	0.924258	0.113393
939	A	0.34118	0.059105
940	A	0.622424	0.06324
941	G	2.26825	0.088039
942	A	0.205198	0.045891
943	A	0.614184	0.065808
944	G	1.10695	0.051893
945	T	0.105633	0.025607
946	G	0.271885	0.022795
947	A	1.26208	0.074829
948	T	0.754311	0.051852
949	C	1.09046	0.074703
950	A	0.375371	0.026331
951	A	0.888046	0.035668
952	T	0.580292	0.039785
953	G	0.780395	0.054583
954	A	0.519665	0.033235
955	G	1.14408	0.049706
956	G	0.779259	0.053986
957	A	0.98082	0.06763
958	A	1.62131	0.093863
959	G	0.309844	0.023626
960	C	-0.022142	0.031589
961	T	0.138877	0.026407
962	G	-0.007098	0.014727
963	C	0.269679	0.0341
964	A	1.03808	0.065169
965	G	0.994013	0.065523
966	A	0.772161	0.059183
967	G	0.322742	0.019303
968	T	0.419966	0.023341
969	G	0.0742	0.029289
970	G	0.252991	0.026129
971	G	0.250711	0.028223
972	A	0.51748	0.036375
973	C	0.530821	0.046612
974	A	1.12571	0.064465
975	G	0.239037	0.035339
976	G	0.913528	0.040696
977	A	-0.004799	0.038617
978	C	0.244088	0.045229
979	A	0.135252	0.038781
980	C	0.022908	0.04677
981	A	0.623225	0.035954
982	C	-0.072362	0.037054
983	C	-0.097793	0.031716
984	C	-0.132628	0.020856
985	T	0.450809	0.041564
986	A	1.58376	0.091082
987	T	0.200467	0.042155
988	A	0.420036	0.042375
989	C	1.08198	0.063327
990	A	0.795924	0.059672
991	T	0.351303	0.03386
992	G	0.148982	0.014645
993	C	0.071357	0.023352
994	A	0.403068	0.026949
995	G	0.23422	0.034106
996	G	0.16896	0.028125
997	G	0.228252	0.016094
998	C	-0.01176	0.03708
999	C	0.04733	0.035941
1000	A	0.440088	0.045483
1001	A	0.970552	0.04833
1002	T	0.249458	0.037536
1003	T	0.116619	0.021664
1004	C	-0.042074	0.034397
1005	C	-0.01771	0.02485
1006	T	-0.032722	0.012095
1007	C	0.001416	0.0337
1008	C	0.058583	0.041665
1009	A	0.339793	0.027515
1010	G	-0.050048	0.026214
1011	G	0.006435	0.013866
1012	C	-0.053851	0.024024
1013	C	0.311212	0.027059
1014	A	0.212752	0.046473
1015	A	0.703641	0.053313
1016	A	1.04984	0.052488
1017	T	1.38827	0.077952
1018	G	0.951703	0.043521
1019	A	1.26262	0.061921
1020	G	0.167165	0.020514
1021	G	0.704962	0.035049
1022	G	0.481808	0.033403
1023	A	0.43982	0.046806
1024	A	0.33266	0.028168
1025	C	0.064538	0.04225
1026	C	0.193566	0.03484
1027	A	0.552156	0.036942
1028	A	0.662812	0.052407
1029	G	0.948604	0.058337
1030	A	0.799563	0.051795
1031	G	0.700715	0.040686
1032	G	0.72972	0.03909
1033	A	1.00946	0.066853
1034	A	1.64916	0.098282
1035	G	1.2648	0.050565
1036	T	0.220412	0.033836
1037	G	0.373045	0.042499
1038	A	0.33995	0.038669
1039	C	0.154632	0.037643
1040	A	0.579534	0.035414
1041	T	0.369515	0.024386
1042	A	0.22796	0.023083
1043	G	0.186492	0.013869
1044	C	0.270954	0.022556
1045	A	0.256376	0.01834
1046	G	0.143548	0.023551
1047	G	0.143758	0.02807
1048	G	0.357285	0.03231
1049	A	0.573316	0.043666
1050	C	0.236815	0.041016
1051	A	0.975812	0.06609
1052	A	0.435687	0.050447
1053	C	0.542336	0.05169
1054	T	0.840244	0.050659
1055	A	0.764645	0.073877
1056	G	0.374846	0.033084
1057	C	0.312199	0.053007
1058	A	0.207611	0.032858
1059	C	0.138989	0.039777
1060	C	-0.065896	0.055843
1061	A	0.197464	0.025689
1062	T	-0.009758	0.046715
1063	T	0.581018	0.038865
1064	C	0.22807	0.049863
1065	A	0.635409	0.055246
1066	G	0.219942	0.039755
1067	G	0.770571	0.062709
1068	A	0.89312	0.083555
1069	A	0.449345	0.043042
1070	C	0.461607	0.06489
1071	A	0.231031	0.03972
1072	A	0.45258	0.045129
1073	G	0.860343	0.038669
1074	T	0.478878	0.027281
1075	G	0.094471	0.024997
1076	G	0.324369	0.036666
1077	G	0.266384	0.034762
1078	A	0.409544	0.053354
1079	T	0.293483	0.036009
1080	G	0.091296	0.03324
1081	G	0.397991	0.055434
1082	A	0.961093	0.068301
1083	T	0.631454	0.066984
1084	G	0.497394	0.05172
1085	A	1.01232	0.078767
1086	C	0.069614	0.059512
1087	C	0.215086	0.067594
1088	A	0.242912	0.044317
1089	G	0.243521	0.022285
1090	T	0.551952	0.062219
1091	A	0.458348	0.077917
1092	A	0.63767	0.04827
1093	C	0.09712	0.049098
1094	C	0.075911	0.053739
1095	C	-0.029508	0.04499
1096	T	0.013493	0.022737
1097	C	0.072826	0.053855
1098	C	-0.047147	0.067306
1099	T	0.066004	0.041325
1100	A	0.081276	0.019966
1101	C	-0.039798	0.039334
1102	C	0.035201	0.058278
1103	C	0.048036	0.054297
1104	C	0.563552	0.04843
1105	G	0.22848	0.038014
1106	G	0.103919	0.024179
1107	T	0.083293	0.037227
1108	A	0.084173	0.030377
1109	G	-0.011829	0.042414
1110	G	0.024072	0.02143
1111	A	0.120251	0.044522
1112	G	0.392949	0.051235
1113	A	0.070372	0.06514
1114	C	0.511092	0.068021
1115	A	1.2505	0.085359
1116	T	0.410507	0.071707
1117	T	0.769485	0.067916
1118	T	0.521531	0.061291
1119	A	0.56376	0.064244
1120	C	0.516169	0.056131
1121	A	0.794847	0.070858
1122	A	0.456701	0.049163
1123	G	0.495213	0.044724
1124	A	0.098976	0.037959
1125	G	0.353932	0.051976
1126	A	0.40872	0.048802
1127	T	0.439719	0.0331
1128	G	0.721212	0.057784
1129	G	0.291775	0.060705
1130	A	0.405993	0.046855
1131	T	0.356376	0.059244
1132	A	1.19406	0.105035
1133	G	0.733995	0.047528
1134	T	0.221228	0.058066
1135	T	0.195483	0.059416
1136	T	0.686019	0.068611
1137	T	1.20161	0.121309
1138	A	0.737154	0.073579
1139	G	0.052275	0.041546
1140	G	0.047553	0.055559
1141	G	-0.10027	0.036933
1142	C	0.071045	0.052712
1143	T	0.640297	0.083403
1144	T	1.10025	0.126647
1145	A	2.43769	0.200787
1146	A	0.957238	0.119262
1147	T	0.68775	0.076396
1148	A	0.902131	0.179911
1149	A	2.15455	0.169403
1150	A	1.2381	0.204304
1151	A	0.986867	0.154754
1152	T	0.890542	0.109698
1153	A	0.69515	0.104485
1154	G	2.11344	0.150083
1155	T	0.39433	0.058166
1156	A	1.05533	0.161807
1157	A	1.38335	0.160238
1158	G	1.95561	0.142391
1159	A	1.29605	0.166889
1160	A	1.17791	0.133262
1161	T	1.60162	0.139479
1162	G	1.07283	0.086359
1163	T	0.959344	0.093644
1164	A	1.52773	0.135574
1165	T	0.433268	0.085511
1166	A	0.618618	0.102684
1167	G	0.021906	0.035724
1168	C	0.063576	0.049037
1169	C	-0.106892	0.047919
1170	C	0.038076	0.040016
1171	T	0.079411	0.066175
1172	G	0.86168	0.072682
1173	T	0.457401	0.070546
1174	C	0.10823	0.058486
1175	A	0.698786	0.089359
1176	G	0.721584	0.081544
1177	T	0.134611	0.078378
1178	A	1.1559	0.102917
1179	T	0.198659	0.071749
1180	T	-0.014262	0.046663
1181	C	-0.006161	0.051482
1182	T	0.483412	0.081061
1183	A	0.24063	0.05715
1184	G	0.393478	0.06896
1185	A	0.452343	0.06763
1186	T	0.357098	0.057477
1187	A	0.176409	0.033862
1188	T	0.780536	0.067515
1189	A	0.535724	0.093713
1190	A	0.515866	0.073155
1191	A	0.059711	0.055184
1192	G	-0.024129	0.029427
1193	C	0.067599	0.0409
1194	A	0.134024	0.037403
1195	A	0.151663	0.034
1196	G	0.043016	0.037616
1197	G	-0.000265	0.048316
1198	A	0.223908	0.044042
1199	C	0.207567	0.072104
1200	C	0.078918	0.051223
1201	A	0.110705	0.063934
1202	A	0.425707	0.080693
1203	A	0.29574	0.074174
1204	A	0.799197	0.097703
1205	G	1.61546	0.156568
1206	A	0.190193	0.081004
1207	A	0.561623	0.071627
1208	C	-0.11143	0.081892
1209	C	0.069408	0.06541
1210	A	1.10243	0.085873
1211	T	-0.043047	0.066133
1212	T	-0.05405	0.081624
1213	T	0.372053	0.066197
1214	A	0.039643	0.047522
1215	G	0.451394	0.050815
1216	A	-0.104186	0.06562
1217	G	0.02093	0.08887
1218	A	0.4118	0.079401
1219	T	-0.111116	0.063221
1220	T	0.231909	0.075622
1221	A	1.05116	0.095716
1222	T	0.263409	0.050006
1223	G	0.307568	0.039932
1224	T	0.005561	0.031602
1225	G	0.075621	0.054146
1226	G	-0.017856	0.053106
1227	A	-0.058459	0.053532
1228	C	0.150554	0.061238
1229	A	0.643007	0.105596
1230	G	1.72765	0.164515
1231	A	2.00848	0.222826
1232	T	-0.033886	0.078739
1233	T	0.246467	0.076445
1234	T	0.115621	0.096182
1235	T	0.451397	0.111521
1236	A	0.293737	0.083775
1237	C	0.497348	0.08523
1238	A	0.070378	0.072575
1239	A	0.734475	0.122228
1240	A	0.787509	0.089154
1241	A	0.246774	0.057795
1242	C	-0.120465	0.076453
1243	T	-0.015943	0.041135
1244	C	-0.11809	0.065016
1245	T	0.230475	0.055317
1246	A	0.333821	0.081021
1247	A	0.2942	0.093048
1248	G	0.255408	0.067042
1249	A	0.245809	0.084891
1250	G	0.075074	0.030592
1251	C	0.042135	0.049738
1252	T	0.165348	0.069282
1253	G	0.358341	0.085275
1254	A	0.716566	0.126203
1255	A	0.341266	0.075645
1256	C	0.345745	0.094013
1257	A	0.622029	0.090719
1258	A	0.134817	0.07413
1259	G	0.177879	0.03138
1260	C	-0.026426	0.060146
1261	A	0.20928	0.093414
1262	A	0.470052	0.052757
1263	C	-0.000829	0.05641
1264	C	-0.027245	0.065021
1265	C	0.063238	0.105897
1266	A	0.334724	0.058679
1267	A	0.567002	0.095397
1268	G	0.628573	0.072409
1269	A	0.684139	0.066606
1270	T	1.1112	0.098338
1271	G	0.617066	0.040647
1272	T	0.97812	0.066439
1273	A	0.250773	0.083635
1274	A	0.647128	0.110772
1275	A	1.5823	0.241299
1276	A	0.793579	0.170549
1277	A	0.566846	0.099703
1278	A	1.46027	0.141973
1279	T	0.227103	0.051313
1280	T	0.19449	0.038416
1281	G	0.22286	0.048553
1282	G	0.511972	0.049167
1283	A	0.567374	0.068014
1284	T	0.368959	0.06405
1285	G	0.479272	0.069812
1286	A	-0.038221	0.056559
1287	C	0.145504	0.065455
1288	A	0.869818	0.071525
1289	G	1.05613	0.058447
1290	A	0.448983	0.074155
1291	G	0.099423	0.04629
1292	A	0.013923	0.051907
1293	C	-0.00217	0.05974
1294	C	-0.144209	0.040361
1295	T	-0.029744	0.038831
1296	T	0.063548	0.034215
1297	G	-0.071303	0.019339
1298	C	-0.038467	0.04411
1299	T	1.11498	0.116022
1300	A	1.16571	0.10012
1301	G	0.520678	0.042217
1302	T	-0.057003	0.04512
1303	G	0.085411	0.027394
1304	C	0.046998	0.037543
1305	A	-0.067433	0.071054
1306	A	-0.062238	0.064543
1307	A	0.252536	0.086825
1308	A	0.26416	0.044441
1309	T	0.140772	0.029493
1310	G	0.001912	0.019422
1311	C	0.005034	0.036166
1312	C	0.062491	0.048042
1313	A	0.123179	0.041753
1314	A	0.119251	0.032565
1315	C	-0.107399	0.040891
1316	C	0.016134	0.064357
1317	C	-0.019434	0.037842
1318	A	0.149884	0.061257
1319	G	0.932306	0.097958
1320	A	1.0319	0.076753
1321	T	0.110758	0.069601
1322	T	0.494992	0.051948
1323	G	2.35238	0.174447
1324	T	0.32012	0.046399
1325	A	0.902223	0.132973
1326	A	1.50016	0.169564
1327	G	0.274297	0.034731
1328	C	0.572598	0.063476
1329	A	0.862305	0.177128
1330	A	0.609577	0.104378
1331	A	1.21185	0.080662
1332	T	0.732455	0.071583
1333	T	1.09212	0.112315
1334	T	0.622063	0.092727
1335	T	2.09561	0.188969
1336	A	2.17314	0.165782
1337	A	0.820958	0.107436
1338	G	1.47666	0.130333
1339	A	0.681283	0.079558
1340	G	0.136965	0.035816
1341	C	0.324914	0.053162
1342	T	0.006884	0.034059
1343	C	-0.005252	0.037679
1344	T	0.094947	0.037546
1345	G	0.162241	0.046219
1346	G	0.128998	0.036289
1347	G	0.163827	0.026947
1348	T	-0.009265	0.0304
1349	C	0.292916	0.063322
1350	C	0.472346	0.062396
1351	A	1.57997	0.130781
1352	G	0.307025	0.037124
1353	G	0.000732	0.036882
1354	G	0.069033	0.031632
1355	G	0.009861	0.024512
1356	C	-0.058837	0.055237
1357	A	0.333746	0.082527
1358	A	0.602159	0.047005
1359	C	-0.017165	0.053368
1360	C	0.299739	0.055514
1361	T	1.25191	0.101116
1362	T	2.54622	0.198798
1363	A	1.60755	0.170984
1364	G	2.03776	0.140541
1365	A	1.75345	0.129187
1366	A	0.547668	0.120815
1367	G	1.62383	0.110694
1368	A	0.249818	0.090456
1369	A	1.75098	0.132939
1370	A	1.67004	0.113124
1371	T	1.42216	0.088637
1372	G	1.7047	0.076924
1373	A	0.626162	0.080636
1374	T	0.466346	0.043345
1375	G	0.788233	0.066561
1376	A	0.219461	0.047706
1377	C	0.169334	0.053589
1378	A	0.429377	0.065078
1379	G	0.328434	0.026998
1380	C	0.014708	0.042353
1381	C	0.015378	0.037782
1382	T	0.070735	0.023453
1383	G	0.117032	0.019258
1384	C	0.019317	0.033523
1385	C	0.020047	0.048116
1386	A	0.175054	0.02937
1387	G	0.231024	0.039159
1388	G	0.211762	0.037506
1389	G	0.136279	0.029735
1390	A	0.790031	0.051709
1391	G	0.511355	0.037643
1392	T	0.568129	0.037375
1393	A	0.426347	0.036437
1394	G	0.086584	0.026723
1395	G	0.045055	0.027256
1396	G	-0.018577	0.032379
1397	G	-0.05198	0.044732
1398	G	0.041512	0.022792
1399	C	-0.002691	0.040054
1400	C	-0.009431	0.039914
1401	C	0.045088	0.021439
1402	C	-0.018632	0.051426
1403	T	0.214326	0.040093
1404	C	0.077113	0.078992
1405	T	0.324031	0.062351
1406	C	0.144884	0.077305
1407	A	2.12933	0.132036
1408	T	1.88619	0.134749
1409	A	2.00459	0.206566
1410	A	1.1827	0.1076
1411	A	0.56936	0.087449
1412	G	0.200843	0.027132
1413	C	-0.163986	0.051305
1414	C	0.022762	0.052758
1415	A	0.099403	0.048019
1416	G	0.78171	0.061986
1417	A	-0.003726	0.059439
1418	G	1.03558	0.069681
1419	T	0.721396	0.056628
1420	A	1.57031	0.103723
1421	T	0.088775	0.070492
1422	T	0.455894	0.050639
1423	G	0.099774	0.035895
1424	G	-0.037735	0.021572
1425	C	0.154024	0.043378
1426	A	0.623215	0.070707
1427	G	1.52453	0.116804
1428	A	1.02336	0.082995
1429	A	1.28845	0.138394
1430	G	0.290897	0.035747
1431	C	0.626767	0.054528
1432	A	0.10908	0.040533
1433	A	1.2982	0.081056
1434	T	1.18751	0.086742
1435	G	0.341031	0.052315
1436	A	0.119239	0.051443
1437	G	0.252635	0.025889
1438	T	0.317147	0.031261
1439	C	0.167166	0.046441
1440	A	0.177168	0.046205
1441	G	0.082467	0.028045
1442	G	0.062035	0.021267
1443	C	-0.029951	0.022103
1444	A	0.139949	0.063349
1445	A	0.599567	0.095781
1446	A	0.330403	0.064018
1447	C	0.910409	0.069328
1448	A	0.185772	0.04362
1449	C	-0.031088	0.058462
1450	C	0.035557	0.060733
1451	A	0.155309	0.043459
1452	C	0.033321	0.048282
1453	T	-0.051785	0.048524
1454	G	0.386142	0.056332
1455	T	0.644736	0.075047
1456	T	0.643832	0.092041
1457	A	2.12916	0.11559
1458	T	0.938106	0.080149
1459	G	1.49358	0.079271
1460	A	0.458842	0.06177
1461	T	0.497761	0.059194
1462	G	0.215485	0.030466
1463	C	0.400699	0.061581
1464	A	0.248355	0.050567
1465	A	0.402237	0.059491
1466	A	0.722449	0.078648
1467	G	0.877296	0.059303
1468	A	0.458305	0.062211
1469	G	-0.009653	0.034536
1470	G	0.150244	0.035822
1471	T	0.426328	0.047072
1472	A	0.741423	0.087069
1473	A	0.679998	0.071542
1474	T	0.582098	0.069509
1475	G	0.605217	0.061198
1476	T	0.035601	0.056155
1477	T	1.11892	0.111232
1478	A	1.24365	0.094158
1479	A	0.590631	0.094504
1480	G	0.15998	0.081417
1481	A	0.538811	0.063654
1482	T	0.035814	0.050129
1483	T	0.533504	0.05857
1484	C	0.641231	0.076183
1485	A	0.136863	0.07174
1486	G	1.61797	0.084736
1487	A	0.247326	0.095194
1488	A	1.85377	0.160019
1489	A	0.511922	0.092318
1490	A	0.445061	0.088261
1491	G	1.5028	0.095427
1492	A	0.321267	0.085194
1493	A	0.587927	0.062516
1494	T	0.348414	0.068102
1495	T	0.381997	0.06542
1496	G	0.485093	0.04243
1497	T	0.161446	0.053732
1498	G	0.653528	0.051776
1499	A	0.316022	0.091544
1500	A	0.375205	0.101212
1501	A	0.608416	0.070713
1502	T	0.285193	0.059095
1503	G	0.098676	0.035357
1504	C	-0.141517	0.025544
1505	T	0.19798	0.039738
1506	T	0.554257	0.079745
1507	T	0.828244	0.105314
1508	A	0.764652	0.083375
1509	A	0.368744	0.059909
1510	C	0.432439	0.057624
1511	T	0.390003	0.05595
1512	G	0.07478	0.039711
1513	T	0.129677	0.038553
1514	G	0.084617	0.038555
1515	G	0.006895	0.028931
1516	C	-0.021701	0.057028
1517	A	-0.012445	0.061575
1518	A	0.636428	0.072934
1519	G	0.880879	0.066024
1520	G	1.5218	0.087687
1521	A	0.696527	0.097266
1522	A	1.06193	0.100047
1523	G	0.133459	0.034503
1524	G	0.035269	0.029326
1525	T	0.097565	0.030754
1526	C	0.000556	0.063493
1527	A	0.014328	0.053876
1528	C	-0.03447	0.049878
1529	A	0.892641	0.071291
1530	T	0.671338	0.07236
1531	A	0.575923	0.072462
1532	G	0.258435	0.033998
1533	C	0.311926	0.051607
1534	A	0.996077	0.077452
1535	A	0.662354	0.070689
1536	G	0.475131	0.037853
1537	A	1.63781	0.135133
1538	A	1.94934	0.134328
1539	A	0.595346	0.074294
1540	C	0.479363	0.059177
1541	T	0.561318	0.048377
1542	G	0.53805	0.040007
1543	T	0.384736	0.031597
1544	A	0.547667	0.043936
1545	G	0.583838	0.04288
1546	A	0.444692	0.047403
1547	G	0.167831	0.021178
1548	C	0.001867	0.041051
1549	C	-0.061045	0.033012
1550	C	-0.162401	0.049283
1551	C	-0.075341	0.045474
1552	T	0.171627	0.033408
1553	A	0.621256	0.053715
1554	G	1.22593	0.084271
1555	A	1.2448	0.079166
1556	A	-0.019032	0.053776
1557	G	0.880977	0.058346
1558	A	0.034598	0.051501
1559	A	1.17653	0.087273
1560	A	0.328274	0.092995
1561	A	0.416181	0.057076
1562	G	0.914436	0.055644
1563	G	0.366607	0.027653
1564	C	0.00286	0.02821
1565	T	0.013925	0.035903
1566	G	0.073448	0.020935
1567	T	0.059741	0.032228
1568	T	0.069798	0.029921
1569	G	0.313075	0.033282
1570	G	0.51245	0.02894
1571	A	0.348611	0.058854
1572	A	0.46766	0.060735
1573	A	1.2092	0.06688
1574	T	0.919985	0.061765
1575	G	0.417078	0.028284
1576	T	0.630355	0.036065
1577	G	0.003757	0.034231
1578	G	0.176422	0.027632
1579	G	0.05455	0.022376
1580	C	0.482728	0.047927
1581	A	0.257438	0.035627
1582	A	1.08306	0.080566
1583	G	1.94312	0.109812
1584	A	0.277145	0.05869
1585	A	1.72744	0.099892
1586	G	0.918678	0.060388
1587	G	0.827641	0.050482
1588	A	0.262599	0.048788
1589	C	0.337703	0.051014
1590	A	0.33975	0.035573
1591	C	0.049025	0.054777
1592	C	0.12881	0.051532
1593	A	0.667534	0.067855
1594	A	0.676093	0.041809
1595	C	0.379109	0.047096
1596	A	1.04232	0.086798
1597	G	0.737315	0.023457
1598	A	0.42628	0.063488
1599	A	1.52777	0.150593
1600	A	1.00482	0.104948
1601	A	0.499679	0.061054
1602	A	0.410582	0.069267
1603	C	0.079191	0.029994
1604	T	0.340772	0.033374
1605	G	0.065175	0.016171
1606	C	0.059176	0.048284
1607	C	0.001611	0.039588
1608	C	0.038613	0.042405
1609	C	0.037619	0.033891
1610	G	0.979314	0.063235
1611	A	1.20551	0.073209
1612	T	0.572059	0.065847
1613	A	0.475949	0.018506
1614	T	1.81081	0.112837
1615	G	0.243819	0.015568
1616	C	0.274517	0.035027
1617	A	0.315887	0.037805
1618	A	0.122498	0.0373
1619	C	0.133987	0.034284
1620	G	0.1601	0.026499
1621	G	0.019151	0.025006
1622	G	0.220015	0.018954
1623	C	0.426713	0.041649
1624	G	0.561082	0.04283
1625	A	0.900932	0.083114
1626	A	1.05433	0.061185
1627	T	0.404965	0.043765
1628	T	0.376151	0.050311
1629	T	0.445623	0.061835
1630	T	0.033669	0.05317
1631	T	1.01988	0.090321
1632	T	0.957902	0.064682
1633	A	1.0787	0.060615
1634	G	0.083121	0.017669
1635	G	-0.091672	0.021276
1636	G	0.024038	0.009305
1637	A	0.031188	0.04393
1638	A	0.845885	0.063615
1639	A	0.087808	0.047586
1640	A	0.784927	0.050845
1641	T	0.950506	0.057527
1642	C	-0.011419	0.020344
1643	T	0.00617	0.028286
1644	G	0.021165	0.035682
1645	G	0.048087	0.017253
1646	C	-0.033289	0.03731
1647	C	-0.074356	0.019022
1648	T	0.061796	0.015456
1649	C	0.047147	0.029939
1650	C	0.02999	0.035912
1651	C	-0.03171	0.034742
1652	C	0.087242	0.034604
1653	G	0.417388	0.022484
1654	C	0.635611	0.040221
1655	A	0.282126	0.037275
1656	A	0.387308	0.037974
1657	A	0.265072	0.033489
1658	G	-0.006954	0.021247
1659	G	0.016216	0.02258
1660	G	0.00128	0.012329
1661	A	0.178391	0.025721
1662	G	0.001981	0.021295
1663	G	-0.142374	0.012015
1664	C	-0.046197	0.025357
1665	C	-0.024705	0.034071
1666	A	-0.058518	0.05358
1667	G	0.142547	0.039654
1668	G	-8.5e-05	0.045881
1669	G	0.079782	0.024397
1670	A	-0.038556	0.051311
1671	A	0.292199	0.049284
1672	T	0.085677	0.038961
1673	T	0.236871	0.046967
1674	T	0.136316	0.026329
1675	C	0.063295	0.041744
1676	C	0.174135	0.02746
1677	T	0.239681	0.023261
1678	C	0.106954	0.037602
1679	C	0.07841	0.041722
1680	A	0.698895	0.054452
1681	G	1.36682	0.061722
1682	A	0.905951	0.061781
1683	A	0.294501	0.038708
1684	G	1.0277	0.042694
1685	A	0.133212	0.033212
1686	G	0.240523	0.027836
1687	A	0.085279	0.026879
1688	C	0.015763	0.032979
1689	C	0.312043	0.03413
1690	A	0.538294	0.040285
1691	G	0.999787	0.05466
1692	A	0.349985	0.041675
1693	A	0.296919	0.026832
1694	C	0.054829	0.032709
1695	C	0.407295	0.038274
1696	A	-0.017388	0.024937
1697	C	0.012041	0.027551
1698	C	0.053202	0.037364
1699	A	0.400521	0.041841
1700	G	0.564509	0.045129
1701	A	0.218123	0.050318
1702	A	0.20472	0.032044
1703	C	0.099717	0.044355
1704	C	0.291116	0.0443
1705	A	0.334051	0.035048
1706	A	0.479465	0.033598
1707	G	0.418753	0.021335
1708	T	0.176309	0.021248
1709	G	0.153288	0.014386
1710	C	0.059398	0.028356
1711	C	0.057255	0.035067
1712	C	0.042655	0.043073
1713	C	0.069534	0.05312
1714	A	0.235764	0.025593
1715	C	-0.026839	0.045499
1716	C	0.044563	0.046929
1717	A	0.560005	0.048966
1718	A	0.344596	0.034356
1719	T	1.09314	0.051715
1720	A	0.587595	0.052963
1721	G	1.15392	0.044816
1722	A	0.022835	0.041494
1723	G	0.355625	0.050408
1724	A	-0.061306	0.043955
1725	G	-0.017875	0.01674
1726	T	0.019447	0.031868
1727	T	0.035169	0.041574
1728	T	0.412218	0.050658
1729	T	0.758158	0.053143
1730	G	-0.009235	0.023602
1731	G	0.206249	0.033035
1732	G	-0.103097	0.010735
1733	T	-0.082089	0.03175
1734	T	0.152748	0.039358
1735	T	0.232112	0.031815
1736	C	0.17151	0.035809
1737	A	0.261486	0.032196
1738	G	0.084426	0.040267
1739	G	0.032078	0.036304
1740	A	0.286538	0.031912
1741	T	0.179707	0.028654
1742	C	0.208427	0.043432
1743	A	0.440445	0.032406
1744	G	1.18926	0.042052
1745	A	0.658562	0.086569
1746	A	1.89426	0.126806
1747	A	0.753297	0.08602
1748	A	1.42437	0.089878
1749	T	1.3569	0.082162
1750	A	0.723286	0.071686
1751	G	0.466352	0.034447
1752	A	0.53708	0.042269
1753	T	0.577015	0.036817
1754	T	0.046927	0.038102
1755	C	0.805598	0.047537
1756	T	0.007649	0.020737
1757	C	0.044945	0.02894
1758	T	0.146817	0.031529
1759	G	0.210888	0.018658
1760	A	0.08853	0.048066
1761	A	0.179517	0.049104
1762	A	0.121452	0.038811
1763	C	0.354439	0.050128
1764	A	0.673793	0.053823
1765	G	0.639909	0.048919
1766	G	0.814594	0.039035
1767	A	0.457636	0.048501
1768	G	0.036673	0.023241
1769	G	0.100273	0.018483
1770	T	0.124783	0.02384
1771	C	0.616316	0.042492
1772	A	0.544294	0.047683
1773	G	0.652293	0.046381
1774	G	0.411334	0.037692
1775	A	0.754616	0.054562
1776	A	0.652868	0.048579
1777	C	0.939647	0.052878
1778	G	0.59649	0.031872
1779	A	0.838077	0.045102
1780	G	0.691511	0.040088
1781	G	0.321828	0.032944
1782	A	0.446957	0.052461
1783	A	0.447298	0.03979
1784	C	0.313523	0.038717
1785	A	0.79178	0.053388
1786	G	1.52498	0.058714
1787	A	0.119629	0.032025
1788	C	0.115726	0.033462
1789	A	0.364895	0.040094
1790	G	1.42476	0.062261
1791	A	0.287623	0.038156
1792	G	0.929699	0.056369
1793	A	0.462067	0.051897
1794	A	0.33535	0.044913
1795	C	0.803794	0.070358
1796	A	1.04516	0.074022
1797	G	1.52694	0.063846
1798	A	0.238839	0.035822
1799	C	0.141571	0.034111
1800	T	0.075043	0.018844
1801	G	0.087867	0.025073
1802	T	0.123336	0.02924
1803	A	0.235003	0.023055
1804	C	0.007904	0.028401
1805	C	-0.021606	0.027837
1806	C	-0.031017	0.034269
1807	T	0.161236	0.019889
1808	C	0.039746	0.04225
1809	C	-999	0
1810	T	1.01754	0.066761
1811	T	1.38349	0.110828
1812	T	1.76296	0.144894
1813	G	1.36461	0.075871
1814	G	0.444727	0.040707
1815	A	0.857529	0.050512
1816	T	0.099966	0.045477
1817	T	0.190654	0.024442
1818	C	0.05363	0.034296
1819	C	-0.088166	0.023526
1820	C	-0.129337	0.031265
1821	T	0.185733	0.028023
1822	C	0.073074	0.022049
1823	A	0.425177	0.063057
1824	A	1.33065	0.091449
1825	A	1.71447	0.073705
1826	T	0.12978	0.034764
1827	C	0.534424	0.048015
1828	T	-0.041913	0.026439
1829	C	0.028827	0.032224
1830	T	0.099175	0.02032
1831	C	0.049625	0.009868
1832	T	0.484259	0.037851
1833	T	0.772677	0.0708
1834	T	1.14112	0.078461
1835	G	0.442226	0.030743
1836	G	0.100324	0.01979
1837	C	0.168559	0.045132
1838	A	0.722602	0.050959
1839	A	0.331914	0.042595
1840	C	0.350661	0.040949
1841	G	1.09241	0.047602
1842	A	1.04668	0.056062
1843	C	0.018732	0.030305
1844	C	0.219716	0.039646
1845	C	0.263879	0.037515
1846	G	0.145839	0.017701
1847	T	0.051443	0.027002
1848	T	0.227559	0.035987
1849	G	0.177386	0.019246
1850	T	0.276968	0.029274
1851	C	0.968156	0.05604
1852	G	0.222093	0.020007
1853	C	0.086782	0.034097
1854	A	1.2867	0.063832
1855	G	0.147401	0.025393
1856	C	0.339423	0.043051
1857	A	0.389353	0.048358
1858	A	0.936238	0.061392
1859	G	0.592005	0.035017
1860	A	0.850343	0.048736
1861	A	0.783388	0.051741
1862	T	0.684475	0.035639
1863	A	0.384431	0.029709
1864	G	0.167587	0.028964
1865	G	0.563279	0.026894
1866	A	0.414278	0.039467
1867	G	0.521339	0.034148
1868	G	0.383093	0.042972
1869	A	0.755406	0.061802
1870	G	0.928588	0.053094
1871	T	1.32134	0.077866
1872	T	1.04084	0.091448
1873	A	2.50926	0.120299
1874	T	1.463	0.076118
1875	A	1.24381	0.12999
1876	A	1.89426	0.0822
1877	A	1.04487	0.077006
1878	A	1.00341	0.073116
1879	G	1.94905	0.066838
1880	A	1.08717	0.06706
1881	G	0.159003	0.029501
1882	G	0.196188	0.03219
1883	T	0.237662	0.035846
1884	A	0.304973	0.045439
1885	C	0.134985	0.043706
1886	T	0.279676	0.055867
1887	A	0.94136	0.076046
1888	T	1.32596	0.084487
1889	T	1.09041	0.082744
1890	A	1.10493	0.079012
1891	G	1.0982	0.061586
1892	A	0.153717	0.032209
1893	C	0.238901	0.027835
1894	A	0.189942	0.024282
1895	C	0.395926	0.025078
1896	A	0.5632	0.027481
1897	G	0.207147	0.020386
1898	G	0.141052	0.023641
1899	G	0.099825	0.023205
1900	G	-0.000932	0.016295
1901	C	0.181452	0.017664
1902	A	0.331715	0.048509
1903	G	0.350519	0.061707
1904	A	0.469554	0.047048
1905	T	0.724204	0.031579
1906	G	0.242466	0.06113
1907	A	0.179391	0.045584
1908	T	0.387874	0.064114
1909	A	0.233036	0.043455
1910	C	0.686304	0.078699
1911	A	0.279359	0.049598
1912	G	0.501609	0.043983
1913	T	0.250048	0.03713
1914	A	0.240162	0.042001
1915	C	0.169948	0.036305
1916	T	0.625628	0.042104
1917	A	0.546674	0.047979
1918	G	0.861365	0.055782
1919	A	0.916148	0.06512
1920	G	0.341467	0.045928
1921	G	0.75971	0.039985
1922	A	0.417567	0.076686
1923	A	0.688888	0.087471
1924	A	1.29962	0.103641
1925	T	0.912488	0.067179
1926	A	0.817479	0.100516
1927	G	1.00639	0.070024
1928	A	0.91184	0.093566
1929	A	1.30146	0.126816
1930	T	0.370348	0.043957
1931	T	0.295454	0.036574
1932	A	0.296785	0.040831
1933	G	0.522113	0.046542
1934	A	0.753975	0.048138
1935	G	-0.04662	0.015613
1936	G	0.145429	0.033231
1937	G	-999	0
1938	A	0.164732	0.070183
1939	A	0.355324	0.080607
1940	A	0.101914	0.064138
1941	A	0.106115	0.050797
1942	T	0.251465	0.030402
1943	G	0.382422	0.048508
1944	G	0.295175	0.037429
1945	A	0.309585	0.056905
1946	G	0.073024	0.047808
1947	G	0.039048	0.021935
1948	C	0.025446	0.061517
1949	C	0.080297	0.044633
1950	A	0.489001	0.062526
1951	A	1.86533	0.216934
1952	A	1.07525	0.167301
1953	A	-0.075727	0.068191
1954	A	0.161388	0.075089
1955	T	0.342699	0.053276
1956	G	0.709259	0.041881
1957	A	0.262038	0.038374
1958	T	0.421705	0.035558
1959	A	0.622101	0.048403
1960	G	0.157505	0.036365
1961	G	0.193953	0.044549
1962	G	0.119641	0.056581
1963	G	-0.002589	0.054996
1964	G	0.081569	0.042747
1965	A	0.235359	0.073494
1966	A	0.416993	0.086868
1967	T	0.297376	0.071324
1968	T	0.389473	0.063571
1969	G	0.363693	0.077642
1970	G	0.152286	0.055154
1971	A	1.07451	0.141295
1972	G	0.394389	0.072623
1973	G	0.055021	0.027738
1974	T	-0.026934	0.067691
1975	T	0.201106	0.087282
1976	T	1.12121	0.184892
1977	T	0.48464	0.220287
1978	A	1.76659	0.148492
1979	T	1.57738	0.223742
1980	A	2.60026	0.730693
1981	A	1.98856	0.209744
1982	A	0.873236	0.156725
1983	A	0.511114	0.121694
1984	G	1.48591	0.174957
1985	T	0.451844	0.083312
1986	A	0.613643	0.223773
1987	A	0.800618	0.199916
1988	G	0.623493	0.138612
1989	A	-0.010642	0.106462
1990	C	0.359803	0.10218
1991	A	0.845265	0.159749
1992	A	0.950805	0.182107
1993	T	0.702004	0.120768
1994	A	1.8984	0.20881
1995	T	0.664523	0.116799
1996	G	1.32849	0.143631
1997	A	0.487889	0.088394
1998	T	0.54909	0.092345
1999	C	-0.028504	0.094356
[truncated: 7,168 more rows]

## Sheet: SIVmac SHAPE
Index	nt_id	1m7_react	1m7_std_err
1	A	-999	0
2	G	-999	0
3	T	-3.65683	4.03437
4	C	-999	0
5	G	0.200741	0.287046
6	C	-999	0
7	T	-0.691149	0.493854
8	C	-0.587026	0.257979
9	T	-1.28422	0.535851
10	G	-999	0
11	C	-1.70361	0.805571
12	G	-999	0
13	G	-0.373749	0.206106
14	A	-0.60681	0.26453
15	G	-0.363078	0.170355
16	A	-0.400673	0.200811
17	G	-0.472963	0.203106
18	G	-0.037377	0.106241
19	C	-0.782266	0.181987
20	T	-0.656196	0.155413
21	G	-0.339033	0.129759
22	G	0.006741	0.040755
23	C	-0.688291	0.175801
24	A	-0.152867	0.088985
25	G	-0.66361	0.191373
26	A	0.482848	0.100813
27	T	-0.680733	0.117536
28	T	-0.100097	0.117136
29	G	-0.151444	0.083252
30	A	-0.347214	0.093666
31	G	-0.209735	0.073634
32	C	-0.52823	0.096111
33	C	-0.553808	0.103735
34	C	-0.777999	0.166473
35	T	-0.046975	0.089327
36	G	0.132152	0.100642
37	G	0.027188	0.073402
38	G	-0.020131	0.134063
39	A	0.307796	0.06244
40	G	-0.360434	0.079947
41	G	-0.083431	0.058581
42	T	-0.348293	0.070849
43	T	-0.637796	0.117001
44	C	-0.710591	0.128742
45	T	-0.362171	0.073748
46	C	-0.85847	0.169275
47	T	-0.503828	0.091955
48	C	-0.958746	0.169844
49	C	-0.694769	0.118232
50	A	-0.419545	0.085592
51	G	-0.22599	0.059686
52	C	-0.871578	0.168205
53	A	-0.010223	0.047751
54	C	-0.609701	0.088132
55	T	-0.631816	0.103345
56	A	-0.315327	0.083395
57	G	-0.229694	0.066215
58	C	-0.6491	0.105899
59	A	-0.490279	0.07753
60	G	-0.096207	0.067642
61	G	-0.266007	0.068872
62	T	0.140383	0.05266
63	A	-0.161545	0.066812
64	G	-0.400302	0.08879
65	A	-0.763217	0.106391
66	G	-0.196757	0.056103
67	C	-0.520743	0.081699
68	C	-0.48613	0.089821
69	T	-0.086241	0.069288
70	G	0.402463	0.142691
71	G	-0.094076	0.081408
72	G	-0.418134	0.092662
73	T	0.009096	0.040873
74	G	-0.439315	0.07728
75	T	-0.474894	0.083481
76	T	-0.446377	0.070721
77	C	-0.543972	0.087511
78	C	-0.853335	0.126382
79	C	-0.623582	0.093138
80	T	-0.610043	0.083148
81	G	-0.357674	0.059535
82	C	-0.503016	0.05996
83	T	-0.832887	0.128661
84	A	-0.349573	0.078654
85	G	-0.980361	0.140273
86	A	-0.19303	0.039887
87	C	-1.1565	0.174702
88	T	-0.366329	0.057677
89	C	-0.996553	0.155315
90	T	-0.423147	0.060939
91	C	-1.03436	0.147733
92	A	-999	0
93	C	-0.853377	0.116774
94	C	-0.778739	0.116343
95	A	-0.824779	0.127285
96	G	-0.567811	0.075604
97	C	-0.69365	0.106371
98	A	-0.463526	0.057545
99	C	-0.415236	0.060111
100	T	-0.071178	0.063893
101	T	-0.188613	0.060589
102	G	-0.381462	0.07868
103	G	-0.165265	0.037545
104	C	-0.443895	0.074175
105	C	-0.426696	0.079094
106	G	-0.279636	0.043939
107	G	-0.600326	0.076402
108	T	-0.494288	0.055421
109	G	-0.451246	0.056896
110	C	-0.42239	0.060657
111	T	-0.378175	0.052952
112	G	-0.465003	0.06562
113	G	-0.585869	0.077
114	G	-0.434012	0.049666
115	C	-0.65627	0.095665
116	A	-0.792885	0.109435
117	G	-0.59752	0.077772
118	A	-0.641222	0.089138
119	G	-0.590113	0.073242
120	T	-0.606006	0.068917
121	G	-0.937118	0.134797
122	A	-0.657763	0.079123
123	C	-0.581001	0.104276
124	T	-0.428037	0.061846
125	C	-0.61882	0.113939
126	C	-0.562022	0.084785
127	A	-0.311069	0.044191
128	C	-0.524535	0.095824
129	G	-0.395886	0.058179
130	C	-0.780484	0.113327
131	T	-0.238056	0.059387
132	T	-0.341728	0.06198
133	G	-0.714071	0.092719
134	C	-0.517721	0.081039
135	T	-0.399149	0.070293
136	T	-0.419096	0.078991
137	G	-0.433982	0.067862
138	C	-0.423311	0.061233
139	T	-0.13464	0.058261
140	T	0.881342	0.115411
141	A	-0.190763	0.053588
142	A	-0.416835	0.08767
143	A	-0.37711	0.069522
144	G	-0.534111	0.067042
145	C	-0.586135	0.106532
146	C	-0.432358	0.095014
147	C	-0.647222	0.114074
148	T	-0.028278	0.03806
149	C	-0.426554	0.072101
150	T	-0.265684	0.062615
151	T	-0.514756	0.09498
152	C	-0.260589	0.06399
153	A	-0.631711	0.159614
154	A	0.196952	0.086443
155	T	-0.003988	0.096746
156	A	0.095219	0.09543
157	A	0.116532	0.086776
158	A	-0.239408	0.073208
159	G	-0.242543	0.048074
160	C	-0.602853	0.146458
161	T	0.016056	0.044649
162	G	-0.379652	0.071165
163	C	-0.379869	0.100329
164	C	-0.450733	0.188224
165	A	0.212521	0.045019
166	T	-0.188812	0.049716
167	T	-0.096222	0.038872
168	T	0.020967	0.076798
169	T	0.010497	0.046099
170	A	0.638928	0.160196
171	G	0.734668	0.139209
172	A	-0.330987	0.146457
173	A	-1.0497	0.217018
174	G	-0.371928	0.145381
175	T	-0.28483	0.087659
176	A	-1.37688	0.39578
177	A	-1.06325	0.242638
178	G	-0.647365	0.153238
179	C	-0.168325	0.05794
180	T	-0.997149	0.229358
181	A	-0.159864	0.049316
182	G	-0.609079	0.13451
183	T	-0.413891	0.077469
184	G	-0.637783	0.156664
185	T	-0.37147	0.099672
186	G	-0.43861	0.101362
187	T	-0.254044	0.110188
188	G	0.134733	0.023077
189	T	0.095588	0.024412
190	T	0.236518	0.058711
191	C	-0.11087	0.051241
192	C	-0.482847	0.166619
193	C	0.160441	0.053703
194	A	-0.096474	0.045025
195	T	-0.214952	0.083381
196	C	0.082905	0.366667
197	T	-0.105254	0.059001
198	C	-0.157536	0.134951
199	T	-0.138686	0.042446
200	C	-0.525465	0.17292
201	C	-0.066251	0.074324
202	T	0.502356	0.151454
203	A	0.822088	0.15702
204	G	-0.123124	0.039066
205	C	-0.003247	0.143216
206	C	-0.022196	0.055296
207	G	-0.17578	0.044746
208	C	0.029401	0.071444
209	C	-0.090654	0.082632
210	G	0.402517	0.076806
211	C	-0.116113	0.070909
212	C	-0.060993	0.079309
213	T	0.136273	0.052815
214	G	-0.053289	0.019465
215	G	1.87486	0.226253
216	T	0.211897	0.053632
217	C	-0.125036	0.058128
218	A	0.039307	0.095943
219	A	0.039805	0.109353
220	C	-0.142009	0.141169
221	T	-0.008571	0.045947
222	C	0.162088	0.076445
223	G	0.009775	0.040009
224	G	-0.051965	0.085542
225	T	-0.052116	0.04408
226	A	-0.076577	0.038592
227	C	0.073112	0.105685
228	T	-0.110547	0.099881
229	C	0.906429	0.136952
230	A	0.87192	0.177859
231	A	1.66251	0.15621
232	T	2.07144	0.227845
233	A	0.933	0.150656
234	A	0.366529	0.09932
235	T	0.540389	0.081125
236	A	0.425933	0.065976
237	A	1.49055	0.223075
238	G	0.658374	0.031928
239	A	0.070195	0.05536
240	A	0.442576	0.070146
241	G	0.15534	0.050363
242	A	-0.02241	0.053947
243	C	-0.254756	0.085286
244	C	-0.046878	0.040419
245	C	-0.113908	0.046652
246	T	0.133445	0.04707
247	G	0.033256	0.046996
248	G	0.956989	0.087895
249	T	0.914038	0.066878
250	C	-0.088489	0.0729
251	T	-0.016454	0.040595
252	G	0.137371	0.035343
253	T	0.004429	0.093425
254	T	0.01266	0.050067
255	A	0.010491	0.026484
256	G	-0.02389	0.03482
257	G	-0.022004	0.040104
258	A	0.156767	0.034419
259	C	0.022175	0.047238
260	C	-0.069704	0.038498
261	C	0.026477	0.039973
262	T	-0.008143	0.034229
263	T	0.088225	0.032402
264	T	0.006388	0.02342
265	C	0.013463	0.051125
266	T	-0.021081	0.025158
267	G	-0.058877	0.016072
268	C	0.011501	0.032877
269	T	-0.058238	0.029907
270	T	0.123888	0.031206
271	T	0.015231	0.019934
272	G	0.0331	0.019672
273	G	-0.040672	0.022027
274	G	-0.01669	0.017895
275	A	0.269577	0.04219
276	A	-0.017933	0.053985
277	A	-0.016247	0.027114
278	C	-0.084539	0.04269
279	C	0.002012	0.03691
280	G	0.110638	0.02598
281	A	-0.093948	0.049411
282	A	-0.023878	0.031249
283	G	-0.041564	0.016869
284	C	-0.105022	0.02779
285	A	0.058135	0.027972
286	G	0.322182	0.038579
287	G	0.028856	0.009703
288	A	0.018375	0.045774
289	A	0.942504	0.089238
290	A	0.188706	0.05726
291	A	0.197948	0.026876
292	T	0.308338	0.031497
293	C	0.163389	0.030685
294	C	0.020235	0.026766
295	C	-0.042289	0.042384
296	T	-0.021564	0.020593
297	A	0.028717	0.028202
298	G	0.04954	0.018245
299	C	0.08284	0.045886
300	A	-0.048755	0.026497
301	G	0.093014	0.04488
302	A	0.603066	0.037325
303	T	-0.036614	0.041224
304	T	0.863924	0.056604
305	G	0.095979	0.020894
306	G	0.006804	0.01897
307	C	0.003079	0.027779
308	G	-0.012914	0.016529
309	C	-0.042482	0.035264
310	C	0.405699	0.143991
311	T	-999	0
312	G	-0.04228	0.04393
313	A	-0.056388	0.037727
314	A	0.000263	0.025668
315	C	-0.036472	0.039234
316	A	0.037387	0.014891
317	G	0.030739	0.02014
318	G	0.084751	0.024356
319	G	0.141863	0.019077
320	A	-0.008468	0.019979
321	C	0.212294	0.02796
322	T	1.07123	0.045153
323	T	3.55971	0.226006
324	G	2.24688	0.103029
325	A	0.635971	0.043463
326	A	0.624612	0.038529
327	G	0.398713	0.023109
328	G	0.34781	0.022937
329	A	0.40893	0.026776
330	G	0.088639	0.04035
331	A	0.362072	0.037277
332	G	0.686155	0.03365
333	T	1.4828	0.066072
334	G	1.60363	0.11946
335	A	1.49487	0.060521
336	G	0.120838	0.068531
337	A	0.38595	0.039969
338	G	1.23239	0.107931
339	A	0.474424	0.045264
340	C	0.098503	0.031226
341	T	-0.096223	0.022633
342	C	-0.042582	0.023111
343	C	0.318031	0.029764
344	T	0.783624	0.056837
345	G	0.038676	0.03651
346	A	0.111729	0.031905
347	G	-0.03426	0.019139
348	T	0.000669	0.015051
349	A	0.109939	0.025766
350	C	0.247068	0.024315
351	G	1.58388	0.071111
352	G	0.302929	0.018165
353	C	0.392488	0.044747
354	T	1.70629	0.081055
355	G	0.093733	0.036329
356	A	0.039786	0.028053
357	G	0.028309	0.014728
358	T	0.113424	0.021011
359	G	1.11414	0.062096
360	A	0.501918	0.043483
361	A	0.485304	0.024406
362	G	0.405089	0.030821
363	G	0.116187	0.015059
364	C	0.756722	0.043326
365	A	0.34959	0.026656
366	G	1.24264	0.056312
367	T	0.599503	0.025252
368	A	0.707941	0.041152
369	A	0.865378	0.035761
370	G	0.350585	0.025985
371	G	0.115199	0.017817
372	G	0.005907	0.015317
373	C	0.055766	0.011697
374	G	0.087735	0.02866
375	G	0.01256	0.018135
376	C	-0.073136	0.024329
377	A	0.285231	0.026301
378	G	0.262839	0.047488
379	G	0.243354	0.033226
380	A	0.385235	0.04758
381	A	0.623821	0.039049
382	C	0.222977	0.039899
383	C	0.316573	0.03754
384	A	0.207532	0.040256
385	A	0.195349	0.023405
386	C	0.136147	0.030613
387	C	0.233316	0.030396
388	A	0.331011	0.025938
389	C	0.330541	0.021957
390	G	0.392352	0.018158
391	A	0.069375	0.024141
392	C	0.123746	0.030174
393	G	0.105954	0.028521
394	G	0.120974	0.024513
395	A	0.25049	0.028653
396	G	0.208028	0.025545
397	T	0.741042	0.041149
398	G	0.187217	0.028297
399	C	-0.105264	0.061958
400	T	0.130651	0.020158
401	C	0.016304	0.022951
402	C	0.082323	0.031357
403	T	0.616894	0.045035
404	A	1.09479	0.049475
405	T	3.17568	0.168803
406	A	1.09991	0.096383
407	A	1.66752	0.073124
408	A	0.803746	0.040922
409	G	0.660412	0.032212
410	G	-0.021235	0.019205
411	C	0.142161	0.022988
412	G	0.051192	0.018282
413	C	0.18313	0.023383
414	G	0.198608	0.022366
415	G	0.732585	0.052568
416	G	0.206624	0.021015
417	T	0.13338	0.016528
418	C	0.39328	0.034725
419	G	0.301762	0.036742
420	G	0.307039	0.0385
421	T	0.36412	0.037603
422	A	0.735868	0.041622
423	C	0.321917	0.049378
424	C	0.254048	0.041957
425	A	0.967936	0.049061
426	G	0.157079	0.024446
427	A	0.016765	0.021431
428	C	0.14253	0.021915
429	G	0.619322	0.037554
430	G	0.096525	0.012602
431	C	-0.012187	0.024194
432	G	0.216513	0.020492
433	T	0.227462	0.022421
434	G	1.13201	0.042641
435	A	0.432175	0.026535
436	G	0.048987	0.014496
437	G	0.089516	0.027206
438	A	0.051428	0.020304
439	G	-0.014724	0.009941
440	C	0.16445	0.014719
441	G	0.502661	0.036933
442	G	0.330889	0.01998
443	G	0.173457	0.017296
444	A	0.604884	0.023491
445	G	-0.049925	0.037198
446	A	0.347646	0.027195
447	G	0.100815	0.029488
448	G	0.116715	0.023335
449	A	0.119572	0.019867
450	A	0.230957	0.021637
451	G	0.071714	0.023893
452	A	0.068945	0.0211
453	G	-0.009411	0.027239
454	G	0.11893	0.020365
455	C	-0.087829	0.028881
456	C	-0.088196	0.03155
457	T	-0.110892	0.021141
458	C	-0.201655	0.040934
459	C	0.001807	0.024775
460	G	1.13094	0.069301
461	G	0.251872	0.027766
462	T	-0.090327	0.032738
463	T	0.019757	0.026609
464	G	0.067535	0.019892
465	C	-0.040067	0.077835
466	A	0.407756	0.044548
467	G	0.248013	0.028447
468	G	1.3587	0.099637
469	T	1.46116	0.093603
470	A	1.74974	0.087393
471	A	1.73466	0.100997
472	G	1.46606	0.084713
473	T	0.066672	0.03352
474	G	0.088663	0.021867
475	C	0.000279	0.030143
476	A	0.144832	0.031487
477	A	-0.048755	0.054204
478	C	0.593737	0.066251
479	A	0.005163	0.052283
480	C	1.32198	0.07437
481	A	0.165471	0.068456
482	A	2.02778	0.134557
483	A	1.6726	0.098988
484	A	0.64781	0.06691
485	A	-0.008565	0.025535
486	A	0.426639	0.065782
487	G	2.64749	0.112045
488	A	0.242343	0.044815
489	A	2.34207	0.162688
490	A	0.976073	0.105731
491	T	1.05088	0.057809
492	A	0.527937	0.046662
493	G	1.3605	0.078955
494	C	0.162436	0.037657
495	T	0.080548	0.048863
496	G	-0.033011	0.013471
497	T	-0.064667	0.01873
498	C	-0.058446	0.01022
499	T	0.087291	0.029224
500	T	0.020203	0.035606
501	T	0.093981	0.040567
502	T	0.048585	0.039477
503	A	0.16859	0.02621
504	T	0.020822	0.018165
505	C	0.145848	0.030644
506	C	0.131353	0.027206
507	A	0.284213	0.021436
508	G	0.298593	0.028959
509	G	0.983677	0.044994
510	A	0.505358	0.035116
511	A	0.7461	0.04888
512	G	0.003882	0.018067
513	G	0.045899	0.026049
514	G	-0.060736	0.038847
515	G	-0.059622	0.032934
516	T	-0.015803	0.03612
517	A	0.137527	0.040047
518	A	0.413356	0.035462
519	T	0.129368	0.041474
520	A	0.249979	0.063692
521	A	-0.052814	0.067237
522	G	0.28259	0.036471
523	A	0.118864	0.030051
524	T	0.275972	0.036639
525	A	0.330229	0.04072
526	G	0.975086	0.05128
527	A	0.765689	0.053092
528	G	0.694593	0.039602
529	T	0.344477	0.022237
530	G	0.305375	0.029053
531	G	0.220219	0.019921
532	G	0.202302	0.027656
533	A	0.180838	0.020098
534	G	0.228019	0.026752
535	A	0.131202	0.025752
536	T	0.2233	0.022618
537	G	0.140971	0.025873
538	G	-0.047329	0.039593
539	G	0.000457	0.027984
540	C	0.648547	0.054722
541	G	1.1544	0.069449
542	T	0.523603	0.035804
543	G	0.808478	0.104124
544	A	2.33958	0.167206
545	G	1.99217	0.117773
546	A	0.101148	0.05782
547	A	1.32316	0.145673
548	A	0.248912	0.069357
549	C	0.483994	0.082171
550	T	-0.072292	0.028503
551	C	0.218965	0.060477
552	C	-0.093234	0.049741
553	G	0.072019	0.034209
554	T	0.066408	0.047898
555	C	-0.02424	0.017113
556	T	0.884762	0.074093
557	T	1.61837	0.141289
558	G	1.47442	0.101938
559	T	0.376451	0.034837
560	C	0.114196	0.040392
561	A	0.408631	0.037152
562	G	0.35783	0.041025
563	G	0.13273	0.034867
564	G	0.102206	0.046054
565	A	-0.027398	0.031698
566	A	0.301491	0.04498
567	G	0.570927	0.076914
568	A	0.452981	0.076941
569	A	0.391704	0.050784
570	A	0.292885	0.055808
571	G	0.051456	0.030371
572	C	0.289024	0.045651
573	A	0.093637	0.034331
574	G	0.260193	0.064361
575	A	0.862534	0.114067
576	T	1.34511	0.160555
577	G	0.775557	0.116951
578	A	0.984465	0.240621
579	A	0.805509	0.08879
580	T	0.468524	0.0773
581	T	3.01331	0.312218
582	A	1.5224	0.184622
583	G	0.273089	0.023218
584	A	0.318711	0.157681
585	A	0.748404	0.147001
586	A	0.879242	0.163536
587	A	1.86866	0.533402
588	A	0.081926	0.202959
589	A	0.452745	0.071012
590	T	0.131949	0.102219
591	T	0.934862	0.184663
592	A	0.239604	0.061698
593	G	0.106003	0.055894
594	G	-0.020546	0.031891
595	C	0.103873	0.114836
596	T	1.07907	0.122525
597	A	0.220093	0.066552
598	C	0.58884	0.138845
599	G	0.37637	0.096127
600	A	0.030828	0.057544
601	C	-0.19031	0.208399
602	C	-0.098146	0.055453
603	C	0.043411	0.071686
604	A	0.890346	0.174833
605	A	1.06804	0.216222
606	C	0.044096	0.103001
607	G	1.49251	0.179986
608	G	0.912721	0.075648
609	A	1.51156	0.242271
610	A	1.51344	0.240169
611	A	0.960043	0.116172
612	G	1.83126	0.144534
613	A	0.705507	0.225239
614	A	1.38331	0.197827
615	A	0.430027	0.124369
616	A	0.870395	0.229363
617	A	1.21322	0.253768
618	G	0.702089	0.109157
619	T	0.372879	0.086145
620	A	-0.081727	0.094605
621	C	0.084275	0.074131
622	A	0.190259	0.060778
623	T	0.512014	0.128648
624	G	0.013797	0.054458
625	T	0.194273	0.096345
626	T	2.82637	0.316016
627	G	0.730748	0.088914
628	A	0.56951	0.123635
629	A	0.795923	0.098413
630	G	-0.091335	0.04694
631	C	0.657623	0.196845
632	A	-0.015361	0.052863
633	T	0.053251	0.096277
634	G	0.048799	0.049432
635	T	0.002264	0.090306
636	A	0.816496	0.118958
637	G	0.762449	0.102497
638	T	0.542671	0.060138
639	A	1.33068	0.129001
640	T	0.797067	0.066551
641	G	0.157923	0.033252
642	G	0.054252	0.051354
643	G	0.076997	0.028651
644	C	0.429893	0.091625
645	A	0.493788	0.086727
646	G	-0.376342	0.0751
647	C	0.293998	0.112441
648	A	-0.052794	0.074688
649	A	-0.015821	0.099812
650	A	1.24779	0.146469
651	T	1.35064	0.195688
652	G	1.72491	0.1898
653	A	-0.102873	0.091096
654	A	1.65482	0.232413
655	T	0.621094	0.159936
656	T	1.14734	0.205806
657	A	0.899495	0.127529
658	G	4.16725	0.768708
659	A	2.36413	0.286769
660	T	0.091274	0.051919
661	A	0.510071	0.145141
662	G	0.974256	0.107147
663	A	0.9958	0.173557
664	T	0.104586	0.053121
665	T	-0.099034	0.058796
666	T	0.204664	0.063435
667	G	1.54238	0.168652
668	G	0.021709	0.133758
669	A	0.7312	0.124777
670	T	-0.172256	0.048512
671	T	0.42386	0.099324
672	A	0.907276	0.131963
673	G	0.329477	0.069239
674	C	0.44409	0.086595
675	A	1.46774	0.266938
676	G	1.10444	0.123012
677	A	0.30479	0.135501
678	A	0.924275	0.214263
679	A	1.66146	0.579363
680	G	0.058139	0.05867
681	C	-0.015112	0.109498
682	C	0.167217	0.108413
683	T	0.062449	0.095224
684	G	0.118784	0.058984
685	T	-0.125107	0.053796
686	T	0.025256	0.053411
687	G	0.093073	0.045373
688	G	0.154867	0.085783
689	A	0.577056	0.127006
690	G	0.371176	0.103651
691	A	0.205099	0.104763
692	A	0.966932	0.183007
693	C	0.441045	0.111905
694	A	-0.026893	0.060618
695	A	0.387862	0.092891
696	A	0.259393	0.078354
697	G	0.634517	0.082389
698	A	-0.124973	0.079822
699	A	0.093317	0.050942
700	G	0.191197	0.050619
701	G	0.466745	0.089459
702	A	-0.046025	0.043377
703	T	0.822703	0.159322
704	G	1.17659	0.196347
705	T	0.202168	0.073379
706	C	0.269002	0.058982
707	A	-0.203681	0.165484
708	A	0.373938	0.168455
709	A	-0.0551	0.369413
710	A	-0.227374	0.223701
711	A	0.979697	0.422663
712	A	0.66561	0.160934
713	T	1.43163	0.227676
714	A	0.695008	0.160739
715	C	0.020903	0.054397
716	T	0.2896	0.075992
717	T	-0.078509	0.04807
718	T	0.308155	0.051531
719	C	0.37154	0.099785
720	G	0.268917	0.107656
721	G	0.754618	0.121584
722	T	0.011111	0.063728
723	C	-0.230146	0.11439
724	T	0.346754	0.074888
725	T	0.365884	0.148442
726	A	1.70484	0.295365
727	G	0.084544	0.068888
728	C	-0.019314	0.04869
729	T	-0.250908	0.038724
730	C	-0.090727	0.072801
731	C	-0.228213	0.085573
732	A	0.396909	0.084472
733	T	0.217913	0.161764
734	T	1.03438	0.227384
735	A	0.854461	0.185101
736	G	1.14213	0.139189
737	T	0.041444	0.046455
738	G	1.02689	0.140019
739	C	0.306312	0.130765
740	C	-0.340555	0.130758
741	A	0.869194	0.234549
742	A	-0.077576	0.094367
743	C	0.309669	0.1879
744	A	0.241643	0.099772
745	G	-0.170378	0.038021
746	G	-0.285962	0.073738
747	C	-0.173636	0.076318
748	T	-0.000404	0.053335
749	C	-0.048791	0.030056
750	A	0.051499	0.066134
751	G	3.0116	0.445242
752	A	0.241301	0.074121
753	A	1.0177	0.154525
754	A	0.438181	0.164385
755	A	1.24351	0.218237
756	T	0.467409	0.120394
757	T	1.34506	0.326731
758	T	1.3852	0.163001
759	A	1.13152	0.163525
760	A	2.06472	0.258956
761	A	0.865145	0.271066
762	A	0.04924	0.055417
763	A	0.246634	0.084178
764	G	0.16685	0.063138
765	C	-0.030936	0.07116
766	C	-0.007861	0.047608
767	T	0.512461	0.104184
768	T	2.75793	0.341188
769	T	0.56116	0.115174
770	A	2.63588	0.225196
771	T	2.04101	0.302072
772	A	1.49827	0.167302
773	A	0.315274	0.101742
774	T	1.45002	0.218994
775	A	1.23458	0.18836
776	C	1.53762	0.317452
777	T	0.676369	0.139921
778	G	1.37889	0.2036
779	T	0.041148	0.034938
780	C	0.118323	0.082026
781	T	0.131665	0.046155
782	G	0.187536	0.038031
783	C	-0.17525	0.078765
784	G	0.312806	0.046985
785	T	0.550529	0.075182
786	C	0.746999	0.142476
787	A	0.639445	0.074907
788	T	-0.066902	0.035918
789	C	0.003005	0.043436
790	T	0.734572	0.096153
791	G	0.065649	0.037553
792	G	0.120603	0.049328
793	T	-0.054639	0.036672
794	G	0.045143	0.032959
795	C	0.291296	0.093205
796	A	0.649274	0.054471
797	T	-0.060918	0.070519
798	T	0.777701	0.079611
799	C	0.106299	0.074488
800	A	0.00518	0.058092
801	C	0.141624	0.039593
802	G	0.452001	0.037686
803	C	0.438476	0.06869
804	A	0.294987	0.037123
805	G	1.78777	0.176029
806	A	0.86348	0.076826
807	A	0.297714	0.08361
808	G	3.09978	0.278537
809	A	0.001303	0.040576
810	G	1.66531	0.119191
811	A	0.924107	0.1342
812	A	2.16394	0.170198
813	A	0.691335	0.103284
814	G	0.824838	0.067812
815	T	0.294341	0.052023
816	G	0.840554	0.051676
817	A	0.115402	0.045693
818	A	2.12414	0.153558
819	A	0.341335	0.069231
820	C	0.931898	0.069803
821	A	-0.032323	0.045305
822	C	-0.05905	0.064711
823	A	-0.123371	0.051273
824	C	0.100064	0.030216
825	T	0.858157	0.094514
826	G	0.810939	0.087641
827	A	0.688129	0.061475
828	G	0.551443	0.102263
829	G	0.785034	0.08756
830	A	0.241447	0.059658
831	A	0.786986	0.062914
832	G	0.233141	0.030627
833	C	0.541212	0.046895
834	A	0.516087	0.091254
835	A	0.702272	0.120407
836	A	1.41102	0.189071
837	A	0.730976	0.064799
838	C	0.241393	0.065768
839	A	-0.20889	0.082869
840	G	0.771059	0.060283
841	A	1.01608	0.102038
842	T	1.44525	0.093594
843	A	0.30202	0.051711
844	G	0.237394	0.036814
845	T	0.056143	0.036182
846	G	0.139397	0.022279
847	C	0.609421	0.077487
848	A	0.896082	0.087897
849	G	0.352723	0.045372
850	A	0.612391	0.05401
851	G	0.567496	0.049722
852	A	0.604221	0.083467
853	C	0.096605	0.062781
854	A	0.352547	0.03389
855	C	0.165947	0.054634
856	C	0.520738	0.092018
857	T	2.74121	0.159234
858	A	1.08871	0.09249
859	G	0.582501	0.039185
860	T	0.257479	0.035496
861	G	0.268715	0.02568
862	G	0.115289	0.021167
863	T	0.155687	0.042192
864	G	0.013032	0.03278
865	G	0.31302	0.018908
866	A	0.335804	0.043058
867	A	1.30222	0.128748
868	A	0.300001	0.050544
869	C	0.671658	0.051139
870	A	0.45774	0.042411
871	G	0.313183	0.038338
872	G	1.1303	0.062148
873	A	0.444729	0.065483
874	A	0.366708	0.040675
875	C	0.658341	0.063567
876	A	0.22838	0.052046
877	A	0.10252	0.039124
878	C	0.184701	0.036501
879	A	1.03735	0.089109
880	G	1.7189	0.075509
881	A	0.910623	0.106609
882	A	0.739377	0.097271
883	A	0.18792	0.055435
884	C	0.580459	0.055591
885	T	0.787857	0.058898
886	A	1.20141	0.080481
887	T	0.610507	0.045171
888	G	0.184669	0.022029
889	C	-0.068043	0.031544
890	C	0.354118	0.05567
891	A	0.224906	0.041735
892	A	0.321673	0.064115
893	A	0.314366	0.035687
894	A	-0.022518	0.049073
895	A	0.283153	0.043906
896	C	0.705434	0.054357
897	A	0.407103	0.077549
898	A	0.77092	0.061438
899	G	0.82107	0.040394
900	T	0.274847	0.020165
901	A	0.676965	0.058424
902	G	0.397963	0.048809
903	A	0.499377	0.037016
904	C	0.210928	0.058078
905	C	-0.003325	0.038357
906	A	0.749075	0.083335
907	A	0.708386	0.039105
908	C	0.365664	0.040532
909	A	0.248319	0.036979
910	G	0.258047	0.02117
911	C	0.113085	0.044831
912	A	0.062303	0.025687
913	C	-0.094315	0.04177
914	C	0.038349	0.052203
915	A	0.245295	0.030738
916	T	0.245066	0.024371
917	C	0.874124	0.082423
918	T	0.859442	0.048584
919	A	0.403683	0.048437
920	G	0.750803	0.040835
921	C	0.561361	0.043809
922	G	0.253127	0.022491
923	G	0.002639	0.015034
924	C	0.175429	0.024279
925	A	0.268976	0.02547
926	G	0.18811	0.025592
927	A	0.654029	0.030954
928	G	0.243613	0.024014
929	G	0.271195	0.027693
930	A	0.259574	0.033461
931	G	0.116267	0.027946
932	G	0.651064	0.030704
933	A	0.146245	0.04262
934	A	0.527173	0.06349
935	A	0.929762	0.069192
936	T	0.283266	0.047931
937	T	0.173477	0.038983
938	A	0.14564	0.035802
939	C	0.080645	0.058301
940	C	0.049724	0.045385
941	C	0.085936	0.04143
942	A	0.416701	0.063305
943	G	0.535428	0.055408
944	T	0.607162	0.048971
945	A	0.605769	0.048332
946	C	0.711127	0.088583
947	A	1.16118	0.065257
948	A	-0.059171	0.043576
949	C	0.205337	0.058159
950	A	0.168405	0.048293
951	A	1.07409	0.106198
952	A	1.09625	0.070693
953	T	1.39278	0.115778
954	A	0.446472	0.046024
955	G	0.065273	0.027303
956	G	0.07794	0.02917
957	T	-0.044131	0.025801
958	G	0.171854	0.041065
959	G	-0.006788	0.025677
960	T	0.302089	0.051991
961	A	1.06743	0.137352
962	A	0.366121	0.047385
963	C	0.6452	0.066596
964	T	1.19362	0.090847
965	A	1.39497	0.090124
966	T	1.40222	0.101697
967	G	1.05256	0.056574
968	T	0.029611	0.023887
969	C	-0.372482	0.070973
970	C	0.002432	0.061756
971	A	-0.084431	0.025879
972	C	0.09341	0.040614
973	C	0.008551	0.031591
974	T	0.180148	0.052998
975	G	0.012303	0.012223
976	C	0.072835	0.035961
977	C	0.231949	0.064084
978	A	0.965407	0.069069
979	T	0.514592	0.059484
980	T	0.837079	0.058591
981	A	0.683567	0.048185
982	A	0.347347	0.032883
983	G	0.125989	0.019862
984	C	0.158303	0.025929
985	C	0.085016	0.038808
986	C	0.35773	0.053245
987	G	0.306966	0.024771
988	A	0.388657	0.040628
989	G	0.821356	0.086101
990	A	0.638225	0.088351
991	A	0.191413	0.047155
992	C	0.68047	0.079849
993	A	0.859204	0.071466
994	T	-0.110355	0.085851
995	T	2.88988	0.217077
996	A	0.386423	0.066447
997	A	1.51169	0.149943
998	A	0.459398	0.059774
999	T	0.443615	0.044056
1000	G	0.381852	0.031283
1001	C	0.131168	0.049447
1002	C	0.211044	0.046949
1003	T	0.305555	0.038148
1004	G	-0.114335	0.050904
1005	G	-0.042633	0.03231
1006	G	0.165765	0.025856
1007	T	0.289468	0.052837
1008	A	0.382843	0.084432
1009	A	0.495306	0.079566
1010	A	0.715447	0.108531
1011	A	0.869785	0.082396
1012	T	0.408565	0.086143
1013	T	1.80362	0.224831
1014	G	1.70624	0.163396
1015	A	0.20039	0.053906
1016	T	0.178498	0.03605
1017	A	1.46819	0.105012
1018	G	1.60622	0.097524
1019	A	1.09219	0.070717
1020	G	0.12464	0.039053
1021	G	0.993687	0.064512
1022	A	0.213647	0.054791
1023	A	0.603194	0.076631
1024	A	0.580625	0.059662
1025	A	2.01881	0.249984
1026	G	1.62137	0.097334
1027	A	-0.009011	0.067565
1028	A	1.33135	0.120554
1029	A	0.806148	0.108675
1030	T	0.473027	0.049593
1031	T	0.164006	0.029055
1032	T	0.364994	0.035212
1033	G	0.381861	0.055598
1034	G	0.052109	0.03715
1035	A	0.282707	0.034551
1036	G	0.154191	0.032399
1037	C	0.011279	0.033563
1038	A	0.964789	0.148988
1039	G	0.663948	0.112651
1040	A	1.32524	0.118715
1041	A	0.950614	0.170706
1042	G	1.17146	0.087639
1043	T	1.19017	0.078846
1044	A	0.150264	0.057738
1045	G	0.164933	0.03512
1046	T	-0.131359	0.040883
1047	G	-0.011187	0.023867
1048	C	-0.050182	0.04906
1049	C	0.035261	0.059762
1050	A	0.40514	0.043331
1051	G	0.710437	0.089512
1052	G	1.19633	0.128347
1053	A	1.03021	0.070878
1054	T	-0.260037	0.091297
1055	T	0.299656	0.039873
1056	T	1.607	0.119059
1057	C	0.808216	0.10754
1058	A	0.642935	0.071729
1059	G	0.089008	0.044078
1060	G	-0.088688	0.025847
1061	C	0.294965	0.053015
1062	A	-0.064658	0.05608
1063	C	0.096005	0.042814
1064	T	0.337304	0.074918
1065	G	0.157856	0.030422
1066	T	0.120759	0.057679
1067	C	0.241892	0.065021
1068	A	1.1097	0.081388
1069	G	1.7569	0.179979
1070	A	0.986785	0.081211
1071	A	1.21972	0.090076
1072	G	0.181728	0.032879
1073	G	0.184296	0.028171
1074	T	0.051134	0.019943
1075	T	0.178642	0.030349
1076	G	0.097785	0.026468
1077	C	0.055773	0.032328
1078	A	0.628292	0.040892
1079	C	-0.095749	0.042163
1080	C	-0.000244	0.039874
1081	C	0.24157	0.058949
1082	C	-0.240354	0.078766
1083	C	-0.101494	0.051768
1084	T	0.920453	0.093695
1085	A	0.634518	0.044335
1086	T	0.741609	0.068316
1087	G	0.725661	0.07255
1088	A	0.025709	0.051708
1089	C	0.601036	0.098254
1090	A	0.650854	0.079469
1091	T	0.825658	0.1405
1092	T	3.40751	0.278059
1093	A	2.18961	0.155833
1094	A	1.58242	0.143414
1095	T	1.0088	0.081021
1096	C	0.711066	0.070807
1097	A	1.26389	0.136093
1098	G	0.61382	0.092973
1099	A	1.07153	0.139831
1100	T	0.833694	0.140689
1101	G	0.731725	0.061037
1102	T	0.316553	0.068596
1103	T	1.7764	0.135847
1104	A	1.22349	0.179856
1105	A	0.872022	0.072873
1106	A	1.30312	0.077732
1107	T	1.25072	0.086641
1108	T	0.510751	0.077046
1109	G	0.805495	0.050101
1110	T	-0.072283	0.027611
1111	G	0.292926	0.047331
1112	T	0.378947	0.033197
1113	G	-0.00482	0.038669
1114	G	0.102638	0.032832
1115	G	0.146967	0.033613
1116	A	0.425892	0.03553
1117	G	0.496725	0.080719
1118	A	0.201637	0.029441
1119	C	-0.0651	0.035961
1120	C	-0.004335	0.041768
1121	A	0.40495	0.04432
1122	T	0.701675	0.055476
1123	C	0.38943	0.052795
1124	A	0.291968	0.030966
1125	A	0.209486	0.035442
1126	G	0.449698	0.025959
1127	C	0.342923	0.049882
1128	G	0.166043	0.024705
1129	G	0.037513	0.022676
1130	C	0.788619	0.100175
1131	T	0.268104	0.040418
1132	A	0.672847	0.046403
1133	T	0.749671	0.053733
1134	G	0.373681	0.028805
1135	C	0.196483	0.031703
1136	A	0.474911	0.051899
1137	G	0.605057	0.062579
1138	A	1.35182	0.098419
1139	T	0.618521	0.06709
1140	T	1.73624	0.175181
1141	A	0.921762	0.083304
1142	T	0.672952	0.045255
1143	C	1.00489	0.096405
1144	A	0.196386	0.031227
1145	G	0.875841	0.077068
1146	A	0.12366	0.048585
1147	G	1.95281	0.174967
1148	A	0.835623	0.075481
1149	T	0.2605	0.039417
1150	A	1.27142	0.095043
1151	T	-0.148894	0.051733
1152	T	0.466756	0.075192
1153	A	2.19103	0.126241
1154	T	2.95425	0.205453
1155	A	0.653562	0.078457
1156	A	0.921439	0.046732
1157	A	0.44183	0.043448
1158	C	0.454426	0.037381
1159	G	0.503169	0.03387
1160	A	0.822685	0.040615
1161	G	0.464313	0.02793
1162	G	0.342651	0.05434
1163	A	0.610242	0.055283
1164	G	0.344961	0.043362
1165	G	0.03291	0.024058
1166	C	0.027965	0.036548
1167	T	0.142943	0.032445
1168	G	0.018259	0.016285
1169	C	-0.049632	0.037317
1170	A	0.588564	0.057859
1171	G	0.270907	0.047599
1172	A	0.946443	0.066656
1173	T	0.284397	0.074373
1174	T	1.06448	0.066807
1175	G	0.518136	0.046986
1176	G	0.163987	0.032756
1177	G	0.674096	0.064757
1178	A	0.333152	0.036563
1179	C	0.371968	0.042657
1180	T	0.921723	0.056274
1181	T	1.33828	0.104214
1182	G	-0.001046	0.020269
1183	C	-0.055921	0.064955
1184	A	0.309622	0.0382
1185	G	0.066746	0.020466
1186	C	-0.023552	0.048781
1187	A	0.370504	0.033868
1188	C	0.08687	0.04106
1189	C	0.299196	0.05341
1190	C	0.012095	0.042941
1191	A	0.946041	0.053278
1192	C	0.10933	0.034956
1193	A	0.332687	0.040097
1194	A	-999	0
1195	C	0.437528	0.058755
1196	C	0.767413	0.072591
1197	A	0.361415	0.047099
1198	G	0.325292	0.036247
1199	C	0.066743	0.037788
1200	T	0.104668	0.018444
1201	C	-0.035641	0.047583
1202	C	0.282664	0.045302
1203	A	0.734906	0.045245
1204	C	0.320608	0.059486
1205	A	0.779747	0.069162
1206	A	0.236113	0.040233
1207	C	0.409951	0.06642
1208	A	0.335395	0.034891
1209	A	0.498245	0.044991
1210	G	0.620487	0.06317
1211	G	1.11975	0.061764
1212	A	0.442054	0.043643
1213	C	0.120881	0.031454
1214	A	0.973909	0.060003
1215	A	0.218761	0.033886
1216	C	0.282464	0.036893
1217	T	0.718176	0.052406
1218	T	1.42945	0.089874
1219	A	1.01568	0.051485
1220	G	0.274899	0.040059
1221	G	0.0048	0.027448
1222	G	0.17162	0.032822
1223	A	0.04747	0.02411
1224	G	0.008633	0.014086
1225	C	-0.091077	0.034544
1226	C	-0.006835	0.055194
1227	G	0.194896	0.022027
1228	T	0.152985	0.02939
1229	C	0.128888	0.037006
1230	A	0.453686	0.030266
1231	G	0.833917	0.049113
1232	G	0.558562	0.052905
1233	A	0.71095	0.045791
1234	T	0.785503	0.053259
1235	C	0.268576	0.038789
1236	A	0.055047	0.03668
1237	G	1.10798	0.080677
1238	A	0.66663	0.056544
1239	T	0.813296	0.067865
1240	A	0.687771	0.042829
1241	T	0.130394	0.039972
1242	T	0.45842	0.028187
1243	G	0.48763	0.021827
1244	C	0.187284	0.025529
1245	A	0.906786	0.051002
1246	G	0.236146	0.037693
1247	G	1.10352	0.075527
1248	A	1.13999	0.077622
1249	A	0.577995	0.045989
1250	C	1.3406	0.147724
1251	A	-0.152377	0.05641
1252	A	0.360735	0.038028
1253	C	1.29431	0.104718
1254	T	1.60811	0.102096
1255	A	0.55472	0.058376
1256	G	0.129915	0.023915
1257	T	-0.050734	0.027424
1258	T	0.208902	0.040044
1259	C	0.707669	0.070345
1260	A	0.249585	0.052804
1261	G	1.41108	0.075729
1262	T	0.79588	0.064429
1263	A	0.393731	0.045545
1264	G	1.51568	0.098504
1265	A	1.78902	0.099849
1266	T	2.00253	0.125023
1267	G	0.274169	0.032177
1268	A	0.111709	0.046776
1269	A	0.232174	0.050263
1270	C	0.229943	0.038782
1271	A	0.449153	0.058613
1272	A	0.911517	0.124958
1273	A	0.454187	0.05417
1274	T	0.152247	0.025215
1275	C	0.096635	0.035409
1276	C	0.214437	0.037634
1277	A	0.150234	0.033492
1278	G	0.528272	0.027848
1279	T	0.336252	0.031376
1280	G	0.752277	0.061452
1281	G	0.511221	0.057845
1282	A	0.396281	0.03971
1283	T	0.404953	0.048199
1284	G	0.418564	0.042966
1285	T	0.195628	0.033225
1286	A	0.54661	0.03617
1287	C	0.245144	0.037843
1288	A	1.00799	0.066643
1289	G	1.58656	0.089383
1290	A	0.18726	0.042179
1291	C	0.004576	0.04706
1292	A	1.17915	0.077072
1293	A	0.001069	0.023047
1294	C	0.245615	0.037398
1295	A	0.240049	0.029568
1296	G	0.510993	0.037284
1297	A	0.222391	0.044862
1298	A	0.296312	0.026302
1299	C	0.144497	0.045274
1300	C	-0.042999	0.041375
1301	C	-0.072267	0.057129
1302	C	0.12645	0.078005
1303	A	0.058506	0.034862
1304	T	0.387044	0.045228
1305	A	0.647763	0.051105
1306	C	-0.042547	0.048266
1307	C	0.635078	0.070102
1308	A	0.218672	0.029468
1309	G	0.51768	0.028415
1310	T	0.154584	0.021242
1311	A	0.25764	0.030221
1312	G	0.136361	0.03032
1313	G	0.241566	0.030783
1314	C	-0.027674	0.034769
1315	A	0.88843	0.079653
1316	A	0.209543	0.055646
1317	C	0.135069	0.074958
1318	A	0.873717	0.086435
1319	T	0.083677	0.043385
1320	T	0.517318	0.076777
1321	T	0.668902	0.067029
1322	A	0.42046	0.061026
1323	C	0.288622	0.051119
1324	A	0.200852	0.037665
1325	G	0.256839	0.043759
1326	G	0.290371	0.040408
1327	A	0.495709	0.045989
1328	G	0.266429	0.047183
1329	A	0.394236	0.045425
1330	T	0.582352	0.048432
1331	G	0.168009	0.017754
1332	G	-0.201945	0.04858
1333	A	0.425409	0.051219
1334	T	-0.045546	0.020965
1335	C	0.059213	0.041796
1336	C	-0.069593	0.033464
1337	A	0.178223	0.042197
1338	A	0.147566	0.036596
1339	C	0.190769	0.040868
1340	T	0.069284	0.021461
1341	G	0.097144	0.036721
1342	G	-0.142678	0.031706
1343	G	0.156333	0.050127
1344	G	0.01519	0.023183
1345	T	0.002847	0.037911
1346	T	0.60164	0.077964
1347	G	0.110736	0.030109
1348	C	0.389976	0.084072
1349	A	0.120083	0.081503
1350	A	-0.132144	0.05469
1351	A	0.025211	0.095552
1352	A	-0.1243	0.070762
1353	A	0.506175	0.11261
1354	T	1.47886	0.188852
1355	G	0.606588	0.052133
1356	T	-0.227204	0.055273
1357	G	0.285747	0.038279
1358	T	-0.018169	0.05321
1359	C	0.05774	0.075667
1360	A	0.312705	0.067415
1361	G	0.376641	0.046834
1362	A	0.29568	0.07876
1363	A	0.115943	0.070416
1364	T	-0.018219	0.044593
1365	G	0.420645	0.060376
1366	T	0.361678	0.063727
1367	A	1.34854	0.142938
1368	T	1.06132	0.119745
1369	A	0.283088	0.078696
1370	A	1.26886	0.120031
1371	C	-0.255353	0.059268
1372	C	0.190717	0.051567
1373	C	0.023119	0.072336
1374	A	0.001487	0.067046
1375	A	1.44218	0.156956
1376	C	1.10084	0.155996
1377	A	0.288229	0.061227
1378	A	0.473751	0.08778
1379	A	0.297118	0.09024
1380	C	-0.270382	0.114336
1381	A	0.266078	0.085349
1382	T	-0.044666	0.048053
1383	T	0.255021	0.061068
1384	C	0.094878	0.089049
1385	T	0.005598	0.061312
1386	A	0.709235	0.073714
1387	G	0.319047	0.070374
1388	A	1.01921	0.163076
1389	T	1.14388	0.14203
1390	G	0.505634	0.040621
1391	T	2.99196	0.299118
1392	A	0.2325	0.0886
1393	A	1.24002	0.180547
1394	A	0.182432	0.108902
1395	A	0.251955	0.053335
1396	C	1.05573	0.100054
1397	A	0.626321	0.063737
1398	A	0.382816	0.033684
1399	G	0.461928	0.07677
1400	G	0.157474	0.058456
1401	G	0.030835	0.038113
1402	C	0.039382	0.09451
1403	C	0.188191	0.05972
1404	A	0.621861	0.106165
1405	A	0.828084	0.092944
1406	A	0.460334	0.060556
1407	A	1.0101	0.145913
1408	G	0.925893	0.12252
1409	A	0.347317	0.077509
1410	G	0.09222	0.037071
1411	C	0.041014	0.067473
1412	C	-0.229056	0.072861
1413	A	0.78711	0.09561
1414	T	0.181603	0.070062
1415	T	1.11937	0.129557
1416	T	0.873486	0.090083
1417	C	1.4749	0.196754
1418	A	0.04709	0.062759
1419	G	0.530349	0.102821
1420	A	0.149289	0.159249
1421	G	-0.013234	0.032349
1422	C	0.080826	0.038607
1423	T	0.878525	0.110103
1424	A	0.953389	0.112027
1425	T	0.790956	0.114189
1426	G	0.476566	0.058864
1427	T	0.07669	0.047817
1428	A	0.246767	0.071105
1429	G	-0.104098	0.066093
1430	A	-0.184973	0.088652
1431	C	0.60435	0.099185
1432	A	0.330208	0.05773
1433	G	0.50422	0.073926
1434	G	0.30089	0.063551
1435	T	0.050259	0.057883
1436	T	0.108773	0.049979
1437	C	0.02079	0.076141
1438	T	-0.082115	0.069061
1439	A	0.174487	0.058594
1440	C	0.006282	0.049015
1441	A	0.54428	0.182178
1442	A	2.76295	0.421755
1443	A	0.220413	0.083443
1444	A	0.428004	0.165745
1445	G	0.76711	0.175935
1446	T	0.429766	0.076142
1447	T	0.12781	0.047784
1448	T	4.18038	0.468946
1449	A	2.6226	0.252304
1450	A	0.120496	0.140957
1451	G	0.793312	0.114993
1452	A	0.327061	0.09264
1453	G	0.174095	0.042969
1454	C	0.451011	0.079678
1455	A	-0.23626	0.074527
1456	G	0.317581	0.104187
1457	A	0.286491	0.050736
1458	A	0.255735	0.047773
1459	C	0.237947	0.083183
1460	A	0.756041	0.101841
1461	G	1.94751	0.187855
1462	A	0.069742	0.073676
1463	C	0.099214	0.045689
1464	A	0.314207	0.094095
1465	G	1.20146	0.146375
1466	A	0.885749	0.12486
1467	T	1.21604	0.15151
1468	G	0.099184	0.040591
1469	C	-0.16044	0.052589
1470	A	0.245973	0.054765
1471	G	0.022776	0.04424
1472	C	0.119698	0.135343
1473	A	-0.063389	0.089509
1474	G	0.071342	0.094633
1475	T	1.06048	0.158193
1476	A	1.04892	0.205273
1477	A	1.34291	0.204712
1478	A	0.01983	0.044172
1479	G	0.714116	0.063021
1480	A	0.288551	0.11959
1481	A	0.876446	0.085574
1482	T	0.592269	0.112711
1483	T	0.843781	0.109329
1484	G	1.47355	0.197312
1485	G	1.87457	0.176721
1486	A	0.751049	0.097138
1487	T	0.144697	0.058171
1488	G	0.738936	0.16188
1489	A	0.328891	0.066254
1490	C	1.07248	0.172739
1491	T	-0.209675	0.059441
1492	C	0.624376	0.113584
1493	A	0.166659	0.039698
1494	A	0.422903	0.07085
1495	A	0.007113	0.050308
1496	C	2.18993	0.255067
1497	A	-0.223337	0.114127
1498	C	-0.201534	0.080141
1499	T	0.078067	0.047523
1500	G	-0.029036	0.02531
1501	C	0.008043	0.052567
1502	T	0.461135	0.099775
1503	G	0.049341	0.059515
1504	A	0.622131	0.06746
1505	T	0.147488	0.058839
1506	T	1.98147	0.243989
1507	C	0.906159	0.103476
1508	A	0.101118	0.084305
1509	A	0.263329	0.159995
1510	A	0.103032	0.079969
1511	A	1.2895	0.19935
1512	T	0.811405	0.114564
1513	G	0.136104	0.038877
1514	C	0.126599	0.080969
1515	T	0.43644	0.061406
1516	A	-0.216035	0.077858
1517	A	0.325947	0.052036
1518	C	-0.05882	0.032469
1519	C	-0.082488	0.073838
1520	C	0.113323	0.07586
1521	A	0.448745	0.074128
1522	G	0.958636	0.120234
1523	A	1.60389	0.147666
1524	T	0.161503	0.055561
1525	T	0.613493	0.092449
1526	G	0.269431	0.038969
1527	C	0.007945	0.052089
1528	A	0.061164	0.057532
1529	A	0.880594	0.083923
1530	G	0.099163	0.041501
1531	C	0.384065	0.063054
1532	T	1.49605	0.113336
1533	A	0.621116	0.070523
1534	G	0.665993	0.067155
1535	T	0.089781	0.046658
1536	G	0.205218	0.023751
1537	C	0.133074	0.034306
1538	T	0.158332	0.051904
1539	G	0.586387	0.045181
1540	A	0.420144	0.06591
1541	A	0.628463	0.048558
1542	G	-0.007941	0.031549
1543	G	0.056253	0.027842
1544	G	-0.013596	0.031923
1545	G	0.084966	0.025176
1546	C	0.474402	0.056961
1547	T	0.623733	0.052781
1548	G	-0.021469	0.048228
1549	G	0.043119	0.036588
1550	G	0.09026	0.018627
1551	T	0.559947	0.040401
1552	G	0.812634	0.058697
1553	T	0.167567	0.040114
1554	G	0.541945	0.0344
1555	A	0.649398	0.088449
1556	A	0.750936	0.058972
1557	T	0.326696	0.035464
1558	C	-0.038808	0.039517
1559	C	-0.035771	0.040156
1560	C	0.03175	0.069177
1561	A	0.003666	0.024666
1562	C	0.015538	0.033922
1563	C	0.127857	0.060216
1564	C	-0.083721	0.045991
1565	T	0.626222	0.109355
1566	A	0.677365	0.085515
1567	G	2.02554	0.157637
1568	A	1.3053	0.080903
1569	A	0.326189	0.137943
1570	G	1.42443	0.115539
1571	A	0.451043	0.082194
1572	A	1.65642	0.11991
1573	A	1.33971	0.107189
1574	T	1.37336	0.112008
1575	G	0.642321	0.039468
1576	C	0.056002	0.032344
1577	T	0.413145	0.040903
1578	G	0.591618	0.04307
1579	A	0.09729	0.031912
1580	C	0.368144	0.052981
1581	G	0.17021	0.023857
1582	G	0.150823	0.026551
1583	C	-0.028014	0.026783
1584	T	0.744569	0.057571
1585	T	0.682912	0.081081
1586	G	1.33653	0.095205
1587	T	0.424709	0.049153
1588	C	0.421313	0.075657
1589	A	0.621614	0.060022
1590	A	0.726844	0.047088
1591	G	0.709243	0.04724
1592	G	0.488075	0.037707
1593	A	0.533095	0.038157
1594	G	0.811479	0.041326
1595	T	0.561356	0.030068
1596	A	0.907968	0.039845
1597	G	0.025251	0.015153
1598	G	0.173001	0.022087
1599	G	0.029458	0.023389
1600	G	0.015772	0.025918
1601	G	0.033397	0.024401
1602	G	0.007244	0.01666
1603	C	-0.107817	0.025736
1604	C	0.198559	0.027437
1605	G	0.391965	0.043211
1606	G	0.294364	0.037853
1607	G	0.276711	0.076422
1608	A	0.24311	0.032805
1609	C	0.241352	0.040679
1610	A	0.626835	0.053279
1611	G	0.93524	0.052107
1612	A	1.06296	0.077107
1613	A	0.857681	0.072164
1614	G	0.260624	0.034919
1615	G	0.068811	0.025104
1616	C	0.112989	0.032521
1617	T	0.288739	0.032441
1618	A	0.250857	0.079851
1619	G	0.472108	0.110497
1620	A	1.01849	0.12066
1621	T	0.576287	0.078847
1622	T	1.98167	0.161549
1623	A	1.43317	0.086656
1624	A	0.780426	0.075197
1625	T	0.288245	0.055063
1626	G	0.463697	0.079542
1627	G	0.049371	0.027097
1628	C	0.285875	0.051448
1629	A	0.151566	0.028706
1630	G	0.80723	0.069671
1631	A	0.837273	0.065356
1632	A	0.343049	0.048457
1633	G	0.098433	0.027737
1634	C	-0.055256	0.039097
1635	C	0.065252	0.032001
1636	C	-999	0
1637	T	0.653814	0.060287
1638	G	1.15461	0.056547
1639	A	0.599908	0.055946
1640	A	0.327024	0.053968
1641	A	0.649167	0.060795
1642	G	1.5177	0.074075
1643	A	1.07645	0.072762
1644	G	0.143354	0.061749
1645	G	0.011808	0.020055
1646	C	-0.021687	0.015944
1647	C	0.040256	0.024505
1648	C	0.017889	0.034245
1649	T	0.123128	0.033872
1650	C	0.070442	0.045397
1651	G	0.338437	0.034778
1652	C	0.226562	0.078239
1653	A	0.580279	0.041211
1654	C	0.333054	0.054006
1655	C	0.399562	0.070553
1656	A	0.355856	0.041634
1657	G	0.477746	0.036836
1658	T	0.108094	0.037635
1659	G	0.022388	0.018638
1660	C	0.113826	0.041966
1661	C	0.119288	0.037284
1662	A	0.31859	0.044848
1663	A	0.467758	0.044549
1664	T	0.146877	0.02158
1665	C	0.210768	0.046732
1666	C	0.040419	0.031295
1667	C	0.002353	0.028164
1668	T	0.106564	0.030592
1669	T	0.576018	0.067561
1670	T	1.1073	0.106287
1671	T	2.36501	0.235693
1672	G	0.298534	0.032724
1673	C	0.153008	0.035024
1674	A	0.614781	0.044553
1675	G	0.051567	0.022705
1676	C	0.279037	0.066702
1677	A	0.174683	0.052676
1678	G	0.130016	0.023668
1679	C	0.075426	0.042347
1680	C	0.089733	0.052966
1681	C	0.13149	0.087878
1682	A	0.385492	0.056374
1683	A	0.584857	0.039079
1684	C	0.394107	0.049621
1685	A	0.166177	0.033385
1686	G	0.55992	0.034253
1687	A	0.898884	0.041615
1688	G	0.116906	0.019936
1689	G	0.058936	0.015755
1690	G	0.052564	0.037732
1691	G	-0.047565	0.03884
1692	A	0.147104	0.036646
1693	C	-0.02896	0.054088
1694	C	0.024353	0.060718
1695	A	0.471267	0.061288
1696	A	1.3963	0.158854
1697	G	0.893336	0.054465
1698	A	0.632378	0.048128
1699	A	0.917228	0.069459
1700	A	0.21415	0.030735
1701	G	0.199449	0.023093
1702	C	-0.016809	0.063169
1703	C	0.04869	0.025859
1704	A	0.448052	0.061211
1705	A	0.702263	0.096966
1706	T	0.313977	0.071752
1707	T	3.95391	0.265318
1708	A	1.05502	0.071323
1709	A	2.35124	0.206372
1710	G	0.866734	0.045024
1711	T	0.071439	0.030803
1712	G	0.468027	0.038349
1713	T	-0.030612	0.059455
1714	T	0.221671	0.037135
1715	G	0.179418	0.038151
1716	G	0.425124	0.031808
1717	A	0.775522	0.067557
1718	A	0.961411	0.056913
1719	T	0.132783	0.042284
1720	T	1.30204	0.087048
1721	G	1.06661	0.055692
1722	T	0.342782	0.025229
1723	G	0.343753	0.070166
1724	G	0.375289	0.038734
1725	G	0.61002	0.028273
1726	A	0.360637	0.054801
1727	A	0.816405	0.068193
1728	A	1.17289	0.079051
1729	G	1.52765	0.069032
1730	A	0.97843	0.044441
1731	G	0.043755	0.030457
1732	G	0.196436	0.026125
1733	G	0.143776	0.029675
1734	A	-0.032592	0.038895
1735	C	0.45839	0.059955
1736	A	0.199183	0.041724
1737	C	0.031764	0.033442
1738	T	0.043086	0.01815
1739	C	0.121161	0.055361
1740	T	0.001301	0.050184
1741	G	0.008214	0.020341
1742	C	0.286304	0.057238
1743	A	0.539231	0.081517
1744	A	0.859686	0.060874
1745	G	1.10486	0.082995
1746	G	0.1747	0.021054
1747	C	0.070675	0.045049
1748	A	0.305304	0.080028
1749	A	0.224278	0.041043
1750	T	0.248615	0.038496
1751	G	0.004983	0.021852
1752	C	0.041089	0.036268
1753	A	0.031184	0.046434
1754	G	0.026161	0.027368
1755	A	0.420137	0.066121
1756	G	0.015523	0.011367
1757	C	-0.012076	0.047693
1758	C	0.18171	0.046807
1759	C	-0.142982	0.072612
1760	C	-0.111206	0.08599
1761	A	0.446518	0.054399
1762	A	1.15692	0.083645
1763	G	2.25583	0.133383
1764	A	0.611395	0.080616
1765	A	1.04479	0.107324
1766	G	0.910066	0.04971
1767	A	0.1119	0.031634
1768	C	0.404223	0.039034
1769	A	0.20125	0.024555
1770	G	0.087964	0.025168
1771	G	0.059862	0.034956
1772	G	0.325756	0.035426
1773	A	0.318198	0.036734
1774	T	0.255865	0.033035
1775	G	0.128832	0.017283
1776	C	0.023408	0.015533
1777	T	0.283671	0.062138
1778	G	-0.029747	0.04068
1779	G	0.409784	0.027346
1780	A	0.237719	0.035222
1781	A	0.796582	0.072068
1782	A	0.987522	0.064756
1783	T	0.513707	0.044226
1784	G	0.487852	0.030009
1785	T	0.617571	0.040305
1786	G	0.278855	0.066127
1787	G	0.233322	0.015718
1788	A	0.328952	0.062394
1789	A	0.258018	0.043948
1790	A	0.237349	0.062339
1791	A	-0.070575	0.075678
1792	A	1.15379	0.112308
1793	T	0.395913	0.031912
1794	G	0.194459	0.044945
1795	G	0.095609	0.04226
1796	A	0.145249	0.049989
1797	C	-0.11891	0.05736
1798	C	0.095903	0.066635
1799	A	0.430306	0.061344
1800	T	0.589736	0.073903
1801	G	0.926111	0.066237
1802	T	0.2658	0.075586
1803	T	1.34321	0.109022
1804	A	1.54818	0.102913
1805	T	1.00713	0.090399
1806	G	0.229142	0.038447
1807	G	0.080722	0.020236
1808	C	0.087553	0.05948
1809	C	-0.153459	0.032329
1810	A	0.616944	0.093083
1811	A	0.737133	0.084723
1812	A	0.956154	0.130807
1813	T	0.874981	0.10223
1814	G	0.308791	0.027678
1815	C	-0.156734	0.038453
1816	C	0.178353	0.058081
1817	C	-0.004235	0.062513
1818	A	0.258039	0.052344
1819	G	1.541	0.139045
1820	A	0.642176	0.054744
1821	C	-999	0
1822	A	0.280379	0.038746
1823	G	0.290462	0.025984
1824	A	0.090418	0.022804
1825	C	-0.007556	0.026405
1826	A	0.025444	0.02307
1827	G	0.053764	0.024661
1828	G	0.018795	0.018723
1829	C	0.183605	0.02358
1830	G	0.054065	0.05632
1831	G	-0.007082	0.034589
1832	G	0.058582	0.014773
1833	T	-999	0
1834	T	-0.105402	0.048517
1835	T	0.03527	0.071189
1836	T	0.603586	0.320208
1837	T	0.790757	0.214567
1838	T	0.455949	0.079856
1839	A	-0.053263	0.016382
1840	G	-999	0
1841	G	-0.028465	0.016364
1842	C	-0.1182	0.023376
1843	C	0.050307	0.017917
1844	T	-0.240011	0.022065
1845	T	-0.031855	0.035008
1846	G	-0.207225	0.016519
1847	G	-0.193939	0.041362
1848	T	-0.123375	0.018167
1849	C	-0.1248	0.025185
1850	C	-0.015012	0.048471
1851	A	-0.204887	0.020067
1852	T	-0.156672	0.027286
1853	G	-0.204517	0.030912
1854	G	-0.01177	0.032729
1855	G	-0.07816	0.052694
1856	G	0.176134	0.026467
1857	A	-0.337103	0.020316
1858	A	-0.04892	0.046199
1859	A	0.494806	0.048431
1860	G	0.132144	0.02192
1861	A	0.249357	0.050671
1862	A	0.43532	0.056107
1863	G	0.037045	0.017634
1864	C	-0.218077	0.027706
1865	C	-0.133867	0.052643
1866	C	0.022278	0.035165
1867	C	0.127172	0.052742
1868	G	-0.114836	0.020202
1869	C	0.132528	0.04715
1870	A	-0.220176	0.029571
1871	A	0.373993	0.028207
1872	T	-0.176083	0.032177
1873	T	-0.06815	0.039451
1874	T	-0.075471	0.024292
1875	C	-0.284579	0.022321
1876	C	-0.045678	0.01398
1877	C	-0.058787	0.030373
1878	C	-0.001566	0.029314
1879	A	-0.221466	0.025303
1880	T	-0.028228	0.030738
1881	G	-0.171807	0.036192
1882	G	0.019693	0.022323
1883	C	-0.174221	0.049201
1884	T	-0.087571	0.031542
1885	C	0.085034	0.049373
1886	A	-0.09295	0.033741
1887	A	0.396895	0.066456
1888	G	-0.032026	0.023115
1889	T	-0.078884	0.036816
1890	G	0.028111	0.020231
1891	C	0.010812	0.041179
1892	A	0.914339	0.052736
1893	T	0.852445	0.065225
1894	C	0.726179	0.055158
1895	A	0.40672	0.027098
1896	G	-0.003757	0.026311
1897	G	0.021376	0.026031
1898	G	0.076894	0.023304
1899	G	0.097001	0.021484
1900	C	-0.101773	0.025483
1901	T	0.076076	0.029114
1902	G	0.161645	0.035625
1903	A	0.207516	0.032833
1904	T	0.37128	0.039262
1905	G	-0.025008	0.025823
1906	C	-0.083655	0.030033
1907	C	0.170067	0.049898
1908	A	0.146514	0.032676
1909	A	1.00503	0.074245
1910	C	0.021996	0.035632
1911	T	0.131886	0.031441
1912	G	0.020027	0.01645
1913	C	-0.040129	0.009924
1914	T	0.065776	0.018734
1915	C	0.066732	0.024124
1916	C	-0.040239	0.028978
1917	C	-0.100854	0.040589
1918	C	0.051239	0.040808
1919	C	0.073232	0.049687
1920	A	0.098723	0.026045
1921	G	0.649613	0.038392
1922	A	0.73986	0.040273
1923	G	0.11943	0.047647
1924	G	0.255943	0.043877
1925	A	0.5018	0.037093
1926	C	-0.103736	0.037152
1927	C	-0.001422	0.013255
1928	C	0.137587	0.023197
1929	A	-0.037797	0.031876
1930	G	0.113865	0.019129
1931	C	0.268486	0.052022
1932	T	0.286835	0.03176
1933	G	0.266063	0.028823
1934	T	0.317389	0.030538
1935	G	0.122111	0.029489
1936	G	0.287008	0.052017
1937	A	0.43777	0.033464
1938	T	0.173265	0.032743
1939	C	0.002917	0.042057
1940	T	0.221374	0.039567
1941	G	0.075156	0.01614
1942	C	0.090564	0.032838
1943	T	1.43988	0.08974
1944	A	0.420368	0.054791
1945	A	0.691477	0.074753
1946	A	0.870207	0.071811
1947	G	0.786705	0.049314
1948	A	0.764668	0.13139
1949	A	0.380351	0.033548
1950	C	-0.046447	0.018396
1951	T	1.09363	0.066007
1952	A	0.400427	0.048114
1953	C	0.104488	0.063968
1954	A	0.811931	0.062369
1955	T	1.20193	0.081861
1956	G	0.158558	0.015248
1957	C	-0.051412	0.043589
1958	A	0.19046	0.03653
1959	G	0.250081	0.0226
1960	T	0.120479	0.02582
1961	T	0.24239	0.027222
1962	G	0.13107	0.028722
1963	G	0.128108	0.032902
1964	G	0.005082	0.014118
1965	C	0.094645	0.038154
1966	A	0.542213	0.075636
1967	A	0.39414	0.040617
1968	G	0.111881	0.020743
1969	C	0.340387	0.033666
1970	A	0.343208	0.042969
1971	G	0.051696	0.017294
1972	C	1.21371	0.075898
1973	A	0.243374	0.051523
1974	G	1.0795	0.06894
1975	A	-0.037136	0.034043
1976	G	0.283164	0.026074
1977	A	0.011914	0.049617
1978	G	0.498371	0.025968
1979	A	0.085074	0.041416
1980	A	0.607978	0.046999
1981	A	0.497077	0.040165
1982	A	0.275136	0.046427
1983	G	0.307997	0.023987
1984	C	0.993327	0.053887
1985	A	0.187508	0.037811
1986	G	0.485587	0.04206
1987	A	0.023177	0.029927
1988	G	0.431455	0.038902
1989	A	0.05738	0.043811
1990	G	0.980941	0.047083
1991	A	0.091755	0.038396
1992	A	1.01164	0.066566
1993	A	0.440702	0.056946
1994	G	0.296601	0.022831
1995	C	0.718521	0.045479
1996	A	0.127902	0.031221
1997	G	0.273022	0.0385
1998	A	0.031787	0.026896
1999	G	-0.014953	0.012417
[truncated: 7,648 more rows]

## Sheet: SIVmac w Pollom 1-202
Index	nt_id	1m7_react	1m7_std_err
1	A	-999
2	G	-999
3	T	0.014
4	C	0.163
5	G	0.203
6	C	0.122
7	T	0.122
8	C	0.095
9	T	0.136
10	G	0.244
11	C	0.122
12	G	0.76
13	G	0.041
14	A	0.095
15	G	0.068
16	A	0.176
17	G	0.203
18	G	0.068
19	C	0.163
20	T	0.597
21	G	0.068
22	G	0.149
23	C	0.258
24	A	0.095
25	G	0.095
26	A	0.271
27	T	0.271
28	T	0.203
29	G	0.095
30	A	0.095
31	G	0.095
32	C	0.068
33	C	0.068
34	C	0.068
35	T	0.434
36	G	0.258
37	G	0.244
38	G	0.014
39	A	0.651
40	G	0.081
41	G	0.163
42	T	0.122
43	T	0.081
44	C	0.136
45	T	0.109
46	C	0.136
47	T	0.109
48	C	0.095
49	C	0.217
50	A	0.054
51	G	0.095
52	C	0.136
53	A	0.407
54	C	0.109
55	T	0.095
56	A	0.081
57	G	0.068
58	C	0.081
59	A	0.068
60	G	0.081
61	G	0.122
62	T	0.38
63	A	0.285
64	G	0.027
65	A	0.081
66	G	0.081
67	C	0.095
68	C	0.068
69	T	0.461
70	G	0.461
71	G	0.244
72	G	0.136
73	T	0.176
74	G	0.068
75	T	0.109
76	T	0.095
77	C	0.081
78	C	0.095
79	C	0.434
80	T	0.122
81	G	0.109
82	C	0.285
83	T	0.109
84	A	0.027
85	G	0.068
86	A	0.081
87	C	0.136
88	T	0.081
89	C	0.095
90	T	0.095
91	C	0.19
92	A	0.122
93	C	0.163
94	C	0.095
95	A	0.054
96	G	0.149
97	C	0.095
98	A	0.081
99	C	0.054
100	T	0.203
101	T	0.624
102	G	0.176
103	G	0.149
104	C	0.109
105	C	0.095
106	G	0.014
107	G	0.068
108	T	0.068
109	G	0.068
110	C	0.014
111	T	0.054
112	G	0.746
113	G	1.478
114	G	0.095
115	C	0.041
116	A	0.8
117	G	0.746
118	A	2.658
119	G	0.353
120	T	1.506
121	G	0.163
122	A	0.217
123	C	2.672
124	T	0.054
125	C	0.217
126	C	0.054
127	A	0.203
128	C	0.122
129	G	0.068
130	C	0.027
131	T	0.081
132	T	0.068
133	G	0
134	C	0.041
135	T	0.014
136	T	0.122
137	G	0.19
138	C	0.136
139	T	0.041
140	T	0.054
141	A	0.366
142	A	0.597
143	A	0.244
144	G	0.163
145	C	0.163
146	C	0.095
147	C	0.068
148	T	0.081
149	C	0.041
150	T	0.054
151	T	0.041
152	C	0.081
153	A	0.163
154	A	0.434
155	T	0.502
156	A	0.949
157	A	0.543
158	A	0.502
159	G	0.665
160	C	0.054
161	T	0.027
162	G	0.109
163	C	0.149
164	C	0.068
165	A	0.298
166	T	0.882
167	T	0.42
168	T	0.475
169	T	0.583
170	A	2.089
171	G	1.031
172	A	1.153
173	A	0.312
174	G	0.068
175	T	0.081
176	A	0.122
177	A	0.244
178	G	0.136
179	C	0.068
180	T	0.041
181	A	0.19
182	G	0.231
183	T	0.095
184	G	0.312
185	T	0.109
186	G	0.366
187	T	0.19
188	G	0.285
189	T	0.407
190	T	0.19
191	C	0.231
192	C	0
193	C	0
194	A	0.217
195	T	0.122
196	C	0.081
197	T	0.041
198	C	0.054
199	T	0.244
200	C	0.068
201	C	0
202	T	0.122
203	A	0.822088	0.15702
204	G	-0.123124	0.039066
205	C	-0.003247	0.143216
206	C	-0.022196	0.055296
207	G	-0.17578	0.044746
208	C	0.029401	0.071444
209	C	-0.090654	0.082632
210	G	0.402517	0.076806
211	C	-0.116113	0.070909
212	C	-0.060993	0.079309
213	T	0.136273	0.052815
214	G	-0.053289	0.019465
215	G	1.87486	0.226253
216	T	0.211897	0.053632
217	C	-0.125036	0.058128
218	A	0.039307	0.095943
219	A	0.039805	0.109353
220	C	-0.142009	0.141169
221	T	-0.008571	0.045947
222	C	0.162088	0.076445
223	G	0.009775	0.040009
224	G	-0.051965	0.085542
225	T	-0.052116	0.04408
226	A	-0.076577	0.038592
227	C	0.073112	0.105685
228	T	-0.110547	0.099881
229	C	0.906429	0.136952
230	A	0.87192	0.177859
231	A	1.66251	0.15621
232	T	2.07144	0.227845
233	A	0.933	0.150656
234	A	0.366529	0.09932
235	T	0.540389	0.081125
236	A	0.425933	0.065976
237	A	1.49055	0.223075
238	G	0.658374	0.031928
239	A	0.070195	0.05536
240	A	0.442576	0.070146
241	G	0.15534	0.050363
242	A	-0.02241	0.053947
243	C	-0.254756	0.085286
244	C	-0.046878	0.040419
245	C	-0.113908	0.046652
246	T	0.133445	0.04707
247	G	0.033256	0.046996
248	G	0.956989	0.087895
249	T	0.914038	0.066878
250	C	-0.088489	0.0729
251	T	-0.016454	0.040595
252	G	0.137371	0.035343
253	T	0.004429	0.093425
254	T	0.01266	0.050067
255	A	0.010491	0.026484
256	G	-0.02389	0.03482
257	G	-0.022004	0.040104
258	A	0.156767	0.034419
259	C	0.022175	0.047238
260	C	-0.069704	0.038498
261	C	0.026477	0.039973
262	T	-0.008143	0.034229
263	T	0.088225	0.032402
264	T	0.006388	0.02342
265	C	0.013463	0.051125
266	T	-0.021081	0.025158
267	G	-0.058877	0.016072
268	C	0.011501	0.032877
269	T	-0.058238	0.029907
270	T	0.123888	0.031206
271	T	0.015231	0.019934
272	G	0.0331	0.019672
273	G	-0.040672	0.022027
274	G	-0.01669	0.017895
275	A	0.269577	0.04219
276	A	-0.017933	0.053985
277	A	-0.016247	0.027114
278	C	-0.084539	0.04269
279	C	0.002012	0.03691
280	G	0.110638	0.02598
281	A	-0.093948	0.049411
282	A	-0.023878	0.031249
283	G	-0.041564	0.016869
284	C	-0.105022	0.02779
285	A	0.058135	0.027972
286	G	0.322182	0.038579
287	G	0.028856	0.009703
288	A	0.018375	0.045774
289	A	0.942504	0.089238
290	A	0.188706	0.05726
291	A	0.197948	0.026876
292	T	0.308338	0.031497
293	C	0.163389	0.030685
294	C	0.020235	0.026766
295	C	-0.042289	0.042384
296	T	-0.021564	0.020593
297	A	0.028717	0.028202
298	G	0.04954	0.018245
299	C	0.08284	0.045886
300	A	-0.048755	0.026497
301	G	0.093014	0.04488
302	A	0.603066	0.037325
303	T	-0.036614	0.041224
304	T	0.863924	0.056604
305	G	0.095979	0.020894
306	G	0.006804	0.01897
307	C	0.003079	0.027779
308	G	-0.012914	0.016529
309	C	-0.042482	0.035264
310	C	0.405699	0.143991
311	T	-999	0
312	G	-0.04228	0.04393
313	A	-0.056388	0.037727
314	A	0.000263	0.025668
315	C	-0.036472	0.039234
316	A	0.037387	0.014891
317	G	0.030739	0.02014
318	G	0.084751	0.024356
319	G	0.141863	0.019077
320	A	-0.008468	0.019979
321	C	0.212294	0.02796
322	T	1.07123	0.045153
323	T	3.55971	0.226006
324	G	2.24688	0.103029
325	A	0.635971	0.043463
326	A	0.624612	0.038529
327	G	0.398713	0.023109
328	G	0.34781	0.022937
329	A	0.40893	0.026776
330	G	0.088639	0.04035
331	A	0.362072	0.037277
332	G	0.686155	0.03365
333	T	1.4828	0.066072
334	G	1.60363	0.11946
335	A	1.49487	0.060521
336	G	0.120838	0.068531
337	A	0.38595	0.039969
338	G	1.23239	0.107931
339	A	0.474424	0.045264
340	C	0.098503	0.031226
341	T	-0.096223	0.022633
342	C	-0.042582	0.023111
343	C	0.318031	0.029764
344	T	0.783624	0.056837
345	G	0.038676	0.03651
346	A	0.111729	0.031905
347	G	-0.03426	0.019139
348	T	0.000669	0.015051
349	A	0.109939	0.025766
350	C	0.247068	0.024315
351	G	1.58388	0.071111
352	G	0.302929	0.018165
353	C	0.392488	0.044747
354	T	1.70629	0.081055
355	G	0.093733	0.036329
356	A	0.039786	0.028053
357	G	0.028309	0.014728
358	T	0.113424	0.021011
359	G	1.11414	0.062096
360	A	0.501918	0.043483
361	A	0.485304	0.024406
362	G	0.405089	0.030821
363	G	0.116187	0.015059
364	C	0.756722	0.043326
365	A	0.34959	0.026656
366	G	1.24264	0.056312
367	T	0.599503	0.025252
368	A	0.707941	0.041152
369	A	0.865378	0.035761
370	G	0.350585	0.025985
371	G	0.115199	0.017817
372	G	0.005907	0.015317
373	C	0.055766	0.011697
374	G	0.087735	0.02866
375	G	0.01256	0.018135
376	C	-0.073136	0.024329
377	A	0.285231	0.026301
378	G	0.262839	0.047488
379	G	0.243354	0.033226
380	A	0.385235	0.04758
381	A	0.623821	0.039049
382	C	0.222977	0.039899
383	C	0.316573	0.03754
384	A	0.207532	0.040256
385	A	0.195349	0.023405
386	C	0.136147	0.030613
387	C	0.233316	0.030396
388	A	0.331011	0.025938
389	C	0.330541	0.021957
390	G	0.392352	0.018158
391	A	0.069375	0.024141
392	C	0.123746	0.030174
393	G	0.105954	0.028521
394	G	0.120974	0.024513
395	A	0.25049	0.028653
396	G	0.208028	0.025545
397	T	0.741042	0.041149
398	G	0.187217	0.028297
399	C	-0.105264	0.061958
400	T	0.130651	0.020158
401	C	0.016304	0.022951
402	C	0.082323	0.031357
403	T	0.616894	0.045035
404	A	1.09479	0.049475
405	T	3.17568	0.168803
406	A	1.09991	0.096383
407	A	1.66752	0.073124
408	A	0.803746	0.040922
409	G	0.660412	0.032212
410	G	-0.021235	0.019205
411	C	0.142161	0.022988
412	G	0.051192	0.018282
413	C	0.18313	0.023383
414	G	0.198608	0.022366
415	G	0.732585	0.052568
416	G	0.206624	0.021015
417	T	0.13338	0.016528
418	C	0.39328	0.034725
419	G	0.301762	0.036742
420	G	0.307039	0.0385
421	T	0.36412	0.037603
422	A	0.735868	0.041622
423	C	0.321917	0.049378
424	C	0.254048	0.041957
425	A	0.967936	0.049061
426	G	0.157079	0.024446
427	A	0.016765	0.021431
428	C	0.14253	0.021915
429	G	0.619322	0.037554
430	G	0.096525	0.012602
431	C	-0.012187	0.024194
432	G	0.216513	0.020492
433	T	0.227462	0.022421
434	G	1.13201	0.042641
435	A	0.432175	0.026535
436	G	0.048987	0.014496
437	G	0.089516	0.027206
438	A	0.051428	0.020304
439	G	-0.014724	0.009941
440	C	0.16445	0.014719
441	G	0.502661	0.036933
442	G	0.330889	0.01998
443	G	0.173457	0.017296
444	A	0.604884	0.023491
445	G	-0.049925	0.037198
446	A	0.347646	0.027195
447	G	0.100815	0.029488
448	G	0.116715	0.023335
449	A	0.119572	0.019867
450	A	0.230957	0.021637
451	G	0.071714	0.023893
452	A	0.068945	0.0211
453	G	-0.009411	0.027239
454	G	0.11893	0.020365
455	C	-0.087829	0.028881
456	C	-0.088196	0.03155
457	T	-0.110892	0.021141
458	C	-0.201655	0.040934
459	C	0.001807	0.024775
460	G	1.13094	0.069301
461	G	0.251872	0.027766
462	T	-0.090327	0.032738
463	T	0.019757	0.026609
464	G	0.067535	0.019892
465	C	-0.040067	0.077835
466	A	0.407756	0.044548
467	G	0.248013	0.028447
468	G	1.3587	0.099637
469	T	1.46116	0.093603
470	A	1.74974	0.087393
471	A	1.73466	0.100997
472	G	1.46606	0.084713
473	T	0.066672	0.03352
474	G	0.088663	0.021867
475	C	0.000279	0.030143
476	A	0.144832	0.031487
477	A	-0.048755	0.054204
478	C	0.593737	0.066251
479	A	0.005163	0.052283
480	C	1.32198	0.07437
481	A	0.165471	0.068456
482	A	2.02778	0.134557
483	A	1.6726	0.098988
484	A	0.64781	0.06691
485	A	-0.008565	0.025535
486	A	0.426639	0.065782
487	G	2.64749	0.112045
488	A	0.242343	0.044815
489	A	2.34207	0.162688
490	A	0.976073	0.105731
491	T	1.05088	0.057809
492	A	0.527937	0.046662
493	G	1.3605	0.078955
494	C	0.162436	0.037657
495	T	0.080548	0.048863
496	G	-0.033011	0.013471
497	T	-0.064667	0.01873
498	C	-0.058446	0.01022
499	T	0.087291	0.029224
500	T	0.020203	0.035606
501	T	0.093981	0.040567
502	T	0.048585	0.039477
503	A	0.16859	0.02621
504	T	0.020822	0.018165
505	C	0.145848	0.030644
506	C	0.131353	0.027206
507	A	0.284213	0.021436
508	G	0.298593	0.028959
509	G	0.983677	0.044994
510	A	0.505358	0.035116
511	A	0.7461	0.04888
512	G	0.003882	0.018067
513	G	0.045899	0.026049
514	G	-0.060736	0.038847
515	G	-0.059622	0.032934
516	T	-0.015803	0.03612
517	A	0.137527	0.040047
518	A	0.413356	0.035462
519	T	0.129368	0.041474
520	A	0.249979	0.063692
521	A	-0.052814	0.067237
522	G	0.28259	0.036471
523	A	0.118864	0.030051
524	T	0.275972	0.036639
525	A	0.330229	0.04072
526	G	0.975086	0.05128
527	A	0.765689	0.053092
528	G	0.694593	0.039602
529	T	0.344477	0.022237
530	G	0.305375	0.029053
531	G	0.220219	0.019921
532	G	0.202302	0.027656
533	A	0.180838	0.020098
534	G	0.228019	0.026752
535	A	0.131202	0.025752
536	T	0.2233	0.022618
537	G	0.140971	0.025873
538	G	-0.047329	0.039593
539	G	0.000457	0.027984
540	C	0.648547	0.054722
541	G	1.1544	0.069449
542	T	0.523603	0.035804
543	G	0.808478	0.104124
544	A	2.33958	0.167206
545	G	1.99217	0.117773
546	A	0.101148	0.05782
547	A	1.32316	0.145673
548	A	0.248912	0.069357
549	C	0.483994	0.082171
550	T	-0.072292	0.028503
551	C	0.218965	0.060477
552	C	-0.093234	0.049741
553	G	0.072019	0.034209
554	T	0.066408	0.047898
555	C	-0.02424	0.017113
556	T	0.884762	0.074093
557	T	1.61837	0.141289
558	G	1.47442	0.101938
559	T	0.376451	0.034837
560	C	0.114196	0.040392
561	A	0.408631	0.037152
562	G	0.35783	0.041025
563	G	0.13273	0.034867
564	G	0.102206	0.046054
565	A	-0.027398	0.031698
566	A	0.301491	0.04498
567	G	0.570927	0.076914
568	A	0.452981	0.076941
569	A	0.391704	0.050784
570	A	0.292885	0.055808
571	G	0.051456	0.030371
572	C	0.289024	0.045651
573	A	0.093637	0.034331
574	G	0.260193	0.064361
575	A	0.862534	0.114067
576	T	1.34511	0.160555
577	G	0.775557	0.116951
578	A	0.984465	0.240621
579	A	0.805509	0.08879
580	T	0.468524	0.0773
581	T	3.01331	0.312218
582	A	1.5224	0.184622
583	G	0.273089	0.023218
584	A	0.318711	0.157681
585	A	0.748404	0.147001
586	A	0.879242	0.163536
587	A	1.86866	0.533402
588	A	0.081926	0.202959
589	A	0.452745	0.071012
590	T	0.131949	0.102219
591	T	0.934862	0.184663
592	A	0.239604	0.061698
593	G	0.106003	0.055894
594	G	-0.020546	0.031891
595	C	0.103873	0.114836
596	T	1.07907	0.122525
597	A	0.220093	0.066552
598	C	0.58884	0.138845
599	G	0.37637	0.096127
600	A	0.030828	0.057544
601	C	-0.19031	0.208399
602	C	-0.098146	0.055453
603	C	0.043411	0.071686
604	A	0.890346	0.174833
605	A	1.06804	0.216222
606	C	0.044096	0.103001
607	G	1.49251	0.179986
608	G	0.912721	0.075648
609	A	1.51156	0.242271
610	A	1.51344	0.240169
611	A	0.960043	0.116172
612	G	1.83126	0.144534
613	A	0.705507	0.225239
614	A	1.38331	0.197827
615	A	0.430027	0.124369
616	A	0.870395	0.229363
617	A	1.21322	0.253768
618	G	0.702089	0.109157
619	T	0.372879	0.086145
620	A	-0.081727	0.094605
621	C	0.084275	0.074131
622	A	0.190259	0.060778
623	T	0.512014	0.128648
624	G	0.013797	0.054458
625	T	0.194273	0.096345
626	T	2.82637	0.316016
627	G	0.730748	0.088914
628	A	0.56951	0.123635
629	A	0.795923	0.098413
630	G	-0.091335	0.04694
631	C	0.657623	0.196845
632	A	-0.015361	0.052863
633	T	0.053251	0.096277
634	G	0.048799	0.049432
635	T	0.002264	0.090306
636	A	0.816496	0.118958
637	G	0.762449	0.102497
638	T	0.542671	0.060138
639	A	1.33068	0.129001
640	T	0.797067	0.066551
641	G	0.157923	0.033252
642	G	0.054252	0.051354
643	G	0.076997	0.028651
644	C	0.429893	0.091625
645	A	0.493788	0.086727
646	G	-0.376342	0.0751
647	C	0.293998	0.112441
648	A	-0.052794	0.074688
649	A	-0.015821	0.099812
650	A	1.24779	0.146469
651	T	1.35064	0.195688
652	G	1.72491	0.1898
653	A	-0.102873	0.091096
654	A	1.65482	0.232413
655	T	0.621094	0.159936
656	T	1.14734	0.205806
657	A	0.899495	0.127529
658	G	4.16725	0.768708
659	A	2.36413	0.286769
660	T	0.091274	0.051919
661	A	0.510071	0.145141
662	G	0.974256	0.107147
663	A	0.9958	0.173557
664	T	0.104586	0.053121
665	T	-0.099034	0.058796
666	T	0.204664	0.063435
667	G	1.54238	0.168652
668	G	0.021709	0.133758
669	A	0.7312	0.124777
670	T	-0.172256	0.048512
671	T	0.42386	0.099324
672	A	0.907276	0.131963
673	G	0.329477	0.069239
674	C	0.44409	0.086595
675	A	1.46774	0.266938
676	G	1.10444	0.123012
677	A	0.30479	0.135501
678	A	0.924275	0.214263
679	A	1.66146	0.579363
680	G	0.058139	0.05867
681	C	-0.015112	0.109498
682	C	0.167217	0.108413
683	T	0.062449	0.095224
684	G	0.118784	0.058984
685	T	-0.125107	0.053796
686	T	0.025256	0.053411
687	G	0.093073	0.045373
688	G	0.154867	0.085783
689	A	0.577056	0.127006
690	G	0.371176	0.103651
691	A	0.205099	0.104763
692	A	0.966932	0.183007
693	C	0.441045	0.111905
694	A	-0.026893	0.060618
695	A	0.387862	0.092891
696	A	0.259393	0.078354
697	G	0.634517	0.082389
698	A	-0.124973	0.079822
699	A	0.093317	0.050942
700	G	0.191197	0.050619
701	G	0.466745	0.089459
702	A	-0.046025	0.043377
703	T	0.822703	0.159322
704	G	1.17659	0.196347
705	T	0.202168	0.073379
706	C	0.269002	0.058982
707	A	-0.203681	0.165484
708	A	0.373938	0.168455
709	A	-0.0551	0.369413
710	A	-0.227374	0.223701
711	A	0.979697	0.422663
712	A	0.66561	0.160934
713	T	1.43163	0.227676
714	A	0.695008	0.160739
715	C	0.020903	0.054397
716	T	0.2896	0.075992
717	T	-0.078509	0.04807
718	T	0.308155	0.051531
719	C	0.37154	0.099785
720	G	0.268917	0.107656
721	G	0.754618	0.121584
722	T	0.011111	0.063728
723	C	-0.230146	0.11439
724	T	0.346754	0.074888
725	T	0.365884	0.148442
726	A	1.70484	0.295365
727	G	0.084544	0.068888
728	C	-0.019314	0.04869
729	T	-0.250908	0.038724
730	C	-0.090727	0.072801
731	C	-0.228213	0.085573
732	A	0.396909	0.084472
733	T	0.217913	0.161764
734	T	1.03438	0.227384
735	A	0.854461	0.185101
736	G	1.14213	0.139189
737	T	0.041444	0.046455
738	G	1.02689	0.140019
739	C	0.306312	0.130765
740	C	-0.340555	0.130758
741	A	0.869194	0.234549
742	A	-0.077576	0.094367
743	C	0.309669	0.1879
744	A	0.241643	0.099772
745	G	-0.170378	0.038021
746	G	-0.285962	0.073738
747	C	-0.173636	0.076318
748	T	-0.000404	0.053335
749	C	-0.048791	0.030056
750	A	0.051499	0.066134
751	G	3.0116	0.445242
752	A	0.241301	0.074121
753	A	1.0177	0.154525
754	A	0.438181	0.164385
755	A	1.24351	0.218237
756	T	0.467409	0.120394
757	T	1.34506	0.326731
758	T	1.3852	0.163001
759	A	1.13152	0.163525
760	A	2.06472	0.258956
761	A	0.865145	0.271066
762	A	0.04924	0.055417
763	A	0.246634	0.084178
764	G	0.16685	0.063138
765	C	-0.030936	0.07116
766	C	-0.007861	0.047608
767	T	0.512461	0.104184
768	T	2.75793	0.341188
769	T	0.56116	0.115174
770	A	2.63588	0.225196
771	T	2.04101	0.302072
772	A	1.49827	0.167302
773	A	0.315274	0.101742
774	T	1.45002	0.218994
775	A	1.23458	0.18836
776	C	1.53762	0.317452
777	T	0.676369	0.139921
778	G	1.37889	0.2036
779	T	0.041148	0.034938
780	C	0.118323	0.082026
781	T	0.131665	0.046155
782	G	0.187536	0.038031
783	C	-0.17525	0.078765
784	G	0.312806	0.046985
785	T	0.550529	0.075182
786	C	0.746999	0.142476
787	A	0.639445	0.074907
788	T	-0.066902	0.035918
789	C	0.003005	0.043436
790	T	0.734572	0.096153
791	G	0.065649	0.037553
792	G	0.120603	0.049328
793	T	-0.054639	0.036672
794	G	0.045143	0.032959
795	C	0.291296	0.093205
796	A	0.649274	0.054471
797	T	-0.060918	0.070519
798	T	0.777701	0.079611
799	C	0.106299	0.074488
800	A	0.00518	0.058092
801	C	0.141624	0.039593
802	G	0.452001	0.037686
803	C	0.438476	0.06869
804	A	0.294987	0.037123
805	G	1.78777	0.176029
806	A	0.86348	0.076826
807	A	0.297714	0.08361
808	G	3.09978	0.278537
809	A	0.001303	0.040576
810	G	1.66531	0.119191
811	A	0.924107	0.1342
812	A	2.16394	0.170198
813	A	0.691335	0.103284
814	G	0.824838	0.067812
815	T	0.294341	0.052023
816	G	0.840554	0.051676
817	A	0.115402	0.045693
818	A	2.12414	0.153558
819	A	0.341335	0.069231
820	C	0.931898	0.069803
821	A	-0.032323	0.045305
822	C	-0.05905	0.064711
823	A	-0.123371	0.051273
824	C	0.100064	0.030216
825	T	0.858157	0.094514
826	G	0.810939	0.087641
827	A	0.688129	0.061475
828	G	0.551443	0.102263
829	G	0.785034	0.08756
830	A	0.241447	0.059658
831	A	0.786986	0.062914
832	G	0.233141	0.030627
833	C	0.541212	0.046895
834	A	0.516087	0.091254
835	A	0.702272	0.120407
836	A	1.41102	0.189071
837	A	0.730976	0.064799
838	C	0.241393	0.065768
839	A	-0.20889	0.082869
840	G	0.771059	0.060283
841	A	1.01608	0.102038
842	T	1.44525	0.093594
843	A	0.30202	0.051711
844	G	0.237394	0.036814
845	T	0.056143	0.036182
846	G	0.139397	0.022279
847	C	0.609421	0.077487
848	A	0.896082	0.087897
849	G	0.352723	0.045372
850	A	0.612391	0.05401
851	G	0.567496	0.049722
852	A	0.604221	0.083467
853	C	0.096605	0.062781
854	A	0.352547	0.03389
855	C	0.165947	0.054634
856	C	0.520738	0.092018
857	T	2.74121	0.159234
858	A	1.08871	0.09249
859	G	0.582501	0.039185
860	T	0.257479	0.035496
861	G	0.268715	0.02568
862	G	0.115289	0.021167
863	T	0.155687	0.042192
864	G	0.013032	0.03278
865	G	0.31302	0.018908
866	A	0.335804	0.043058
867	A	1.30222	0.128748
868	A	0.300001	0.050544
869	C	0.671658	0.051139
870	A	0.45774	0.042411
871	G	0.313183	0.038338
872	G	1.1303	0.062148
873	A	0.444729	0.065483
874	A	0.366708	0.040675
875	C	0.658341	0.063567
876	A	0.22838	0.052046
877	A	0.10252	0.039124
878	C	0.184701	0.036501
879	A	1.03735	0.089109
880	G	1.7189	0.075509
881	A	0.910623	0.106609
882	A	0.739377	0.097271
883	A	0.18792	0.055435
884	C	0.580459	0.055591
885	T	0.787857	0.058898
886	A	1.20141	0.080481
887	T	0.610507	0.045171
888	G	0.184669	0.022029
889	C	-0.068043	0.031544
890	C	0.354118	0.05567
891	A	0.224906	0.041735
892	A	0.321673	0.064115
893	A	0.314366	0.035687
894	A	-0.022518	0.049073
895	A	0.283153	0.043906
896	C	0.705434	0.054357
897	A	0.407103	0.077549
898	A	0.77092	0.061438
899	G	0.82107	0.040394
900	T	0.274847	0.020165
901	A	0.676965	0.058424
902	G	0.397963	0.048809
903	A	0.499377	0.037016
904	C	0.210928	0.058078
905	C	-0.003325	0.038357
906	A	0.749075	0.083335
907	A	0.708386	0.039105
908	C	0.365664	0.040532
909	A	0.248319	0.036979
910	G	0.258047	0.02117
911	C	0.113085	0.044831
912	A	0.062303	0.025687
913	C	-0.094315	0.04177
914	C	0.038349	0.052203
915	A	0.245295	0.030738
916	T	0.245066	0.024371
917	C	0.874124	0.082423
918	T	0.859442	0.048584
919	A	0.403683	0.048437
920	G	0.750803	0.040835
921	C	0.561361	0.043809
922	G	0.253127	0.022491
923	G	0.002639	0.015034
924	C	0.175429	0.024279
925	A	0.268976	0.02547
926	G	0.18811	0.025592
927	A	0.654029	0.030954
928	G	0.243613	0.024014
929	G	0.271195	0.027693
930	A	0.259574	0.033461
931	G	0.116267	0.027946
932	G	0.651064	0.030704
933	A	0.146245	0.04262
934	A	0.527173	0.06349
935	A	0.929762	0.069192
936	T	0.283266	0.047931
937	T	0.173477	0.038983
938	A	0.14564	0.035802
939	C	0.080645	0.058301
940	C	0.049724	0.045385
941	C	0.085936	0.04143
942	A	0.416701	0.063305
943	G	0.535428	0.055408
944	T	0.607162	0.048971
945	A	0.605769	0.048332
946	C	0.711127	0.088583
947	A	1.16118	0.065257
948	A	-0.059171	0.043576
949	C	0.205337	0.058159
950	A	0.168405	0.048293
951	A	1.07409	0.106198
952	A	1.09625	0.070693
953	T	1.39278	0.115778
954	A	0.446472	0.046024
955	G	0.065273	0.027303
956	G	0.07794	0.02917
957	T	-0.044131	0.025801
958	G	0.171854	0.041065
959	G	-0.006788	0.025677
960	T	0.302089	0.051991
961	A	1.06743	0.137352
962	A	0.366121	0.047385
963	C	0.6452	0.066596
964	T	1.19362	0.090847
965	A	1.39497	0.090124
966	T	1.40222	0.101697
967	G	1.05256	0.056574
968	T	0.029611	0.023887
969	C	-0.372482	0.070973
970	C	0.002432	0.061756
971	A	-0.084431	0.025879
972	C	0.09341	0.040614
973	C	0.008551	0.031591
974	T	0.180148	0.052998
975	G	0.012303	0.012223
976	C	0.072835	0.035961
977	C	0.231949	0.064084
978	A	0.965407	0.069069
979	T	0.514592	0.059484
980	T	0.837079	0.058591
981	A	0.683567	0.048185
982	A	0.347347	0.032883
983	G	0.125989	0.019862
984	C	0.158303	0.025929
985	C	0.085016	0.038808
986	C	0.35773	0.053245
987	G	0.306966	0.024771
988	A	0.388657	0.040628
989	G	0.821356	0.086101
990	A	0.638225	0.088351
991	A	0.191413	0.047155
992	C	0.68047	0.079849
993	A	0.859204	0.071466
994	T	-0.110355	0.085851
995	T	2.88988	0.217077
996	A	0.386423	0.066447
997	A	1.51169	0.149943
998	A	0.459398	0.059774
999	T	0.443615	0.044056
1000	G	0.381852	0.031283
1001	C	0.131168	0.049447
1002	C	0.211044	0.046949
1003	T	0.305555	0.038148
1004	G	-0.114335	0.050904
1005	G	-0.042633	0.03231
1006	G	0.165765	0.025856
1007	T	0.289468	0.052837
1008	A	0.382843	0.084432
1009	A	0.495306	0.079566
1010	A	0.715447	0.108531
1011	A	0.869785	0.082396
1012	T	0.408565	0.086143
1013	T	1.80362	0.224831
1014	G	1.70624	0.163396
1015	A	0.20039	0.053906
1016	T	0.178498	0.03605
1017	A	1.46819	0.105012
1018	G	1.60622	0.097524
1019	A	1.09219	0.070717
1020	G	0.12464	0.039053
1021	G	0.993687	0.064512
1022	A	0.213647	0.054791
1023	A	0.603194	0.076631
1024	A	0.580625	0.059662
1025	A	2.01881	0.249984
1026	G	1.62137	0.097334
1027	A	-0.009011	0.067565
1028	A	1.33135	0.120554
1029	A	0.806148	0.108675
1030	T	0.473027	0.049593
1031	T	0.164006	0.029055
1032	T	0.364994	0.035212
1033	G	0.381861	0.055598
1034	G	0.052109	0.03715
1035	A	0.282707	0.034551
1036	G	0.154191	0.032399
1037	C	0.011279	0.033563
1038	A	0.964789	0.148988
1039	G	0.663948	0.112651
1040	A	1.32524	0.118715
1041	A	0.950614	0.170706
1042	G	1.17146	0.087639
1043	T	1.19017	0.078846
1044	A	0.150264	0.057738
1045	G	0.164933	0.03512
1046	T	-0.131359	0.040883
1047	G	-0.011187	0.023867
1048	C	-0.050182	0.04906
1049	C	0.035261	0.059762
1050	A	0.40514	0.043331
1051	G	0.710437	0.089512
1052	G	1.19633	0.128347
1053	A	1.03021	0.070878
1054	T	-0.260037	0.091297
1055	T	0.299656	0.039873
1056	T	1.607	0.119059
1057	C	0.808216	0.10754
1058	A	0.642935	0.071729
1059	G	0.089008	0.044078
1060	G	-0.088688	0.025847
1061	C	0.294965	0.053015
1062	A	-0.064658	0.05608
1063	C	0.096005	0.042814
1064	T	0.337304	0.074918
1065	G	0.157856	0.030422
1066	T	0.120759	0.057679
1067	C	0.241892	0.065021
1068	A	1.1097	0.081388
1069	G	1.7569	0.179979
1070	A	0.986785	0.081211
1071	A	1.21972	0.090076
1072	G	0.181728	0.032879
1073	G	0.184296	0.028171
1074	T	0.051134	0.019943
1075	T	0.178642	0.030349
1076	G	0.097785	0.026468
1077	C	0.055773	0.032328
1078	A	0.628292	0.040892
1079	C	-0.095749	0.042163
1080	C	-0.000244	0.039874
1081	C	0.24157	0.058949
1082	C	-0.240354	0.078766
1083	C	-0.101494	0.051768
1084	T	0.920453	0.093695
1085	A	0.634518	0.044335
1086	T	0.741609	0.068316
1087	G	0.725661	0.07255
1088	A	0.025709	0.051708
1089	C	0.601036	0.098254
1090	A	0.650854	0.079469
1091	T	0.825658	0.1405
1092	T	3.40751	0.278059
1093	A	2.18961	0.155833
1094	A	1.58242	0.143414
1095	T	1.0088	0.081021
1096	C	0.711066	0.070807
1097	A	1.26389	0.136093
1098	G	0.61382	0.092973
1099	A	1.07153	0.139831
1100	T	0.833694	0.140689
1101	G	0.731725	0.061037
1102	T	0.316553	0.068596
1103	T	1.7764	0.135847
1104	A	1.22349	0.179856
1105	A	0.872022	0.072873
1106	A	1.30312	0.077732
1107	T	1.25072	0.086641
1108	T	0.510751	0.077046
1109	G	0.805495	0.050101
1110	T	-0.072283	0.027611
1111	G	0.292926	0.047331
1112	T	0.378947	0.033197
1113	G	-0.00482	0.038669
1114	G	0.102638	0.032832
1115	G	0.146967	0.033613
1116	A	0.425892	0.03553
1117	G	0.496725	0.080719
1118	A	0.201637	0.029441
1119	C	-0.0651	0.035961
1120	C	-0.004335	0.041768
1121	A	0.40495	0.04432
1122	T	0.701675	0.055476
1123	C	0.38943	0.052795
1124	A	0.291968	0.030966
1125	A	0.209486	0.035442
1126	G	0.449698	0.025959
1127	C	0.342923	0.049882
1128	G	0.166043	0.024705
1129	G	0.037513	0.022676
1130	C	0.788619	0.100175
1131	T	0.268104	0.040418
1132	A	0.672847	0.046403
1133	T	0.749671	0.053733
1134	G	0.373681	0.028805
1135	C	0.196483	0.031703
1136	A	0.474911	0.051899
1137	G	0.605057	0.062579
1138	A	1.35182	0.098419
1139	T	0.618521	0.06709
1140	T	1.73624	0.175181
1141	A	0.921762	0.083304
1142	T	0.672952	0.045255
1143	C	1.00489	0.096405
1144	A	0.196386	0.031227
1145	G	0.875841	0.077068
1146	A	0.12366	0.048585
1147	G	1.95281	0.174967
1148	A	0.835623	0.075481
1149	T	0.2605	0.039417
1150	A	1.27142	0.095043
1151	T	-0.148894	0.051733
1152	T	0.466756	0.075192
1153	A	2.19103	0.126241
1154	T	2.95425	0.205453
1155	A	0.653562	0.078457
1156	A	0.921439	0.046732
1157	A	0.44183	0.043448
1158	C	0.454426	0.037381
1159	G	0.503169	0.03387
1160	A	0.822685	0.040615
1161	G	0.464313	0.02793
1162	G	0.342651	0.05434
1163	A	0.610242	0.055283
1164	G	0.344961	0.043362
1165	G	0.03291	0.024058
1166	C	0.027965	0.036548
1167	T	0.142943	0.032445
1168	G	0.018259	0.016285
1169	C	-0.049632	0.037317
1170	A	0.588564	0.057859
1171	G	0.270907	0.047599
1172	A	0.946443	0.066656
1173	T	0.284397	0.074373
1174	T	1.06448	0.066807
1175	G	0.518136	0.046986
1176	G	0.163987	0.032756
1177	G	0.674096	0.064757
1178	A	0.333152	0.036563
1179	C	0.371968	0.042657
1180	T	0.921723	0.056274
1181	T	1.33828	0.104214
1182	G	-0.001046	0.020269
1183	C	-0.055921	0.064955
1184	A	0.309622	0.0382
1185	G	0.066746	0.020466
1186	C	-0.023552	0.048781
1187	A	0.370504	0.033868
1188	C	0.08687	0.04106
1189	C	0.299196	0.05341
1190	C	0.012095	0.042941
1191	A	0.946041	0.053278
1192	C	0.10933	0.034956
1193	A	0.332687	0.040097
1194	A	-999	0
1195	C	0.437528	0.058755
1196	C	0.767413	0.072591
1197	A	0.361415	0.047099
1198	G	0.325292	0.036247
1199	C	0.066743	0.037788
1200	T	0.104668	0.018444
1201	C	-0.035641	0.047583
1202	C	0.282664	0.045302
1203	A	0.734906	0.045245
1204	C	0.320608	0.059486
1205	A	0.779747	0.069162
1206	A	0.236113	0.040233
1207	C	0.409951	0.06642
1208	A	0.335395	0.034891
1209	A	0.498245	0.044991
1210	G	0.620487	0.06317
1211	G	1.11975	0.061764
1212	A	0.442054	0.043643
1213	C	0.120881	0.031454
1214	A	0.973909	0.060003
1215	A	0.218761	0.033886
1216	C	0.282464	0.036893
1217	T	0.718176	0.052406
1218	T	1.42945	0.089874
1219	A	1.01568	0.051485
1220	G	0.274899	0.040059
1221	G	0.0048	0.027448
1222	G	0.17162	0.032822
1223	A	0.04747	0.02411
1224	G	0.008633	0.014086
1225	C	-0.091077	0.034544
1226	C	-0.006835	0.055194
1227	G	0.194896	0.022027
1228	T	0.152985	0.02939
1229	C	0.128888	0.037006
1230	A	0.453686	0.030266
1231	G	0.833917	0.049113
1232	G	0.558562	0.052905
1233	A	0.71095	0.045791
1234	T	0.785503	0.053259
1235	C	0.268576	0.038789
1236	A	0.055047	0.03668
1237	G	1.10798	0.080677
1238	A	0.66663	0.056544
1239	T	0.813296	0.067865
1240	A	0.687771	0.042829
1241	T	0.130394	0.039972
1242	T	0.45842	0.028187
1243	G	0.48763	0.021827
1244	C	0.187284	0.025529
1245	A	0.906786	0.051002
1246	G	0.236146	0.037693
1247	G	1.10352	0.075527
1248	A	1.13999	0.077622
1249	A	0.577995	0.045989
1250	C	1.3406	0.147724
1251	A	-0.152377	0.05641
1252	A	0.360735	0.038028
1253	C	1.29431	0.104718
1254	T	1.60811	0.102096
1255	A	0.55472	0.058376
1256	G	0.129915	0.023915
1257	T	-0.050734	0.027424
1258	T	0.208902	0.040044
1259	C	0.707669	0.070345
1260	A	0.249585	0.052804
1261	G	1.41108	0.075729
1262	T	0.79588	0.064429
1263	A	0.393731	0.045545
1264	G	1.51568	0.098504
1265	A	1.78902	0.099849
1266	T	2.00253	0.125023
1267	G	0.274169	0.032177
1268	A	0.111709	0.046776
1269	A	0.232174	0.050263
1270	C	0.229943	0.038782
1271	A	0.449153	0.058613
1272	A	0.911517	0.124958
1273	A	0.454187	0.05417
1274	T	0.152247	0.025215
1275	C	0.096635	0.035409
1276	C	0.214437	0.037634
1277	A	0.150234	0.033492
1278	G	0.528272	0.027848
1279	T	0.336252	0.031376
1280	G	0.752277	0.061452
1281	G	0.511221	0.057845
1282	A	0.396281	0.03971
1283	T	0.404953	0.048199
1284	G	0.418564	0.042966
1285	T	0.195628	0.033225
1286	A	0.54661	0.03617
1287	C	0.245144	0.037843
1288	A	1.00799	0.066643
1289	G	1.58656	0.089383
1290	A	0.18726	0.042179
1291	C	0.004576	0.04706
1292	A	1.17915	0.077072
1293	A	0.001069	0.023047
1294	C	0.245615	0.037398
1295	A	0.240049	0.029568
1296	G	0.510993	0.037284
1297	A	0.222391	0.044862
1298	A	0.296312	0.026302
1299	C	0.144497	0.045274
1300	C	-0.042999	0.041375
1301	C	-0.072267	0.057129
1302	C	0.12645	0.078005
1303	A	0.058506	0.034862
1304	T	0.387044	0.045228
1305	A	0.647763	0.051105
1306	C	-0.042547	0.048266
1307	C	0.635078	0.070102
1308	A	0.218672	0.029468
1309	G	0.51768	0.028415
1310	T	0.154584	0.021242
1311	A	0.25764	0.030221
1312	G	0.136361	0.03032
1313	G	0.241566	0.030783
1314	C	-0.027674	0.034769
1315	A	0.88843	0.079653
1316	A	0.209543	0.055646
1317	C	0.135069	0.074958
1318	A	0.873717	0.086435
1319	T	0.083677	0.043385
1320	T	0.517318	0.076777
1321	T	0.668902	0.067029
1322	A	0.42046	0.061026
1323	C	0.288622	0.051119
1324	A	0.200852	0.037665
1325	G	0.256839	0.043759
1326	G	0.290371	0.040408
1327	A	0.495709	0.045989
1328	G	0.266429	0.047183
1329	A	0.394236	0.045425
1330	T	0.582352	0.048432
1331	G	0.168009	0.017754
1332	G	-0.201945	0.04858
1333	A	0.425409	0.051219
1334	T	-0.045546	0.020965
1335	C	0.059213	0.041796
1336	C	-0.069593	0.033464
1337	A	0.178223	0.042197
1338	A	0.147566	0.036596
1339	C	0.190769	0.040868
1340	T	0.069284	0.021461
1341	G	0.097144	0.036721
1342	G	-0.142678	0.031706
1343	G	0.156333	0.050127
1344	G	0.01519	0.023183
1345	T	0.002847	0.037911
1346	T	0.60164	0.077964
1347	G	0.110736	0.030109
1348	C	0.389976	0.084072
1349	A	0.120083	0.081503
1350	A	-0.132144	0.05469
1351	A	0.025211	0.095552
1352	A	-0.1243	0.070762
1353	A	0.506175	0.11261
1354	T	1.47886	0.188852
1355	G	0.606588	0.052133
1356	T	-0.227204	0.055273
1357	G	0.285747	0.038279
1358	T	-0.018169	0.05321
1359	C	0.05774	0.075667
1360	A	0.312705	0.067415
1361	G	0.376641	0.046834
1362	A	0.29568	0.07876
1363	A	0.115943	0.070416
1364	T	-0.018219	0.044593
1365	G	0.420645	0.060376
1366	T	0.361678	0.063727
1367	A	1.34854	0.142938
1368	T	1.06132	0.119745
1369	A	0.283088	0.078696
1370	A	1.26886	0.120031
1371	C	-0.255353	0.059268
1372	C	0.190717	0.051567
1373	C	0.023119	0.072336
1374	A	0.001487	0.067046
1375	A	1.44218	0.156956
1376	C	1.10084	0.155996
1377	A	0.288229	0.061227
1378	A	0.473751	0.08778
1379	A	0.297118	0.09024
1380	C	-0.270382	0.114336
1381	A	0.266078	0.085349
1382	T	-0.044666	0.048053
1383	T	0.255021	0.061068
1384	C	0.094878	0.089049
1385	T	0.005598	0.061312
1386	A	0.709235	0.073714
1387	G	0.319047	0.070374
1388	A	1.01921	0.163076
1389	T	1.14388	0.14203
1390	G	0.505634	0.040621
1391	T	2.99196	0.299118
1392	A	0.2325	0.0886
1393	A	1.24002	0.180547
1394	A	0.182432	0.108902
1395	A	0.251955	0.053335
1396	C	1.05573	0.100054
1397	A	0.626321	0.063737
1398	A	0.382816	0.033684
1399	G	0.461928	0.07677
1400	G	0.157474	0.058456
1401	G	0.030835	0.038113
1402	C	0.039382	0.09451
1403	C	0.188191	0.05972
1404	A	0.621861	0.106165
1405	A	0.828084	0.092944
1406	A	0.460334	0.060556
1407	A	1.0101	0.145913
1408	G	0.925893	0.12252
1409	A	0.347317	0.077509
1410	G	0.09222	0.037071
1411	C	0.041014	0.067473
1412	C	-0.229056	0.072861
1413	A	0.78711	0.09561
1414	T	0.181603	0.070062
1415	T	1.11937	0.129557
1416	T	0.873486	0.090083
1417	C	1.4749	0.196754
1418	A	0.04709	0.062759
1419	G	0.530349	0.102821
1420	A	0.149289	0.159249
1421	G	-0.013234	0.032349
1422	C	0.080826	0.038607
1423	T	0.878525	0.110103
1424	A	0.953389	0.112027
1425	T	0.790956	0.114189
1426	G	0.476566	0.058864
1427	T	0.07669	0.047817
1428	A	0.246767	0.071105
1429	G	-0.104098	0.066093
1430	A	-0.184973	0.088652
1431	C	0.60435	0.099185
1432	A	0.330208	0.05773
1433	G	0.50422	0.073926
1434	G	0.30089	0.063551
1435	T	0.050259	0.057883
1436	T	0.108773	0.049979
1437	C	0.02079	0.076141
1438	T	-0.082115	0.069061
1439	A	0.174487	0.058594
1440	C	0.006282	0.049015
1441	A	0.54428	0.182178
1442	A	2.76295	0.421755
1443	A	0.220413	0.083443
1444	A	0.428004	0.165745
1445	G	0.76711	0.175935
1446	T	0.429766	0.076142
1447	T	0.12781	0.047784
1448	T	4.18038	0.468946
1449	A	2.6226	0.252304
1450	A	0.120496	0.140957
1451	G	0.793312	0.114993
1452	A	0.327061	0.09264
1453	G	0.174095	0.042969
1454	C	0.451011	0.079678
1455	A	-0.23626	0.074527
1456	G	0.317581	0.104187
1457	A	0.286491	0.050736
1458	A	0.255735	0.047773
1459	C	0.237947	0.083183
1460	A	0.756041	0.101841
1461	G	1.94751	0.187855
1462	A	0.069742	0.073676
1463	C	0.099214	0.045689
1464	A	0.314207	0.094095
1465	G	1.20146	0.146375
1466	A	0.885749	0.12486
1467	T	1.21604	0.15151
1468	G	0.099184	0.040591
1469	C	-0.16044	0.052589
1470	A	0.245973	0.054765
1471	G	0.022776	0.04424
1472	C	0.119698	0.135343
1473	A	-0.063389	0.089509
1474	G	0.071342	0.094633
1475	T	1.06048	0.158193
1476	A	1.04892	0.205273
1477	A	1.34291	0.204712
1478	A	0.01983	0.044172
1479	G	0.714116	0.063021
1480	A	0.288551	0.11959
1481	A	0.876446	0.085574
1482	T	0.592269	0.112711
1483	T	0.843781	0.109329
1484	G	1.47355	0.197312
1485	G	1.87457	0.176721
1486	A	0.751049	0.097138
1487	T	0.144697	0.058171
1488	G	0.738936	0.16188
1489	A	0.328891	0.066254
1490	C	1.07248	0.172739
1491	T	-0.209675	0.059441
1492	C	0.624376	0.113584
1493	A	0.166659	0.039698
1494	A	0.422903	0.07085
1495	A	0.007113	0.050308
1496	C	2.18993	0.255067
1497	A	-0.223337	0.114127
1498	C	-0.201534	0.080141
1499	T	0.078067	0.047523
1500	G	-0.029036	0.02531
1501	C	0.008043	0.052567
1502	T	0.461135	0.099775
1503	G	0.049341	0.059515
1504	A	0.622131	0.06746
1505	T	0.147488	0.058839
1506	T	1.98147	0.243989
1507	C	0.906159	0.103476
1508	A	0.101118	0.084305
1509	A	0.263329	0.159995
1510	A	0.103032	0.079969
1511	A	1.2895	0.19935
1512	T	0.811405	0.114564
1513	G	0.136104	0.038877
1514	C	0.126599	0.080969
1515	T	0.43644	0.061406
1516	A	-0.216035	0.077858
1517	A	0.325947	0.052036
1518	C	-0.05882	0.032469
1519	C	-0.082488	0.073838
1520	C	0.113323	0.07586
1521	A	0.448745	0.074128
1522	G	0.958636	0.120234
1523	A	1.60389	0.147666
1524	T	0.161503	0.055561
1525	T	0.613493	0.092449
1526	G	0.269431	0.038969
1527	C	0.007945	0.052089
1528	A	0.061164	0.057532
1529	A	0.880594	0.083923
1530	G	0.099163	0.041501
1531	C	0.384065	0.063054
1532	T	1.49605	0.113336
1533	A	0.621116	0.070523
1534	G	0.665993	0.067155
1535	T	0.089781	0.046658
1536	G	0.205218	0.023751
1537	C	0.133074	0.034306
1538	T	0.158332	0.051904
1539	G	0.586387	0.045181
1540	A	0.420144	0.06591
1541	A	0.628463	0.048558
1542	G	-0.007941	0.031549
1543	G	0.056253	0.027842
1544	G	-0.013596	0.031923
1545	G	0.084966	0.025176
1546	C	0.474402	0.056961
1547	T	0.623733	0.052781
1548	G	-0.021469	0.048228
1549	G	0.043119	0.036588
1550	G	0.09026	0.018627
1551	T	0.559947	0.040401
1552	G	0.812634	0.058697
1553	T	0.167567	0.040114
1554	G	0.541945	0.0344
1555	A	0.649398	0.088449
1556	A	0.750936	0.058972
1557	T	0.326696	0.035464
1558	C	-0.038808	0.039517
1559	C	-0.035771	0.040156
1560	C	0.03175	0.069177
1561	A	0.003666	0.024666
1562	C	0.015538	0.033922
1563	C	0.127857	0.060216
1564	C	-0.083721	0.045991
1565	T	0.626222	0.109355
1566	A	0.677365	0.085515
1567	G	2.02554	0.157637
1568	A	1.3053	0.080903
1569	A	0.326189	0.137943
1570	G	1.42443	0.115539
1571	A	0.451043	0.082194
1572	A	1.65642	0.11991
1573	A	1.33971	0.107189
1574	T	1.37336	0.112008
1575	G	0.642321	0.039468
1576	C	0.056002	0.032344
1577	T	0.413145	0.040903
1578	G	0.591618	0.04307
1579	A	0.09729	0.031912
1580	C	0.368144	0.052981
1581	G	0.17021	0.023857
1582	G	0.150823	0.026551
1583	C	-0.028014	0.026783
1584	T	0.744569	0.057571
1585	T	0.682912	0.081081
1586	G	1.33653	0.095205
1587	T	0.424709	0.049153
1588	C	0.421313	0.075657
1589	A	0.621614	0.060022
1590	A	0.726844	0.047088
1591	G	0.709243	0.04724
1592	G	0.488075	0.037707
1593	A	0.533095	0.038157
1594	G	0.811479	0.041326
1595	T	0.561356	0.030068
1596	A	0.907968	0.039845
1597	G	0.025251	0.015153
1598	G	0.173001	0.022087
1599	G	0.029458	0.023389
1600	G	0.015772	0.025918
1601	G	0.033397	0.024401
1602	G	0.007244	0.01666
1603	C	-0.107817	0.025736
1604	C	0.198559	0.027437
1605	G	0.391965	0.043211
1606	G	0.294364	0.037853
1607	G	0.276711	0.076422
1608	A	0.24311	0.032805
1609	C	0.241352	0.040679
1610	A	0.626835	0.053279
1611	G	0.93524	0.052107
1612	A	1.06296	0.077107
1613	A	0.857681	0.072164
1614	G	0.260624	0.034919
1615	G	0.068811	0.025104
1616	C	0.112989	0.032521
1617	T	0.288739	0.032441
1618	A	0.250857	0.079851
1619	G	0.472108	0.110497
1620	A	1.01849	0.12066
1621	T	0.576287	0.078847
1622	T	1.98167	0.161549
1623	A	1.43317	0.086656
1624	A	0.780426	0.075197
1625	T	0.288245	0.055063
1626	G	0.463697	0.079542
1627	G	0.049371	0.027097
1628	C	0.285875	0.051448
1629	A	0.151566	0.028706
1630	G	0.80723	0.069671
1631	A	0.837273	0.065356
1632	A	0.343049	0.048457
1633	G	0.098433	0.027737
1634	C	-0.055256	0.039097
1635	C	0.065252	0.032001
1636	C	-999	0
1637	T	0.653814	0.060287
1638	G	1.15461	0.056547
1639	A	0.599908	0.055946
1640	A	0.327024	0.053968
1641	A	0.649167	0.060795
1642	G	1.5177	0.074075
1643	A	1.07645	0.072762
1644	G	0.143354	0.061749
1645	G	0.011808	0.020055
1646	C	-0.021687	0.015944
1647	C	0.040256	0.024505
1648	C	0.017889	0.034245
1649	T	0.123128	0.033872
1650	C	0.070442	0.045397
1651	G	0.338437	0.034778
1652	C	0.226562	0.078239
1653	A	0.580279	0.041211
1654	C	0.333054	0.054006
1655	C	0.399562	0.070553
1656	A	0.355856	0.041634
1657	G	0.477746	0.036836
1658	T	0.108094	0.037635
1659	G	0.022388	0.018638
1660	C	0.113826	0.041966
1661	C	0.119288	0.037284
1662	A	0.31859	0.044848
1663	A	0.467758	0.044549
1664	T	0.146877	0.02158
1665	C	0.210768	0.046732
1666	C	0.040419	0.031295
1667	C	0.002353	0.028164
1668	T	0.106564	0.030592
1669	T	0.576018	0.067561
1670	T	1.1073	0.106287
1671	T	2.36501	0.235693
1672	G	0.298534	0.032724
1673	C	0.153008	0.035024
1674	A	0.614781	0.044553
1675	G	0.051567	0.022705
1676	C	0.279037	0.066702
1677	A	0.174683	0.052676
1678	G	0.130016	0.023668
1679	C	0.075426	0.042347
1680	C	0.089733	0.052966
1681	C	0.13149	0.087878
1682	A	0.385492	0.056374
1683	A	0.584857	0.039079
1684	C	0.394107	0.049621
1685	A	0.166177	0.033385
1686	G	0.55992	0.034253
1687	A	0.898884	0.041615
1688	G	0.116906	0.019936
1689	G	0.058936	0.015755
1690	G	0.052564	0.037732
1691	G	-0.047565	0.03884
1692	A	0.147104	0.036646
1693	C	-0.02896	0.054088
1694	C	0.024353	0.060718
1695	A	0.471267	0.061288
1696	A	1.3963	0.158854
1697	G	0.893336	0.054465
1698	A	0.632378	0.048128
1699	A	0.917228	0.069459
1700	A	0.21415	0.030735
1701	G	0.199449	0.023093
1702	C	-0.016809	0.063169
1703	C	0.04869	0.025859
1704	A	0.448052	0.061211
1705	A	0.702263	0.096966
1706	T	0.313977	0.071752
1707	T	3.95391	0.265318
1708	A	1.05502	0.071323
1709	A	2.35124	0.206372
1710	G	0.866734	0.045024
1711	T	0.071439	0.030803
1712	G	0.468027	0.038349
1713	T	-0.030612	0.059455
1714	T	0.221671	0.037135
1715	G	0.179418	0.038151
1716	G	0.425124	0.031808
1717	A	0.775522	0.067557
1718	A	0.961411	0.056913
1719	T	0.132783	0.042284
1720	T	1.30204	0.087048
1721	G	1.06661	0.055692
1722	T	0.342782	0.025229
1723	G	0.343753	0.070166
1724	G	0.375289	0.038734
1725	G	0.61002	0.028273
1726	A	0.360637	0.054801
1727	A	0.816405	0.068193
1728	A	1.17289	0.079051
1729	G	1.52765	0.069032
1730	A	0.97843	0.044441
1731	G	0.043755	0.030457
1732	G	0.196436	0.026125
1733	G	0.143776	0.029675
1734	A	-0.032592	0.038895
1735	C	0.45839	0.059955
1736	A	0.199183	0.041724
1737	C	0.031764	0.033442
1738	T	0.043086	0.01815
1739	C	0.121161	0.055361
1740	T	0.001301	0.050184
1741	G	0.008214	0.020341
1742	C	0.286304	0.057238
1743	A	0.539231	0.081517
1744	A	0.859686	0.060874
1745	G	1.10486	0.082995
1746	G	0.1747	0.021054
1747	C	0.070675	0.045049
1748	A	0.305304	0.080028
1749	A	0.224278	0.041043
1750	T	0.248615	0.038496
1751	G	0.004983	0.021852
1752	C	0.041089	0.036268
1753	A	0.031184	0.046434
1754	G	0.026161	0.027368
1755	A	0.420137	0.066121
1756	G	0.015523	0.011367
1757	C	-0.012076	0.047693
1758	C	0.18171	0.046807
1759	C	-0.142982	0.072612
1760	C	-0.111206	0.08599
1761	A	0.446518	0.054399
1762	A	1.15692	0.083645
1763	G	2.25583	0.133383
1764	A	0.611395	0.080616
1765	A	1.04479	0.107324
1766	G	0.910066	0.04971
1767	A	0.1119	0.031634
1768	C	0.404223	0.039034
1769	A	0.20125	0.024555
1770	G	0.087964	0.025168
1771	G	0.059862	0.034956
1772	G	0.325756	0.035426
1773	A	0.318198	0.036734
1774	T	0.255865	0.033035
1775	G	0.128832	0.017283
1776	C	0.023408	0.015533
1777	T	0.283671	0.062138
1778	G	-0.029747	0.04068
1779	G	0.409784	0.027346
1780	A	0.237719	0.035222
1781	A	0.796582	0.072068
1782	A	0.987522	0.064756
1783	T	0.513707	0.044226
1784	G	0.487852	0.030009
1785	T	0.617571	0.040305
1786	G	0.278855	0.066127
1787	G	0.233322	0.015718
1788	A	0.328952	0.062394
1789	A	0.258018	0.043948
1790	A	0.237349	0.062339
1791	A	-0.070575	0.075678
1792	A	1.15379	0.112308
1793	T	0.395913	0.031912
1794	G	0.194459	0.044945
1795	G	0.095609	0.04226
1796	A	0.145249	0.049989
1797	C	-0.11891	0.05736
1798	C	0.095903	0.066635
1799	A	0.430306	0.061344
1800	T	0.589736	0.073903
1801	G	0.926111	0.066237
1802	T	0.2658	0.075586
1803	T	1.34321	0.109022
1804	A	1.54818	0.102913
1805	T	1.00713	0.090399
1806	G	0.229142	0.038447
1807	G	0.080722	0.020236
1808	C	0.087553	0.05948
1809	C	-0.153459	0.032329
1810	A	0.616944	0.093083
1811	A	0.737133	0.084723
1812	A	0.956154	0.130807
1813	T	0.874981	0.10223
1814	G	0.308791	0.027678
1815	C	-0.156734	0.038453
1816	C	0.178353	0.058081
1817	C	-0.004235	0.062513
1818	A	0.258039	0.052344
1819	G	1.541	0.139045
1820	A	0.642176	0.054744
1821	C	-999	0
1822	A	0.280379	0.038746
1823	G	0.290462	0.025984
1824	A	0.090418	0.022804
1825	C	-0.007556	0.026405
1826	A	0.025444	0.02307
1827	G	0.053764	0.024661
1828	G	0.018795	0.018723
1829	C	0.183605	0.02358
1830	G	0.054065	0.05632
1831	G	-0.007082	0.034589
1832	G	0.058582	0.014773
1833	T	-999	0
1834	T	-0.105402	0.048517
1835	T	0.03527	0.071189
1836	T	0.603586	0.320208
1837	T	0.790757	0.214567
1838	T	0.455949	0.079856
1839	A	-0.053263	0.016382
1840	G	-999	0
1841	G	-0.028465	0.016364
1842	C	-0.1182	0.023376
1843	C	0.050307	0.017917
1844	T	-0.240011	0.022065
1845	T	-0.031855	0.035008
1846	G	-0.207225	0.016519
1847	G	-0.193939	0.041362
1848	T	-0.123375	0.018167
1849	C	-0.1248	0.025185
1850	C	-0.015012	0.048471
1851	A	-0.204887	0.020067
1852	T	-0.156672	0.027286
1853	G	-0.204517	0.030912
1854	G	-0.01177	0.032729
1855	G	-0.07816	0.052694
1856	G	0.176134	0.026467
1857	A	-0.337103	0.020316
1858	A	-0.04892	0.046199
1859	A	0.494806	0.048431
1860	G	0.132144	0.02192
1861	A	0.249357	0.050671
1862	A	0.43532	0.056107
1863	G	0.037045	0.017634
1864	C	-0.218077	0.027706
1865	C	-0.133867	0.052643
1866	C	0.022278	0.035165
1867	C	0.127172	0.052742
1868	G	-0.114836	0.020202
1869	C	0.132528	0.04715
1870	A	-0.220176	0.029571
1871	A	0.373993	0.028207
1872	T	-0.176083	0.032177
1873	T	-0.06815	0.039451
1874	T	-0.075471	0.024292
1875	C	-0.284579	0.022321
1876	C	-0.045678	0.01398
1877	C	-0.058787	0.030373
1878	C	-0.001566	0.029314
1879	A	-0.221466	0.025303
1880	T	-0.028228	0.030738
1881	G	-0.171807	0.036192
1882	G	0.019693	0.022323
1883	C	-0.174221	0.049201
1884	T	-0.087571	0.031542
1885	C	0.085034	0.049373
1886	A	-0.09295	0.033741
1887	A	0.396895	0.066456
1888	G	-0.032026	0.023115
1889	T	-0.078884	0.036816
1890	G	0.028111	0.020231
1891	C	0.010812	0.041179
1892	A	0.914339	0.052736
1893	T	0.852445	0.065225
1894	C	0.726179	0.055158
1895	A	0.40672	0.027098
1896	G	-0.003757	0.026311
1897	G	0.021376	0.026031
1898	G	0.076894	0.023304
1899	G	0.097001	0.021484
1900	C	-0.101773	0.025483
1901	T	0.076076	0.029114
1902	G	0.161645	0.035625
1903	A	0.207516	0.032833
1904	T	0.37128	0.039262
1905	G	-0.025008	0.025823
1906	C	-0.083655	0.030033
1907	C	0.170067	0.049898
1908	A	0.146514	0.032676
1909	A	1.00503	0.074245
1910	C	0.021996	0.035632
1911	T	0.131886	0.031441
1912	G	0.020027	0.01645
1913	C	-0.040129	0.009924
1914	T	0.065776	0.018734
1915	C	0.066732	0.024124
1916	C	-0.040239	0.028978
1917	C	-0.100854	0.040589
1918	C	0.051239	0.040808
1919	C	0.073232	0.049687
1920	A	0.098723	0.026045
1921	G	0.649613	0.038392
1922	A	0.73986	0.040273
1923	G	0.11943	0.047647
1924	G	0.255943	0.043877
1925	A	0.5018	0.037093
1926	C	-0.103736	0.037152
1927	C	-0.001422	0.013255
1928	C	0.137587	0.023197
1929	A	-0.037797	0.031876
1930	G	0.113865	0.019129
1931	C	0.268486	0.052022
1932	T	0.286835	0.03176
1933	G	0.266063	0.028823
1934	T	0.317389	0.030538
1935	G	0.122111	0.029489
1936	G	0.287008	0.052017
1937	A	0.43777	0.033464
1938	T	0.173265	0.032743
1939	C	0.002917	0.042057
1940	T	0.221374	0.039567
1941	G	0.075156	0.01614
1942	C	0.090564	0.032838
1943	T	1.43988	0.08974
1944	A	0.420368	0.054791
1945	A	0.691477	0.074753
1946	A	0.870207	0.071811
1947	G	0.786705	0.049314
1948	A	0.764668	0.13139
1949	A	0.380351	0.033548
1950	C	-0.046447	0.018396
1951	T	1.09363	0.066007
1952	A	0.400427	0.048114
1953	C	0.104488	0.063968
1954	A	0.811931	0.062369
1955	T	1.20193	0.081861
1956	G	0.158558	0.015248
1957	C	-0.051412	0.043589
1958	A	0.19046	0.03653
1959	G	0.250081	0.0226
1960	T	0.120479	0.02582
1961	T	0.24239	0.027222
1962	G	0.13107	0.028722
1963	G	0.128108	0.032902
1964	G	0.005082	0.014118
1965	C	0.094645	0.038154
1966	A	0.542213	0.075636
1967	A	0.39414	0.040617
1968	G	0.111881	0.020743
1969	C	0.340387	0.033666
1970	A	0.343208	0.042969
1971	G	0.051696	0.017294
1972	C	1.21371	0.075898
1973	A	0.243374	0.051523
1974	G	1.0795	0.06894
1975	A	-0.037136	0.034043
1976	G	0.283164	0.026074
1977	A	0.011914	0.049617
1978	G	0.498371	0.025968
1979	A	0.085074	0.041416
1980	A	0.607978	0.046999
1981	A	0.497077	0.040165
1982	A	0.275136	0.046427
1983	G	0.307997	0.023987
1984	C	0.993327	0.053887
1985	A	0.187508	0.037811
1986	G	0.485587	0.04206
1987	A	0.023177	0.029927
1988	G	0.431455	0.038902
1989	A	0.05738	0.043811
1990	G	0.980941	0.047083
1991	A	0.091755	0.038396
1992	A	1.01164	0.066566
1993	A	0.440702	0.056946
1994	G	0.296601	0.022831
1995	C	0.718521	0.045479
1996	A	0.127902	0.031221
1997	G	0.273022	0.0385
1998	A	0.031787	0.026896
1999	G	-0.014953	0.012417
[truncated: 7,648 more rows]

## Sheet: Linear regression
HIV-1 index	F-test p value	HIV-1_SIVcpz T-test p value	HIV-1_SIVmac T-test p value
100	9.71e-29	0	0.175
101	4.26e-29	0	0.052
102	1.66e-29	0	0.076
103	1.16e-29	0	0.074
104	5.14e-29	0	0.113
105	3.53e-29	0	0.112
106	3e-29	0	0.11
107	3.34e-29	0	0.111
108	2.37e-30	0	0.145
109	2.46e-30	0	0.147
110	3.93e-30	0	0.169
111	4.06e-31	0	0.167
112	1.5e-31	0	0.142
113	8.3e-31	0	0.224
114	9.27e-31	0	0.218
115	1.75e-30	0	0.179
116	1.71e-30	0	0.17
117	2.25e-30	0	0.174
118	2.61e-30	0	0.182
119	3.35e-30	0	0.183
120	3.71e-30	0	0.183
121	4.01e-30	0	0.173
122	5.7e-30	0	0.198
123	7.45e-17	0	0.754
124	1.13e-16	0	0.751
125	1.34e-16	0	0.752
126	1.89e-16	0	0.766
127	3.61e-16	0	0.766
128	3.23e-16	0	0.768
129	2.29e-15	0	0.639
130	1.45e-13	0	0.633
131	6.91e-14	0	0.675
132	1.23e-13	0	0.648
133	6.49e-14	0	0.666
134	1.26e-13	0	0.566
135	2.39e-13	0	0.534
136	3.76e-13	0	0.521
137	5.8e-13	0	0.519
138	1.27e-12	0	0.486
139	1.32e-13	0	0.568
140	1.03e-13	0	0.584
141	1.2e-13	0	0.596
142	2.01e-13	0	0.613
143	1.74e-13	0	0.604
144	2.25e-13	0	0.607
145	5.62e-13	0	0.662
146	1.73e-12	0	0.677
147	2.24e-12	0	0.683
148	2.1e-12	0	0.694
149	2.3e-12	0	0.715
150	2.71e-12	0	0.686
151	2.75e-12	0	0.698
152	2.54e-12	0	0.975
153	3.27e-12	0	0.989
154	6.61e-12	0	0.972
155	1.02e-11	0	0.951
156	1.67e-11	0	0.951
157	1.51e-11	0	0.965
158	8.45e-12	0	0.968
159	5.26e-12	0	0.951
160	7.2e-12	0	0.952
161	6.07e-12	0	0.943
162	3.16e-12	0	0.925
163	5.68e-12	0	0.976
164	4.19e-12	0	0.987
165	2.03e-12	0	0.998
166	7.08e-13	0	0.93
167	2.97e-13	0	0.89
168	3.67e-13	0	0.906
169	2.08e-12	0	0.883
170	2.58e-12	0	0.873
171	4.42e-12	0	0.935
172	7.3e-12	0	0.945
173	9.07e-12	0	0.929
174	5.74e-11	0	0.92
175	9.83e-10	0	0.976
176	9.72e-11	0	0.914
177	5.88e-10	0	0.956
178	5.44e-10	0	0.9
179	5.43e-10	0	0.923
180	7.02e-10	0	0.923
181	6.6e-10	0	0.915
182	4.71e-10	0	0.837
183	3.64e-10	0	0.84
184	5.96e-10	0	0.841
185	1.92e-09	0	0.882
186	1.84e-09	0	0.974
187	1.82e-09	0	0.963
188	1.15e-09	0	0.883
189	6.07e-10	0	0.794
190	6.62e-10	0	0.81
191	9.62e-10	0	0.971
192	1.45e-10	0	0.827
193	1.28e-10	0	0.388
194	5.01e-11	0	0.227
195	4.48e-11	0	0.235
196	2.86e-11	0	0.257
197	9.07e-12	0	0.286
198	2.06e-11	0	0.301
199	1.24e-12	0	0.357
200	3.81e-13	0	0.373
201	4.6e-13	0	0.574
202	4.92e-13	0	0.585
203	5.95e-14	0	0.193
204	5.92e-14	0	0.206
205	7.44e-14	0	0.207
206	9.18e-14	0	0.218
207	5.4e-12	0	0.257
208	9.72e-12	0	0.219
209	3.49e-12	0	0.267
210	6.59e-13	0	0.287
211	1.43e-12	0	0.326
212	1.21e-12	0	0.318
213	9.61e-13	0	0.32
214	3.75e-13	0	0.317
215	1.77e-13	0	0.299
216	8.24e-14	0	0.326
217	1.13e-11	0	0.053
218	1.16e-11	0	0.061
219	2.88e-11	0	0.041
220	5.67e-15	0	0.017
221	1.15e-15	0	0.022
222	7.39e-16	0	0.019
223	1.29e-15	0	0.016
224	1.99e-15	0	0.012
225	6.42e-15	0	0.008
226	7e-15	0	0.009
227	5.28e-15	0	0.007
228	2.36e-15	0	0.004
229	1.96e-15	0	0.004
230	9.05e-16	0	0.004
231	9.26e-16	0	0.003
232	3.55e-16	0	0.006
233	3.29e-16	0	0.006
234	3.43e-16	0	0.006
235	2.08e-16	0	0.006
236	2.35e-16	0	0.006
237	3.2e-16	0	0.006
238	4.64e-16	0	0.006
239	5.19e-16	0	0.006
240	4.17e-16	0	0.006
241	3.61e-16	0	0.005
242	5.28e-16	0	0.006
243	6.93e-16	0	0.006
244	5.26e-16	0	0.007
245	4.55e-16	0	0.006
246	5.13e-16	0	0.002
247	4.22e-16	0	0.002
248	4.76e-16	0	0.003
249	2.42e-16	0	0.002
250	3.37e-16	0	0.003
251	6.82e-17	0	0.004
252	1.18e-16	0	0.004
253	8.34e-17	0	0.004
254	1.52e-15	0	0.002
255	5.14e-14	0	0.004
256	5.9e-15	0	0.01
257	6.02e-15	0	0.01
258	1.68e-14	0	0.002
259	2.78e-14	0	0.001
260	2.42e-13	0	0.001
261	5.35e-14	0	0.001
262	1.31e-13	0	0.001
263	1.45e-13	0	0.001
264	1.01e-13	0	0.001
265	9.35e-14	0	0.001
266	1.31e-13	0	0.001
267	1.43e-13	0	0.001
268	2.15e-13	0	0.001
269	4.56e-13	0	0.001
270	3.5e-13	0	0.001
271	3.62e-13	0	0.001
272	1.32e-12	0	0.002
273	1.74e-11	0	0.002
274	2.04e-11	0	0.002
275	2.05e-11	0	0.003
276	8.75e-12	0	0.003
277	8.34e-12	0	0.001
278	2.13e-11	0	0.001
279	3.39e-11	0	0
280	1.18e-10	0	0
281	1.62e-10	0	0
282	2.66e-10	0	0
283	3.56e-10	0	0
284	6.39e-10	0	0
285	1.06e-09	0	0
286	1.58e-09	0	0.001
287	2.53e-09	0	0.001
288	3.6e-09	0	0
289	2.68e-09	0	0
290	2.3e-09	0	0
291	3e-08	0	0.001
292	1.28e-08	0	0.001
293	4.14e-08	0	0
294	7.88e-08	0	0
295	2.61e-07	0	0
296	4.67e-07	0	0
297	3.92e-06	0	0
298	3.05e-06	0	0
299	3.92e-06	0	0
300	3.72e-06	0	0
301	4.59e-08	0	0
302	9.26e-08	0	0
303	5.81e-08	0	0
304	6.51e-08	0	0
305	6.85e-08	0	0
306	7.51e-08	0	0
307	4.2e-08	0	0
308	2.04e-06	0	0
309	1.93e-06	0	0
310	3.12e-06	0	0
311	7.69e-06	0	0
312	1.63e-05	0	0
313	4.15e-06	0	0
314	3.47e-06	0	0
315	1e-06	0	0
316	9.5e-06	0	0
317	2.18e-05	0	0
318	1.78e-05	0	0
319	2.66e-05	0	0
320	9.96e-07	0	0
321	6.52e-06	0	0
322	1.84e-05	0	0
323	4.85e-06	0	0
324	3.67e-06	0	0
325	0.00403	0	0
326	0.00435	0	0
327	0.00176	0	0
328	0.00302	0	0
329	0.011	0	0
330	0.00764	0	0
331	0.015	0	0
332	0.0103	0	0
333	0.0149	0	0
334	1	0	0
335	1	0	0
336	1	0	0
337	1	0	0
338	1	0	0
339	1	0	0
340	1	0	0
341	1	0	0
342	1	0	0
343	1	0	0
344	1	0	0
345	1	0	0
346	1	0	0
347	1	0	0
348	1	0	0
349	1	0	0
350	1	0	0
351	1	0	0
352	1	0	0
353	1	0	0
354	1	0	0
355	1	0	0
356	1	0	0
357	1	0	0
358	1	0	0
359	1	0	0
360	1	0	0
361	1	0	0
362	1	0	0
363	1	0	0
364	1	0	0
365	1	0	0
366	1	0	0
367	1	0	0
368	1	0	0
369	1	0	0
370	1	0	0
371	1	0	0
372	1	0	0
373	1	0	0
374	1	0	0
375	1	0	0
376	1	0	0
377	1	0	0
378	1	0	0
379	1	0	0
380	1	0	0
381	1	0	0
382	1	0	0
383	1	0	0
384	1	0	0
385	1	0	0
386	1	0	0
387	1	0	0
388	1	0	0
389	1	0	0
390	1	0	0
391	1	0	0
392	1	0	0
393	1	0	0
394	1	0	0
395	1	0	0
396	1	0	0
397	1	0	0
398	1	0	0
399	1	0	0
400	1	0	0
401	1	0	0
402	1	0	0
403	1	0	0
404	1	0	0
405	1	0	0
406	1	0	0
407	1	0	0
408	1	0	0
409	1	0	0
410	1	0	0
411	1	0	0
412	1	0	0
413	1	0	0
414	1	0	0
415	1	0	0
416	1	0	0
417	1	0	0
418	1	0	0
419	1	0	0
420	1	0	0
421	1	0	0
422	1	0	0
423	1	0	0
424	1	0	0
425	1	0	0
426	1	0	0
427	1	0	0
428	1	0	0
429	1	0	0
430	1	0	0
431	1	0	0
432	1	0	0
433	1	0	0
434	1	0	0
435	1	0	0
436	1	0	0
437	1	0	0
438	1	0	0
439	1	0	0
440	1	0	0
441	1	0	0
442	1	0	0
443	1	0	0
444	1	0	0
445	1	0	0
446	1	0	0
447	1	0	0
448	1	0	0
449	1	0	0
450	1	0	0
451	1	0	0
452	1	0	0
453	1	0	0
454	1	0	0
455	1	0	0
456	1	0	0
457	1	0	0
458	1	0	0
459	1	0	0
460	1	0	0
461	1	0	0
462	1	0	0
463	1	0	0
464	1	0	0
465	1	0	0
466	1	0	0
467	1	0	0
468	1	0	0
469	1	0	0
470	1	0	0
471	1	0	0
472	1	0	0
473	1	0	0
474	1	0	0
475	1	0	0
476	1	0	0
477	1	0	0
478	1	0	0
479	1	0	0
480	1	0	0
481	1	0	0
482	1	0	0
483	1	0	0
484	1	0	0
485	1	0	0
486	1	0	0
487	1	0	0
488	1	0	0
489	1	0	0
490	1	0	0
491	1	0	0
492	1	0	0
493	1	0	0
494	1	0	0
495	1	0	0
496	1	0	0
497	1	0	0
498	1	0	0
499	1	0	0
500	1	0	0
501	1	0	0
502	1	0	0
503	1	0	0
504	1	0	0
505	1	0	0
506	1	0	0
507	1	0	0
508	1	0	0
509	1	0	0
510	1	0	0
511	1	0	0
512	1	0	0
513	1	0	0
514	1	0	0
515	1	0	0
516	1	0	0
517	1	0	0
518	1	0	0
519	1	0	0
520	1	0	0
521	1	0	0
522	1	0	0
523	1	0	0
524	1	0	0
525	1	0	0
526	1	0	0
527	1	0	0
528	1	0	0
529	1	0	0
530	1	0	0
531	1	0	0
532	1	0	0
533	1	0	0
534	1	0	0
535	1	0	0
536	1	0	0
537	1	0	0
538	1	0	0
539	1	0	0
540	1	0	0
541	1	0	0
542	1	0	0
543	1	0	0
544	1	0	0
545	1	0	0
546	1	0	0
547	1	0	0
548	1	0	0
549	1	0	0
550	1	0	0
551	1	0	0
552	1	0	0
553	1	0	0
554	1	0	0
555	1	0	0
556	1	0	0
557	1	0	0
558	1	0	0
559	1	0	0
560	1	0	0
561	1	0	0
562	1	0	0
563	1	0	0
564	1	0	0
565	1	0	0
566	1	0	0
567	1	0	0
568	1	0	0
569	1	0	0
570	1	0	0
571	1	0	0
572	1	0	0
573	1	0	0
574	1	0	0
575	1	0	0
576	1	0	0
577	1	0	0
578	1	0	0
579	1	0	0
580	1	0	0
581	1	0	0
582	1	0	0
583	1	0	0
584	1	0	0
585	1	0	0
586	1	0	0
587	1	0	0
588	1	0	0
589	1	0	0
590	1	0	0
591	1	0	0
592	1	0	0
593	1	0	0
594	1	0	0
595	1	0	0
596	1	0	0
597	1	0	0
598	1	0	0
599	1	0	0
600	1	0	0
601	1	0	0
602	1	0	0
603	1	0	0
604	1	0	0
605	1	0	0
606	1	0	0
607	1	0	0
608	1	0	0
609	1	0	0
610	1	0	0
611	1	0	0
612	1	0	0
613	1	0	0
614	1	0	0
615	1	0	0
616	1	0	0
617	1	0	0
618	1	0	0
619	1	0	0
620	1	0	0
621	1	0	0
622	1	0	0
623	1	0	0
624	1	0	0
625	1	0	0
626	1	0	0
627	1	0	0
628	1	0	0
629	1	0	0
630	1	0	0
631	1	0	0
632	1	0	0
633	1	0	0
634	1	0	0
635	1	0	0
636	1	0	0
637	1	0	0
638	1	0	0
639	1	0	0
640	1	0	0
641	1	0	0
642	1	0	0
643	1	0	0
644	1	0	0
645	1	0	0
646	1	0	0
647	1	0	0
648	1	0	0
649	1	0	0
650	1	0	0
651	1	0	0
652	1	0	0
653	1	0	0
654	1	0	0
655	1	0	0
656	1	0	0
657	1	0	0
658	1	0	0
659	1	0	0
660	1	0	0
661	1	0	0
662	1	0	0
663	1	0	0
664	1	0	0
665	1	0	0
666	1	0	0
667	1	0	0
668	1	0	0
669	1	0	0
670	1	0	0
671	1	0	0
672	1	0	0
673	1	0	0
674	1	0	0
675	1	0	0
676	1	0	0
677	1	0	0
678	1	0	0
679	1	0	0
680	1	0	0
681	1	0	0
682	1	0	0
683	1	0	0
684	1	0	0
685	1	0	0
686	1	0	0
687	1	0	0
688	1	0	0
689	1	0	0
690	1	0	0
691	1	0	0
692	0.0333	0	0
693	0.0102	0	0
694	0.00845	0	0
695	0.00201	0	0
696	0.00213	0	0
697	0.00151	0	0
698	0.00142	0	0
699	0.000951	0	0
700	0.00173	0	0
701	0.000832	0	0
702	0.000949	0	0
703	0.000782	0	0
704	0.00095	0	0
705	0.000359	0	0
706	0.000238	0	0
707	0.000235	0	0
708	0.000178	0	0
709	0.000187	0	0
710	6.8e-05	0	0
711	0.00106	0	0
712	0.0023	0	0
713	0.000216	0	0
714	5.55e-05	0	0
715	4.36e-05	0	0
716	2.31e-05	0	0
717	3.56e-05	0	0
718	2.53e-05	0	0
719	3.34e-05	0	0
720	2.74e-05	0	0
721	0.00012	0	0
722	0.000115	0	0
723	0.000153	0	0
724	0.000101	0	0
725	0.000219	0	0
726	0.000645	0	0
727	0.000389	0	0
728	0.000384	0	0
729	0.000227	0	0
730	0.000113	0	0
731	7.54e-05	0	0
732	7.36e-05	0	0
733	8.2e-05	0	0
734	6.99e-05	0	0
735	0.000102	0	0
736	0.000103	0	0
737	0.00022	0	0
738	0.000186	0	0
739	0.000199	0	0
740	0.00024	0	0
741	0.000132	0	0
742	6.49e-05	0	0
743	1.45e-05	0	0
744	3e-06	0	0
745	2.83e-06	0	0
746	2.28e-06	0	0
747	2.57e-06	0	0
748	2.48e-06	0	0
749	1.51e-05	0	0
750	2.36e-05	0	0
751	1.6e-05	0	0
752	5e-06	0	0
753	6.39e-06	0	0
754	1.27e-05	0	0
755	1.33e-05	0	0
756	2.3e-05	0	0
757	0.000213	0	0
758	0.000243	0	0
759	0.000116	0	0
760	1.69e-05	0	0
761	1.35e-06	0	0
762	1.06e-06	0	0
763	1.37e-06	0	0
764	1.69e-06	0	0
765	8.36e-07	0	0
766	2.35e-06	0	0
767	2.17e-06	0	0
768	2.92e-06	0	0
769	2.74e-06	0	0
770	1.18e-06	0	0
771	5.32e-07	0	0
772	8.56e-07	0	0
773	1.89e-06	0	0
774	1.25e-06	0	0
775	7.75e-07	0	0
776	7.12e-07	0	0
777	4.97e-07	0	0
778	5.02e-07	0	0
779	3.28e-07	0	0
780	4.29e-07	0	0
781	8.09e-07	0	0
782	2.5e-06	0	0
783	1.8e-06	0	0
784	4.52e-06	0	0
785	4.22e-06	0	0
786	3.29e-06	0	0
787	4.94e-06	0	0
788	1.9e-08	0	0
789	2.12e-08	0	0
790	1.55e-08	0	0
791	1.93e-08	0	0
792	2.56e-08	0	0
793	3.85e-08	0	0
794	5.63e-08	0	0
795	4.8e-08	0	0
796	3.45e-08	0	0
797	4.02e-08	0	0
798	5.53e-08	0	0
799	9.36e-08	0	0
800	1.3e-07	0	0
801	6.48e-08	0	0
802	5.14e-08	0	0
803	3.34e-08	0	0
804	1.89e-08	0	0
805	1.35e-09	0	0
806	1.19e-09	0	0
807	8.51e-10	0	0
808	3.89e-10	0	0
809	1.55e-10	0	0
810	1.06e-10	0	0
811	1.3e-10	0	0
812	1.19e-10	0	0
813	1.71e-10	0	0
814	3.99e-10	0	0
815	4.83e-10	0	0
816	4.28e-10	0	0
817	5.03e-10	0	0
818	4.07e-10	0	0
819	3.67e-10	0	0
820	1.83e-09	0	0
821	4.38e-09	0	0
822	3.33e-09	0	0
823	1.86e-09	0	0
824	1.4e-09	0	0
825	5.12e-10	0	0
826	2.92e-10	0	0
827	1.89e-10	0	0
828	4.36e-11	0	0
829	1.42e-11	0	0
830	1.11e-11	0	0
831	1.77e-11	0	0
832	2.51e-11	0	0
833	4.61e-11	0	0
834	6.22e-11	0	0
835	2.61e-11	0	0
836	2.77e-11	0	0
837	2.58e-13	0	0
838	2.16e-13	0	0
839	1.18e-12	0	0
840	1.09e-12	0	0
841	1.98e-12	0	0
842	1.2e-12	0	0
843	1.11e-12	0	0
844	9.44e-13	0	0
845	1.79e-12	0	0
846	8.51e-13	0	0
847	9.71e-13	0	0
848	6.24e-12	0	0
849	1.04e-11	0	0
850	1.29e-11	0	0
851	1.25e-11	0	0
852	1.93e-11	0	0
853	3.88e-11	0	0
854	4.56e-11	0	0
855	6.44e-11	0	0
856	6.01e-11	0	0
857	7.08e-11	0	0
858	1.06e-11	0	0
859	6.05e-12	0	0
860	1.21e-11	0	0
861	7.6e-12	0	0
862	7.39e-12	0	0
863	5.47e-12	0	0
864	5.07e-12	0	0
865	5.46e-12	0	0
866	5.9e-12	0	0
867	5.32e-12	0	0
868	9.02e-12	0	0
869	1.14e-11	0	0
870	1.57e-11	0	0
871	1.58e-11	0	0
872	3.54e-11	0	0
873	4.19e-11	0	0
874	3.89e-11	0	0
875	2.9e-11	0	0
876	1.91e-11	0	0
877	1.73e-11	0	0
878	4.58e-12	0	0
879	6.27e-12	0	0
880	4.31e-12	0	0
881	2.61e-12	0	0
882	2.26e-12	0	0
883	1.74e-12	0	0
884	3.97e-12	0	0
885	1.03e-13	0	0
886	5.21e-14	0	0
887	8.26e-14	0	0
888	4.67e-14	0	0
889	2.53e-14	0	0
890	9.37e-13	0	0
891	9.94e-13	0	0
892	2.37e-10	0	0
893	1.81e-10	0	0
894	7.99e-11	0	0
895	1.93e-10	0	0
896	1.84e-10	0	0
897	1.81e-10	0	0
898	1.73e-10	0	0
899	9.48e-11	0	0
900	1.14e-10	0	0
901	2.55e-10	0	0
902	2.96e-10	0	0
903	4.1e-10	0	0
904	4.11e-10	0	0
905	6.77e-10	0	0
906	5.11e-10	0	0
907	8.59e-10	0	0
908	8.95e-10	0	0
909	7.55e-10	0	0
910	4.76e-10	0	0
911	1.21e-10	0	0
912	4.86e-11	0	0
913	7.33e-11	0	0
914	3.07e-10	0	0
915	3.65e-10	0	0
916	8.3e-10	0	0
917	4.93e-10	0	0
918	7.87e-11	0	0
919	1.17e-10	0	0
920	1.61e-10	0	0
921	1.59e-10	0	0
922	2.13e-10	0	0
923	3.43e-10	0	0
924	3.39e-10	0	0
925	1.24e-10	0	0
926	2.29e-11	0	0
927	3.96e-11	0	0
928	3.35e-11	0	0
929	5.73e-11	0	0
930	1.31e-10	0	0
931	1.72e-10	0	0
932	1.32e-10	0	0
933	1.3e-10	0	0
934	2.82e-10	0	0
935	1.71e-10	0	0
936	1.88e-10	0	0
937	9.99e-11	0	0
938	8.57e-11	0	0
939	6.27e-11	0	0
940	2.44e-11	0	0
941	4.1e-11	0	0
942	6.86e-11	0	0
943	1.92e-10	0	0
944	3.6e-10	0	0
945	3.7e-10	0	0
946	3.63e-10	0	0
947	5.63e-10	0	0
948	7.46e-10	0	0
949	1.01e-10	0	0
950	4.56e-11	0	0
951	6.02e-11	0	0
952	4.4e-11	0	0
953	2.05e-11	0	0
954	5.15e-12	0	0
955	3.17e-12	0	0
956	1.92e-12	0	0
957	8.52e-14	0	0
958	1.21e-13	0	0
959	1.62e-13	0	0
960	2.41e-13	0	0
961	1.26e-12	0	0
962	7.54e-13	0	0
963	4.82e-13	0	0
964	5.41e-14	0	0
965	1.31e-13	0	0
966	6.02e-15	0	0
967	3.52e-15	0	0
968	1.94e-15	0	0
969	8.05e-16	0	0
970	2.59e-15	0	0
971	5.53e-15	0	0
972	5.82e-15	0	0
973	1.81e-14	0	0
974	4.72e-14	0	0
975	8.77e-14	0	0
976	1.16e-13	0	0
977	1.25e-13	0	0
978	1.24e-13	0	0
979	9.43e-14	0	0
980	2.65e-14	0	0
981	6.47e-15	0	0
982	6.34e-16	0	0
983	1.51e-15	0	0
984	2.02e-16	0	0
985	3.32e-16	0	0
986	6.74e-16	0	0
987	2.31e-16	0	0
988	3.73e-13	0	0
989	2.99e-14	0	0.003
990	2.46e-13	0	0.001
991	7.63e-13	0	0.002
992	1.35e-09	0	0.006
993	9.82e-10	0	0.007
994	6.42e-10	0	0.007
995	3.83e-10	0	0.008
996	3.01e-10	0	0.007
997	2.13e-10	0	0.007
998	1.07e-10	0	0.006
999	1.46e-10	0	0.004
1000	1.19e-10	0	0.005
1001	1.46e-10	0	0.01
1002	1.93e-10	0	0.008
1003	9.95e-11	0	0.007
1004	9.9e-12	0	0.006
1005	1.06e-11	0	0.006
1006	9.45e-12	0	0.007
1007	1.74e-10	0	0.005
1008	6.71e-10	0	0.005
1009	4.38e-09	0	0.004
1010	1.1e-08	0	0.004
1011	1.41e-08	0	0.005
1012	1.27e-08	0	0.005
1013	1.08e-08	0	0.005
1014	1.03e-08	0	0.004
1015	1.14e-08	0	0.004
1016	5.71e-08	0	0.005
1017	1.22e-07	0	0.005
1018	1.65e-07	0	0.005
1019	3.09e-07	0	0.004
1020	8.62e-08	0	0.003
1021	1.07e-07	0	0.006
1022	1.02e-07	0	0.008
1023	3.9e-07	0	0.009
1024	3.61e-07	0	0.009
1025	3.35e-07	0	0.009
1026	1.31e-06	0	0.01
1027	1.64e-06	0	0.01
1028	1.22e-06	0	0.01
1029	1.01e-06	0	0.012
1030	3.53e-07	0	0.012
1031	4.38e-07	0	0.013
1032	7.05e-07	0	0.016
1033	3.04e-07	0	0.009
1034	2.1e-07	0	0.009
1035	1.88e-07	0	0.009
1036	1.32e-07	0	0.009
1037	0.0095	0	0.005
1038	0.0536	0	0.004
1039	0.456	0	0.001
1040	0.36	0	0.001
1041	1	0	0.001
1042	1	0	0.001
1043	1	0	0.001
1044	1	0	0.001
1045	0.541	0	0.001
1046	0.0898	0	0.001
1047	0.0324	0	0.001
1048	0.00351	0	0.001
1049	0.00144	0	0.001
1050	9.53e-05	0	0
1051	9.7e-05	0	0.001
1052	0.000362	0	0.001
1053	0.000331	0	0.001
1054	0.000247	0	0.001
1055	7.97e-05	0	0.001
1056	0.000165	0	0.001
1057	9.88e-05	0	0.001
1058	6.67e-05	0	0.001
1059	0.000116	0	0.001
1060	6.2e-05	0	0.001
1061	9.85e-05	0	0
1062	5.07e-05	0	0
1063	3.2e-05	0	0
1064	4.15e-05	0	0
1065	2.05e-05	0	0
1066	3.41e-05	0	0
1067	5.32e-05	0	0.001
1068	2.88e-05	0	0.001
1069	2.9e-05	0	0.001
1070	2.29e-05	0	0.001
1071	3.77e-05	0	0.001
1072	4.78e-05	0	0.001
1073	3.88e-05	0	0.001
1074	4.13e-05	0	0.002
1075	3.31e-05	0	0.002
1076	3.37e-05	0	0.002
1077	3.65e-05	0	0.002
1078	2.3e-05	0	0.001
1079	5.08e-05	0	0.002
1080	2.67e-05	0	0.002
1081	2.07e-05	0	0.002
1082	1.29e-05	0	0.002
1083	1.03e-05	0	0.002
1084	7.9e-06	0	0.002
1085	7e-06	0	0.002
1086	7.77e-06	0	0.002
1087	2.05e-06	0	0.003
1088	1.13e-05	0	0.002
1089	4.55e-07	0	0
1090	3.47e-07	0	0
1091	3.23e-07	0	0
1092	3.7e-07	0	0
1093	3.33e-07	0	0
1094	4.05e-07	0	0
1095	2.46e-07	0	0
1096	3.52e-07	0	0
1097	4.62e-07	0	0
1098	7.6e-07	0	0
1099	1.29e-06	0	0
1100	6.01e-07	0	0
1101	4.89e-07	0	0
1102	4.24e-07	0	0
1103	4.08e-07	0	0
1104	3.51e-07	0	0
1105	6e-07	0	0
1106	1.65e-06	0	0
1107	1.04e-06	0	0
1108	2.07e-06	0	0
1109	1.34e-06	0	0
1110	1.25e-06	0	0
1111	3.65e-06	0	0
1112	5.56e-06	0	0
1113	1.91e-05	0	0
1114	1.89e-05	0	0
1115	8.32e-05	0	0
1116	7.6e-05	0	0
1117	7.69e-05	0	0
1118	0.000702	0	0
1119	0.000282	0	0
1120	0.000145	0	0
1121	0.000149	0	0
1122	0.000222	0	0
1123	0.000272	0	0
1124	0.000211	0	0
1125	0.000197	0	0
1126	0.000336	0	0
1127	0.000262	0	0
1128	0.000378	0	0
1129	0.00132	0	0
1130	0.00114	0	0
1131	0.000155	0	0
1132	0.000298	0	0
1133	0.000463	0	0
1134	0.000185	0	0
1135	0.000169	0	0
1136	0.000109	0	0
1137	0.000124	0	0
1138	0.000142	0	0
1139	8.52e-05	0	0
1140	0.000152	0	0
1141	0.000166	0	0
1142	8.95e-05	0	0
1143	4.55e-05	0	0
1144	4.44e-05	0	0
1145	3.96e-05	0	0
1146	0.000294	0	0
1147	0.000559	0	0
1148	0.00129	0	0
1149	0.000826	0	0.001
1150	0.00067	0	0.001
1151	0.0004	0	0
1152	0.000411	0	0
1153	0.000398	0	0
1154	0.000383	0	0
1155	0.000596	0	0
1156	0.000745	0	0.001
1157	0.00035	0	0
1158	0.000285	0	0
1159	0.00025	0	0.001
1160	0.000348	0	0
1161	0.000209	0	0
1162	0.000243	0	0
1163	0.000277	0	0
1164	0.00043	0	0
1165	0.000419	0	0
1166	0.000652	0	0
1167	0.000843	0	0
1168	0.000932	0	0
1169	0.00121	0	0
1170	0.000842	0	0
1171	0.00133	0	0
1172	0.000797	0	0
1173	0.000787	0	0
1174	0.00122	0	0
1175	0.000795	0	0
1176	9.1e-05	0	0
1177	8.61e-05	0	0
1178	8.17e-05	0	0
1179	0.000152	0	0
1180	0.000211	0	0
1181	0.000309	0	0
1182	0.000405	0	0
1183	0.000268	0	0
1184	0.000278	0	0
1185	0.000323	0	0
1186	0.000274	0	0
1187	0.00025	0	0
1188	0.000448	0	0
1189	0.00057	0	0
1190	0.000226	0	0
1191	0.000119	0	0
1192	4e-06	0	0
1193	4.46e-06	0	0
1194	6.72e-06	0	0
1195	1.6e-05	0	0
1196	1.41e-05	0	0
1197	2.18e-05	0	0
1198	7.96e-05	0	0
1199	2e-05	0	0
1200	5.3e-05	0	0
1201	0.000176	0	0
1202	0.00013	0	0
1203	0.000105	0	0
1204	0.000173	0	0
1205	0.000105	0	0
1206	0.000111	0	0
1207	2.3e-05	0	0
1208	5.78e-06	0	0
1209	2.64e-06	0	0
1210	1.82e-06	0	0
1211	1.01e-06	0	0
1212	6.03e-07	0	0
1213	6.79e-07	0	0
1214	4.53e-06	0	0
1215	5.58e-06	0	0
1216	9.09e-07	0	0
1217	9.88e-07	0	0
1218	9.33e-07	0	0
1219	3.42e-06	0	0
1220	2.34e-06	0	0
1221	3.46e-07	0	0
1222	3.62e-07	0	0
1223	1.42e-07	0	0
1224	4.34e-07	0	0
1225	4.37e-07	0	0
1226	1.21e-07	0	0
1227	1.95e-08	0	0
1228	1.26e-07	0	0
1229	1.39e-07	0	0
1230	8.18e-08	0	0
1231	7.35e-08	0	0
1232	4.21e-09	0	0
1233	1.22e-08	0	0
1234	1.26e-08	0	0
1235	3.47e-08	0	0
1236	3.67e-09	0	0
1237	6.29e-10	0	0
1238	5.49e-09	0	0.001
1239	5.13e-08	0	0.001
1240	5.2e-08	0	0.001
1241	1.67e-08	0	0.001
1242	8.27e-09	0	0.001
1243	1.81e-08	0	0.001
1244	3.04e-09	0	0.001
1245	4.73e-09	0	0.001
1246	1.12e-08	0	0.001
1247	2.35e-08	0	0.001
1248	6.58e-09	0	0
1249	9.3e-09	0	0
1250	5.05e-08	0	0
1251	4.95e-08	0	0
1252	1.62e-07	0	0
1253	1.59e-07	0	0
1254	2.65e-07	0	0
1255	1.88e-06	0	0
1256	1.3e-06	0	0
1257	1.66e-06	0	0
1258	2.99e-06	0	0
1259	3.04e-06	0	0
1260	3.95e-06	0	0
1261	4.94e-06	0	0
1262	2.83e-05	0	0
1263	4.44e-05	0	0
1264	8.34e-05	0	0
1265	9.68e-05	0	0
1266	1.91e-05	0	0
1267	1.91e-05	0	0
1268	1.58e-05	0	0
1269	1.6e-05	0	0
1270	7.58e-06	0	0
1271	7.08e-06	0	0
1272	2.24e-07	0	0
1273	2.2e-07	0	0
1274	2.07e-07	0	0
1275	2.42e-07	0	0
1276	2.33e-07	0	0
1277	2.22e-07	0	0
1278	3.95e-07	0	0
1279	3.54e-07	0	0
1280	1.29e-06	0	0
1281	1.84e-06	0	0
1282	3.17e-06	0	0
1283	5.21e-06	0	0
1284	5.58e-06	0	0
1285	6.14e-06	0	0
1286	4.3e-06	0	0
1287	4.41e-06	0	0
1288	1.24e-06	0	0
1289	1.5e-05	0	0.001
1290	1.1e-05	0	0.001
1291	1.1e-05	0	0.001
1292	8.43e-06	0	0.001
1293	1.17e-05	0	0.001
1294	7.7e-06	0	0.002
1295	7.45e-06	0	0.002
1296	6.5e-06	0	0.002
1297	6.19e-06	0	0.002
1298	1.77e-06	0	0.003
1299	1.72e-06	0	0.003
1300	1.99e-06	0	0.003
1301	1.85e-06	0	0.003
1302	1.51e-06	0	0.003
1303	7.91e-07	0	0.003
1304	7.08e-07	0	0.003
1305	6.29e-07	0	0.003
1306	3.56e-07	0	0.003
1307	2.51e-07	0	0.003
1308	2.91e-07	0	0.003
1309	5.2e-08	0	0.003
1310	2.07e-09	0	0.003
1311	6.43e-10	0	0.003
1312	5.56e-10	0	0.003
1313	4.67e-10	0	0.005
1314	3.26e-09	0	0.005
1315	2.51e-09	0	0.004
1316	7.54e-09	0	0.004
1317	8.92e-09	0	0.004
1318	6.29e-09	0	0.004
1319	6e-09	0	0.004
1320	8.27e-09	0	0.005
1321	5.78e-08	0	0.009
1322	4.48e-08	0	0.007
1323	1.69e-08	0	0.01
1324	1.17e-08	0	0.01
1325	6.81e-09	0	0.01
1326	3.8e-09	0	0.011
1327	3.05e-09	0	0.011
1328	4.28e-09	0	0.01
1329	1.01e-09	0	0.015
1330	5.45e-10	0	0.016
1331	3.12e-09	0	0.015
1332	1.66e-09	0	0.02
1333	9.4e-10	0	0.019
1334	6.32e-10	0	0.021
1335	6.49e-10	0	0.02
1336	6.73e-10	0	0.025
1337	5.96e-10	0	0.025
1338	3.7e-10	0	0.024
1339	3.87e-10	0	0.023
1340	3.76e-10	0	0.027
1341	3.72e-10	0	0.029
1342	6.75e-10	0	0.028
1343	4.19e-09	0	0.029
1344	5.51e-09	0	0.029
1345	6.6e-09	0	0.03
1346	5.22e-09	0	0.018
1347	3.26e-08	0	0.007
1348	3.85e-08	0	0.006
1349	6.14e-08	0	0.005
1350	8.05e-08	0	0.005
1351	1.56e-07	0	0.005
1352	1.61e-07	0	0.006
1353	2.04e-07	0	0.005
1354	1.31e-07	0	0.005
1355	9.13e-08	0	0.005
1356	6.86e-08	0	0.005
1357	9.59e-08	0	0.005
1358	9.32e-08	0	0.005
1359	6.31e-08	0	0.005
1360	1.25e-07	0	0.005
1361	2.31e-07	0	0.005
1362	2.88e-07	0	0.005
1363	2.93e-07	0	0.005
1364	1.07e-07	0	0.008
1365	1.23e-07	0	0.01
1366	6.13e-08	0	0.01
1367	4.38e-08	0	0.009
1368	5.77e-08	0	0.018
1369	6.68e-08	0	0.015
1370	7.3e-08	0	0.015
1371	1.03e-07	0	0.016
1372	3.89e-07	0	0.021
1373	3.72e-07	0	0.02
1374	3.25e-07	0	0.025
1375	4.04e-07	0	0.035
1376	4.42e-06	0	0.023
1377	3.81e-06	0	0.025
1378	3.43e-06	0	0.025
1379	2.39e-06	0	0.024
1380	2.17e-06	0	0.025
1381	1.58e-06	0	0.031
1382	1.33e-06	0	0.038
1383	1.77e-06	0	0.034
1384	3.71e-06	0	0.038
1385	4.33e-06	0	0.029
1386	4.33e-06	0	0.026
1387	1.31e-05	0	0.027
1388	9.69e-06	0	0.029
1389	6.06e-06	0	0.018
1390	8.41e-06	0	0.018
1391	1.12e-05	0	0.02
1392	9.44e-06	0	0.02
1393	9.49e-06	0	0.021
1394	2.47e-05	0	0.003
1395	1.21e-05	0	0.002
1396	1.51e-05	0	0.003
1397	1.87e-05	0	0.002
1398	1.83e-05	0	0.002
1399	7.59e-05	0	0.002
1400	4.64e-05	0	0.002
1401	2.56e-05	0	0.002
1402	2.42e-05	0	0.002
1403	3.75e-05	0	0.002
1404	4.27e-05	0	0.001
1405	2.14e-05	0	0
1406	2.27e-05	0	0
1407	1.01e-05	0	0
1408	1.69e-05	0	0
1409	1.39e-05	0	0
1410	1.63e-05	0	0
1411	1.57e-05	0	0
1412	2.7e-05	0	0
1413	2.53e-05	0	0
1414	3.25e-06	0	0
1415	3.02e-06	0	0
1416	4.87e-05	0	0
1417	6.39e-05	0	0
1418	6.3e-05	0	0
1419	2.55e-05	0	0
1420	2.84e-05	0	0
1421	4.05e-05	0	0
1422	3.04e-05	0	0
1423	2.23e-05	0	0
1424	1.01e-05	0	0
1425	1.16e-05	0	0
1426	7.73e-06	0	0
1427	7.52e-06	0	0
1428	2.33e-06	0	0
1429	1.9e-06	0	0
1430	2.44e-06	0	0
1431	1.86e-06	0	0
1432	3.6e-06	0	0
1433	8.48e-07	0	0
1434	1.9e-06	0	0
1435	9.71e-07	0	0
1436	5.75e-06	0	0
1437	3.02e-05	0	0
1438	1.67e-06	0	0
1439	2.23e-07	0	0
1440	1.63e-07	0	0
1441	4.2e-07	0	0
1442	5.58e-07	0	0
1443	1.33e-07	0	0
1444	1.25e-07	0	0
1445	2.41e-07	0	0
1446	3.62e-07	0	0
1447	1.71e-07	0	0
1448	3.29e-07	0	0
1449	2.46e-07	0	0
1450	2.13e-07	0	0
1451	3.13e-07	0	0
1452	9.74e-08	0	0
1453	8.56e-08	0	0
1454	3.57e-08	0	0
1455	3.38e-08	0	0
1456	3.45e-08	0	0
1457	4.91e-08	0	0
1458	2.48e-08	0	0
1459	2.69e-08	0	0
1460	2.06e-08	0	0
1461	5.11e-07	0	0
1462	3.77e-07	0	0
1463	7.12e-07	0	0
1464	3.17e-07	0	0
1465	2.21e-05	0	0
1466	0.000144	0	0
1467	0.000134	0	0
1468	0.000146	0	0
1469	0.000138	0	0
1470	0.000229	0	0
1471	0.00015	0	0
1472	0.0055	0	0
1473	0.00598	0	0
1474	0.00373	0	0
1475	0.00245	0	0
1476	0.00224	0	0
1477	0.00197	0	0
1478	0.0021	0	0
1479	0.00117	0	0
1480	0.000163	0	0
1481	0.00012	0	0
1482	0.000134	0	0
1483	0.000122	0	0
1484	0.000122	0	0
1485	0.000187	0	0
1486	0.000425	0	0
1487	0.000415	0	0
1488	0.00174	0	0
1489	0.00157	0	0
1490	0.0107	0	0
1491	0.00808	0	0
1492	0.0109	0	0
1493	0.0108	0	0
1494	0.00998	0	0
1495	0.0199	0	0
1496	0.0167	0	0
1497	0.0194	0	0
1498	0.046	0	0
1499	0.0514	0	0
1500	0.0683	0	0
1501	0.0141	0	0
1502	0.0247	0	0
1503	0.0193	0	0
1504	0.0218	0	0
1505	0.0243	0	0
1506	0.0754	0	0
1507	0.118	0	0
1508	0.176	0	0
1509	1	0	0
1510	1	0	0
1511	1	0	0
1512	1	0	0
1513	1	0	0
1514	1	0	0
1515	1	0	0
1516	1	0	0
1517	1	0	0
1518	1	0	0
1519	1	0	0
1520	1	0	0
1521	1	0	0
1522	1	0	0
1523	1	0	0
1524	1	0	0
1525	1	0	0
1526	1	0	0
1527	1	0	0
1528	1	0	0
1529	1	0	0
1530	1	0	0
1531	1	0	0
1532	1	0	0
1533	1	0	0
1534	1	0	0
1535	1	0	0
1536	1	0	0
1537	1	0	0
1538	1	0	0
1539	1	0	0
1540	1	0	0
1541	1	0	0
1542	1	0	0
1543	1	0	0
1544	1	0	0
1545	1	0	0
1546	1	0	0
1547	1	0	0
1548	1	0	0
1549	1	0	0
1550	0.0377	0	0
1551	0.0585	0	0
1552	0.0856	0	0
1553	0.0385	0	0
1554	0.0573	0	0
1555	0.0534	0	0
1556	0.0701	0	0
1557	0.112	0	0
1558	0.113	0	0
1559	1	0	0
1560	0.552	0	0
1561	0.301	0	0
1562	0.137	0	0
1563	0.143	0	0
1564	0.259	0	0
1565	0.0688	0	0
1566	0.0447	0	0
1567	0.0348	0	0
1568	0.0056	0	0
1569	0.00461	0	0
1570	0.00354	0	0
1571	0.00225	0	0
1572	0.00104	0	0
1573	0.00104	0	0
1574	0.000832	0	0
1575	0.000961	0	0
1576	0.000228	0	0
1577	0.000318	0	0
1578	0.000386	0	0
1579	0.000416	0	0
1580	0.00027	0	0
1581	0.000202	0	0
1582	0.000298	0	0
1583	0.000397	0	0
1584	0.000119	0	0
1585	7.95e-05	0	0
1586	9.99e-05	0	0
1587	4.39e-05	0	0
1588	5.79e-05	0	0
1589	4.88e-05	0	0
1590	5.56e-05	0	0
1591	9.63e-05	0	0
1592	0.000103	0	0
1593	8.24e-05	0	0
1594	0.000192	0	0
1595	0.000707	0	0
1596	0.000526	0	0
1597	0.000717	0	0
1598	0.000447	0	0
1599	0.00017	0	0
1600	0.000145	0	0
1601	0.000244	0	0
1602	0.000193	0	0
1603	0.00012	0	0
1604	6.85e-05	0	0
1605	0.000428	0	0
1606	0.000684	0	0
1607	0.00163	0	0
1608	0.0019	0	0
1609	0.0118	0	0
1610	0.00659	0	0
1611	0.009	0	0
1612	0.00709	0	0
1613	0.00781	0	0
1614	0.000585	0	0
1615	0.000582	0	0
1616	0.000222	0	0
1617	0.000177	0	0
1618	0.000352	0	0.001
1619	0.00113	0	0.002
1620	0.000888	0	0.002
1621	0.000461	0	0.002
1622	0.000511	0	0.002
1623	0.000752	0	0.002
1624	0.0011	0	0.002
1625	0.00156	0	0.001
1626	0.00396	0	0.002
1627	0.145	0	0.003
1628	0.111	0	0.001
1629	0.412	0	0.001
1630	1	0	0.001
1631	1	0	0.001
1632	1	0	0.001
1633	1	0	0.001
1634	0.263	0	0.001
1635	0.141	0	0.001
1636	0.153	0	0
1637	0.196	0	0
1638	0.184	0	0
1639	1	0	0
1640	1	0	0
1641	1	0	0
1642	1	0	0
1643	1	0	0
1644	1	0	0.001
1645	1	0	0.002
1646	1	0	0.002
1647	1	0	0.005
1648	1	0	0.005
1649	1	0	0.004
1650	1	0	0.004
1651	1	0	0.003
1652	1	0	0.003
1653	1	0	0.003
1654	1	0	0.003
1655	1	0	0.003
1656	1	0	0.003
1657	1	0	0.003
1658	1	0	0.003
1659	1	0	0.003
1660	1	0	0.006
1661	1	0	0.001
1662	1	0	0.001
1663	1	0	0.001
1664	1	0	0.002
1665	1	0	0.002
1666	1	0	0.002
1667	1	0	0.002
1668	1	0	0.002
1669	1	0	0.002
1670	1	0	0.001
1671	1	0	0.001
1672	1	0	0.001
1673	1	0	0.002
1674	1	0	0.002
1675	1	0	0.001
1676	1	0	0.002
1677	1	0	0.002
1678	1	0	0.002
1679	1	0	0.002
1680	1	0	0.003
1681	1	0	0.003
1682	1	0	0.003
1683	1	0	0.003
1684	1	0	0.003
1685	1	0	0.003
1686	1	0	0.003
1687	1	0	0.003
1688	1	0	0.003
1689	1	0	0.003
1690	1	0	0.002
1691	1	0	0.002
1692	1	0	0.001
1693	1	0	0.002
1694	1	0	0.002
1695	1	0	0.002
1696	1	0	0.002
1697	1	0	0.002
1698	1	0	0.002
1699	1	0	0.003
1700	1	0	0.003
1701	1	0	0.023
1702	1	0	0.022
1703	1	0	0.033
1704	1	0	0.043
1705	1	0	0.042
1706	1	0	0.075
1707	1	0	0.059
1708	1	0	0.076
1709	1	0	0.1
1710	1	0	0.085
1711	1	0	0.104
1712	1	0	0.133
1713	1	0	0.147
1714	1	0	0.21
1715	1	0	0.178
1716	1	0	0.179
1717	1	0	0.15
1718	1	0	0.152
1719	1	0	0.152
1720	1	0	0.155
1721	1	0	0.168
1722	1	0	0.158
1723	1	0	0.162
1724	1	0	0.158
1725	1	0	0.157
1726	1	0	0.15
1727	1	0	0.148
1728	1	0	0.095
1729	1	0	0.073
1730	1	0	0.065
1731	1	0	0.063
1732	1	0	0.058
1733	1	0	0.047
1734	1	0	0.08
1735	1	0	0.073
1736	1	0	0.1
1737	1	0	0.114
1738	1	0	0.096
1739	1	0	0.086
1740	1	0	0.083
1741	1	0	0.079
1742	1	0	0.08
1743	1	0	0.035
1744	1	0	0.038
1745	1	0	0.028
1746	1	0	0.027
1747	1	0	0.027
1748	1	0	0.028
1749	1	0	0.026
1750	1	0	0.025
1751	1	0	0.02
1752	1	0	0.019
1753	1	0	0.006
1754	1	0	0.014
1755	1	0	0.013
1756	1	0	0.013
1757	1	0	0.013
1758	1	0	0.007
1759	1	0	0.005
1760	1	0	0.009
1761	1	0	0.006
1762	1	0	0.006
1763	1	0	0.006
1764	1	0	0.008
1765	1	0	0.006
1766	1	0	0.006
1767	1	0	0.004
1768	1	0	0.006
1769	1	0	0.006
1770	1	0	0.006
1771	1	0	0.006
1772	1	0	0.005
1773	1	0	0.005
1774	1	0	0.005
1775	1	0	0.004
1776	1	0	0.003
1777	1	0	0.003
1778	1	0	0.003
1779	1	0	0.003
1780	1	0	0.003
1781	1	0	0.003
1782	1	0	0.003
1783	1	0	0.002
1784	1	0	0.001
1785	1	0	0.001
1786	1	0	0.001
1787	1	0	0.001
1788	1	0	0.001
1789	1	0	0.001
1790	1	0	0.001
1791	1	0	0.001
1792	1	0	0.001
1793	1	0	0.001
1794	1	0	0
1795	1	0	0
1796	1	0	0
1797	1	0	0
1798	1	0	0
1799	1	0	0
1800	1	0	0
1801	1	0	0
1802	1	0	0
1803	1	0	0.001
1804	1	0	0.001
1805	1	0	0.002
1806	1	0	0.001
1807	1	0	0.001
1808	1	0	0.001
1809	1	0	0.001
1810	1	0	0.001
1811	1	0	0.001
1812	1	0	0.001
1813	1	0	0.002
1814	1	0	0.002
1815	1	0	0.002
1816	1	0	0.002
1817	1	0	0.002
1818	1	0	0.002
1819	1	0	0.002
1820	1	0	0.002
1821	1	0	0.002
1822	1	0	0.001
1823	1	0	0
1824	1	0	0
1825	1	0	0
1826	1	0	0
1827	1	0	0
1828	1	0	0
1829	1	0	0
1830	1	0	0
1831	1	0	0
1832	1	0	0
1833	1	0	0
1834	1	0	0
1835	1	0	0
1836	1	0	0.001
1837	1	0	0.001
1838	1	0	0.001
1839	1	0	0.001
1840	1	0	0
1841	1	0	0.001
1842	1	0	0.001
1843	1	0	0.001
1844	1	0	0.001
1845	1	0	0.001
1846	1	0	0.001
1847	1	0	0
1848	1	0	0
1849	1	0	0
1850	1	0	0
1851	1	0	0
1852	1	0	0
1853	1	0	0
1854	1	0	0
1855	1	0	0
1856	1	0	0
1857	1	0	0.001
1858	1	0	0.001
1859	1	0	0.001
1860	1	0	0.001
1861	1	0	0
1862	1	0	0
1863	1	0	0
1864	1	0	0
1865	1	0	0
1866	1	0	0
1867	1	0	0
1868	1	0	0
1869	1	0	0
1870	1	0	0
1871	1	0	0.001
1872	1	0	0.001
1873	1	0	0.003
1874	1	0	0.002
1875	1	0	0.002
1876	1	0	0.002
1877	1	0	0.002
1878	1	0	0.001
1879	1	0	0.001
1880	1	0	0.001
1881	1	0	0.001
1882	1	0	0.001
1883	1	0	0.001
1884	1	0	0.001
1885	1	0	0.001
1886	1	0	0.001
1887	1	0	0.001
1888	1	0	0
1889	1	0	0
1890	1	0	0
1891	1	0	0.001
1892	1	0	0.001
1893	1	0	0
1894	1	0	0
1895	1	0	0
1896	1	0	0
1897	1	0	0
1898	1	0	0.001
1899	1	0	0.001
1900	1	0	0.001
1901	1	0	0.001
1902	1	0	0.001
1903	1	0	0.001
1904	1	0	0.001
1905	1	0	0
1906	1	0	0
1907	1	0	0
1908	1	0	0
1909	1	0	0
1910	1	0	0
1911	1	0	0
1912	1	0	0
1913	1	0	0
1914	1	0	0
1915	1	0	0
1916	1	0	0
1917	1	0	0
1918	1	0	0
1919	1	0	0
1920	1	0	0
1921	1	0	0
1922	1	0	0
1923	1	0	0
1924	1	0	0
1925	1	0	0
1926	1	0	0
1927	1	0	0
1928	1	0	0
1929	1	0	0
1930	1	0	0
1931	1	0	0
1932	1	0	0
1933	1	0	0
1934	1	0	0
1935	1	0	0
1936	1	0	0
1937	1	0	0
1938	1	0	0
1939	1	0	0
1940	1	0	0
1941	1	0	0
1942	1	0	0
1943	1	0	0
1944	1	0	0
1945	1	0	0
1946	1	0	0
1947	1	0	0
1948	1	0	0
1949	1	0	0
1950	1	0	0
1951	1	0	0
1952	1	0	0
1953	1	0	0.001
1954	1	0	0
1955	1	0	0
1956	1	0	0
1957	1	0	0
1958	1	0	0
1959	1	0	0
1960	1	0	0
1961	1	0	0
1962	1	0	0
1963	1	0	0
1964	1	0	0
1965	1	0	0
1966	1	0	0
1967	1	0	0
1968	1	0	0
1969	1	0	0
1970	1	0	0
1971	1	0	0
1972	1	0	0
1973	1	0	0
1974	1	0	0
1975	1	0	0
1976	1	0	0
1977	1	0	0
1978	1	0	0
1979	1	0	0
1980	1	0	0
1981	1	0	0
1982	1	0	0
1983	1	0	0
1984	1	0	0
1985	1	0	0
1986	1	0	0
1987	1	0	0
1988	1	0	0
1989	1	0	0
1990	1	0	0
1991	1	0	0
1992	1	0	0
1993	1	0	0
1994	1	0	0
1995	1	0	0
1996	1	0	0
1997	1	0	0
1998	1	0	0
1999	1	0	0
2000	1	0	0
2001	1	0	0
2002	1	0	0
2003	1	0	0
2004	1	0	0
2005	1	0	0
2006	1	0	0
2007	1	0	0
2008	1	0	0
2009	1	0	0
2010	1	0	0
2011	1	0	0
2012	1	0	0
2013	1	0	0
2014	1	0	0
2015	1	0	0
2016	1	0	0
2017	1	0	0
2018	1	0	0
2019	1	0	0
2020	1	0	0
2021	1	0	0
2022	1	0	0
2023	1	0	0
2024	1	0	0
2025	1	0	0
2026	1	0	0
2027	1	0	0
2028	1	0	0
2029	0.361	0	0
2030	0.000227	0	0
2031	0.000183	0	0
2032	0.000211	0	0
2033	0.00016	0	0
2034	0.00015	0	0
2035	6.97e-05	0	0
2036	5.88e-05	0	0
2037	4.25e-05	0	0
2038	2.18e-05	0	0
2039	3.17e-05	0	0
2040	4.83e-05	0	0
2041	5e-05	0	0
2042	7.1e-05	0	0
2043	6.07e-05	0	0
2044	0.000101	0	0
2045	0.000101	0	0
2046	9.73e-05	0	0
2047	8.82e-05	0	0
2048	6.95e-05	0	0
2049	5.23e-05	0	0
2050	4.9e-05	0	0
2051	2.81e-05	0	0
2052	3.31e-05	0	0
2053	6.93e-05	0	0
2054	6.6e-05	0	0
2055	0.000111	0	0
2056	0.000114	0	0
2057	6.62e-05	0	0
2058	3.11e-05	0	0
2059	2.54e-05	0	0
2060	1.75e-06	0	0
2061	2.46e-07	0	0
2062	2.95e-07	0	0
2063	2.52e-07	0	0
2064	2.1e-06	0	0
2065	1.81e-06	0	0
2066	1.26e-06	0	0
2067	7.12e-07	0	0
2068	4.31e-07	0	0
2069	4.44e-07	0	0
2070	3.17e-07	0	0
2071	1.04e-07	0	0
2072	1.03e-07	0	0
2073	2.77e-08	0	0
2074	1.16e-08	0	0
2075	1.48e-08	0	0
2076	6.03e-08	0	0
2077	3.18e-08	0	0
2078	1.71e-08	0	0
2079	3.9e-08	0	0
2080	2.71e-08	0	0
2081	2.59e-08	0	0
2082	6.7e-09	0	0
2083	2.99e-09	0	0
2084	2.44e-09	0	0
2085	3.75e-09	0	0
2086	6.73e-09	0	0
2087	8.02e-10	0	0
2088	8.3e-10	0	0.001
2089	2.11e-10	0	0
2090	1.32e-09	0	0
2091	8.51e-10	0	0
2092	9.41e-10	0	0
2093	4.42e-09	0	0
2094	2.78e-09	0	0
2095	4.69e-09	0	0
2096	4.83e-09	0	0
2097	2.71e-09	0	0
2098	5.69e-09	0	0
[truncated: 6,975 more rows]

## Sheet: HIV-1_SIVcpz col score
HIV-1 index	Column Score
100	0.99
101	0.99
102	0.99
103	0.99
104	0.99
105	0.99
106	0.99
107	0.99
108	0.99
109	0.99
110	0.99
111	0.99
112	0.99
113	0.99
114	0.99
115	0.99
116	0.99
117	0.99
118	0.99
119	0.99
120	0.99
121	0.99
122	0.99
123	0.99
124	0.99
125	0.99
126	0.99
127	0.99
128	0.99
129	0.99
130	0.99
131	0.99
132	0.99
133	0.99
134	0.99
135	0.99
136	0.99
137	0.99
138	0.99
139	0.99
140	0.99
141	0.99
142	0.99
143	0.99
144	0.99
145	0.99
146	0.99
147	0.99
148	0.99
149	0.99
150	0.99
151	0.99
152	0.99
153	0.99
154	0.99
155	0.985
156	0.98
157	0.98
158	0.98
159	0.98
160	0.98
161	0.98
162	0.98
163	0.98
164	0.975
165	0.97
166	0.97
167	0.97
168	0.97
169	0.97
170	0.97
171	0.97
172	0.97
173	0.97
174	0.97
175	0.97
176	0.97
177	0.97
178	0.97
179	0.97
180	0.97
181	0.97
182	0.97
183	0.97
184	0.97
185	0.97
186	0.975
187	0.98
188	0.98
189	0.98
190	0.98
191	0.98
192	0.98
193	0.98
194	0.98
195	0.98
196	0.98
197	0.98
198	0.98
199	0.98
200	0.98
201	0.98
202	0.98
203	0.975
204	0.97
205	0.965
206	0.96
207	0.955
208	0.955
209	0.955
210	0.955
211	0.955
212	0.955
213	0.955
214	0.955
215	0.955
216	0.955
217	0.955
218	0.955
219	0.955
220	0.955
221	0.955
222	0.955
223	0.955
224	0.955
225	0.955
226	0.955
227	0.955
228	0.955
229	0.955
230	0.955
231	0.955
232	0.955
233	0.955
234	0.955
235	0.955
236	0.955
237	0.955
238	0.955
239	0.955
240	0.955
241	0.955
242	0.955
243	0.955
244	0.955
245	0.955
246	0.955
247	0.955
248	0.955
249	0.955
250	0.955
251	0.955
252	0.955
253	0.955
254	0.955
255	0.955
256	0.955
257	0.955
258	0.955
259	0.955
260	0.955
261	0.955
262	0.955
263	0.955
264	0.955
265	0.955
266	0.955
267	0.955
268	0.955
269	0.955
270	0.955
271	0.955
272	0.955
273	0.955
274	0.955
275	0.955
276	0.955
277	0.955
278	0.955
279	0.955
280	0.955
281	0.955
282	0.955
283	0.955
284	0.955
285	0.955
286	0.955
287	0.955
288	0.955
289	0.955
290	0.955
291	0.955
292	0.955
293	0.955
294	0.955
295	0.955
296	0.955
297	0.955
298	0.955
299	0.955
300	0.955
301	0.955
302	0.955
303	0.955
304	0.955
305	0.955
306	0.955
307	0.955
308	0.955
309	0.955
310	0.955
311	0.955
312	0.955
313	0.955
314	0.955
315	0.955
316	0.955
317	0.955
318	0.955
319	0.955
320	0.955
321	0.955
322	0.955
323	0.955
324	0.955
325	0.955
326	0.955
327	0.955
328	0.955
329	0.955
330	0.955
331	0.955
332	0.955
333	0.955
334	0.955
335	0.955
336	0.955
337	0.955
338	0.955
339	0.955
340	0.955
341	0.955
342	0.955
343	0.955
344	0.955
345	0.955
346	0.955
347	0.955
348	0.955
349	0.955
350	0.955
351	0.955
352	0.96
353	0.965
354	0.965
355	0.965
356	0.965
357	0.965
358	0.965
359	0.965
360	0.965
361	0.97
362	0.975
363	0.975
364	0.975
365	0.975
366	0.975
367	0.975
368	0.975
369	0.975
370	0.975
371	0.975
372	0.975
373	0.975
374	0.975
375	0.975
376	0.975
377	0.975
378	0.975
379	0.975
380	0.975
381	0.975
382	0.975
383	0.975
384	0.975
385	0.975
386	0.975
387	0.975
388	0.975
389	0.975
390	0.975
391	0.975
392	0.975
393	0.975
394	0.975
395	0.975
396	0.975
397	0.975
398	0.975
399	0.975
400	0.98
401	0.985
402	0.99
403	0.995
404	1
405	1
406	1
407	1
408	1
409	1
410	1
411	1
412	1
413	1
414	1
415	1
416	1
417	1
418	1
419	1
420	1
421	1
422	1
423	1
424	1
425	1
426	1
427	1
428	1
429	1
430	1
431	1
432	1
433	1
434	1
435	1
436	1
437	1
438	1
439	1
440	1
441	1
442	1
443	1
444	1
445	1
446	1
447	1
448	1
449	1
450	1
451	1
452	1
453	1
454	1
455	1
456	1
457	1
458	1
459	1
460	1
461	1
462	1
463	1
464	1
465	1
466	1
467	1
468	1
469	1
470	1
471	1
472	1
473	1
474	1
475	1
476	1
477	1
478	1
479	1
480	1
481	1
482	1
483	1
484	1
485	1
486	1
487	1
488	1
489	1
490	1
491	1
492	1
493	1
494	1
495	1
496	1
497	1
498	1
499	1
500	1
501	1
502	1
503	1
504	1
505	1
506	1
507	1
508	1
509	1
510	1
511	1
512	1
513	1
514	1
515	1
516	1
517	1
518	1
519	1
520	1
521	1
522	1
523	1
524	1
525	1
526	1
527	1
528	1
529	1
530	1
531	1
532	1
533	1
534	1
535	1
536	1
537	1
538	1
539	1
540	1
541	1
542	1
543	1
544	1
545	1
546	1
547	1
548	1
549	1
550	1
551	1
552	1
553	1
554	1
555	1
556	1
557	1
558	1
559	1
560	1
561	1
562	1
563	1
564	1
565	1
566	1
567	1
568	1
569	1
570	1
571	1
572	1
573	1
574	1
575	1
576	1
577	1
578	1
579	1
580	1
581	1
582	1
583	1
584	1
585	1
586	1
587	1
588	1
589	1
590	1
591	1
592	1
593	1
594	1
595	1
596	1
597	1
598	1
599	1
600	1
601	1
602	1
603	1
604	1
605	1
606	1
607	1
608	1
609	1
610	1
611	1
612	1
613	1
614	1
615	1
616	1
617	1
618	1
619	1
620	1
621	1
622	1
623	1
624	1
625	1
626	1
627	1
628	1
629	1
630	1
631	1
632	1
633	1
634	1
635	1
636	1
637	1
638	1
639	1
640	1
641	1
642	1
643	1
644	1
645	1
646	1
647	1
648	1
649	1
650	1
651	1
652	1
653	1
654	1
655	1
656	1
657	1
658	1
659	1
660	1
661	1
662	1
663	1
664	1
665	1
666	1
667	1
668	1
669	1
670	1
671	1
672	1
673	1
674	1
675	1
676	1
677	1
678	1
679	1
680	1
681	1
682	1
683	1
684	1
685	1
686	1
687	1
688	1
689	1
690	1
691	1
692	1
693	1
694	1
695	1
696	1
697	1
698	1
699	1
700	1
701	1
702	1
703	1
704	1
705	1
706	1
707	1
708	1
709	1
710	1
711	1
712	1
713	1
714	1
715	1
716	1
717	1
718	1
719	1
720	1
721	1
722	1
723	1
724	1
725	1
726	1
727	1
728	1
729	1
730	1
731	1
732	1
733	1
734	1
735	1
736	1
737	1
738	1
739	1
740	1
741	1
742	1
743	1
744	1
745	1
746	1
747	1
748	1
749	1
750	1
751	1
752	1
753	1
754	1
755	1
756	1
757	1
758	1
759	1
760	1
761	1
762	1
763	1
764	1
765	1
766	1
767	1
768	1
769	1
770	1
771	1
772	1
773	1
774	1
775	1
776	1
777	1
778	1
779	1
780	1
781	1
782	1
783	1
784	1
785	1
786	1
787	1
788	1
789	1
790	1
791	1
792	1
793	1
794	1
795	1
796	1
797	1
798	1
799	1
800	1
801	1
802	1
803	1
804	1
805	1
806	1
807	1
808	1
809	1
810	1
811	1
812	1
813	1
814	1
815	1
816	1
817	1
818	1
819	1
820	1
821	1
822	1
823	1
824	1
825	1
826	1
827	1
828	1
829	1
830	1
831	1
832	1
833	1
834	1
835	1
836	1
837	1
838	1
839	1
840	1
841	1
842	1
843	1
844	1
845	1
846	1
847	1
848	1
849	1
850	1
851	1
852	1
853	1
854	1
855	1
856	1
857	1
858	1
859	1
860	1
861	1
862	1
863	1
864	1
865	1
866	1
867	1
868	1
869	1
870	1
871	1
872	1
873	1
874	1
875	1
876	1
877	1
878	1
879	1
880	1
881	1
882	1
883	1
884	1
885	1
886	1
887	1
888	1
889	1
890	1
891	1
892	1
893	1
894	1
895	1
896	1
897	1
898	1
899	1
900	1
901	1
902	1
903	1
904	1
905	1
906	1
907	1
908	1
909	1
910	1
911	1
912	1
913	1
914	1
915	1
916	1
917	1
918	1
919	1
920	1
921	1
922	1
923	1
924	1
925	1
926	1
927	1
928	1
929	1
930	1
931	1
932	1
933	1
934	1
935	1
936	1
937	1
938	1
939	1
940	1
941	1
942	1
943	1
944	1
945	1
946	1
947	1
948	1
949	1
950	1
951	1
952	1
953	1
954	1
955	1
956	1
957	1
958	1
959	1
960	1
961	1
962	1
963	1
964	1
965	1
966	1
967	1
968	1
969	1
970	1
971	1
972	1
973	1
974	1
975	1
976	1
977	1
978	1
979	1
980	1
981	1
982	1
983	1
984	1
985	1
986	1
987	1
988	1
989	1
990	1
991	1
992	1
993	1
994	1
995	1
996	1
997	1
998	1
999	1
1000	1
1001	1
1002	1
1003	1
1004	1
1005	1
1006	1
1007	1
1008	1
1009	1
1010	1
1011	1
1012	1
1013	1
1014	1
1015	1
1016	1
1017	1
1018	1
1019	1
1020	1
1021	1
1022	1
1023	1
1024	1
1025	1
1026	1
1027	1
1028	1
1029	1
1030	1
1031	1
1032	1
1033	1
1034	1
1035	1
1036	1
1037	1
1038	1
1039	1
1040	1
1041	1
1042	1
1043	1
1044	1
1045	1
1046	1
1047	1
1048	1
1049	1
1050	1
1051	1
1052	1
1053	1
1054	1
1055	1
1056	1
1057	1
1058	1
1059	1
1060	1
1061	1
1062	1
1063	1
1064	1
1065	1
1066	1
1067	1
1068	1
1069	1
1070	1
1071	1
1072	1
1073	1
1074	1
1075	1
1076	1
1077	1
1078	1
1079	1
1080	1
1081	1
1082	1
1083	1
1084	1
1085	1
1086	1
1087	1
1088	1
1089	1
1090	1
1091	1
1092	1
1093	1
1094	1
1095	1
1096	1
1097	1
1098	1
1099	1
1100	1
1101	1
1102	1
1103	1
1104	1
1105	1
1106	1
1107	1
1108	1
1109	1
1110	1
1111	1
1112	1
1113	1
1114	1
1115	1
1116	1
1117	1
1118	1
1119	1
1120	1
1121	1
1122	1
1123	1
1124	1
1125	1
1126	1
1127	1
1128	1
1129	1
1130	1
1131	1
1132	1
1133	1
1134	1
1135	1
1136	1
1137	1
1138	1
1139	1
1140	1
1141	1
1142	1
1143	1
1144	1
1145	1
1146	1
1147	1
1148	1
1149	1
1150	1
1151	1
1152	1
1153	1
1154	1
1155	1
1156	1
1157	1
1158	1
1159	1
1160	1
1161	1
1162	1
1163	1
1164	1
1165	1
1166	1
1167	1
1168	1
1169	1
1170	1
1171	1
1172	1
1173	1
1174	1
1175	1
1176	1
1177	1
1178	1
1179	1
1180	1
1181	1
1182	1
1183	1
1184	1
1185	1
1186	1
1187	1
1188	1
1189	1
1190	1
1191	1
1192	1
1193	1
1194	1
1195	1
1196	1
1197	1
1198	1
1199	1
1200	1
1201	1
1202	1
1203	1
1204	1
1205	1
1206	1
1207	1
1208	1
1209	1
1210	1
1211	1
1212	1
1213	1
1214	1
1215	1
1216	1
1217	1
1218	1
1219	1
1220	1
1221	1
1222	1
1223	1
1224	1
1225	1
1226	1
1227	1
1228	1
1229	1
1230	1
1231	1
1232	1
1233	1
1234	1
1235	1
1236	1
1237	1
1238	1
1239	1
1240	1
1241	1
1242	1
1243	1
1244	1
1245	1
1246	1
1247	1
1248	1
1249	1
1250	1
1251	1
1252	1
1253	1
1254	1
1255	1
1256	1
1257	1
1258	1
1259	1
1260	1
1261	1
1262	1
1263	1
1264	1
1265	1
1266	1
1267	1
1268	1
1269	1
1270	1
1271	1
1272	1
1273	1
1274	1
1275	1
1276	1
1277	1
1278	1
1279	1
1280	1
1281	1
1282	1
1283	1
1284	1
1285	1
1286	1
1287	1
1288	1
1289	1
1290	1
1291	1
1292	1
1293	1
1294	1
1295	1
1296	1
1297	1
1298	1
1299	1
1300	1
1301	1
1302	1
1303	1
1304	1
1305	1
1306	1
1307	1
1308	1
1309	1
1310	1
1311	1
1312	1
1313	1
1314	1
1315	1
1316	1
1317	1
1318	1
1319	1
1320	1
1321	1
1322	1
1323	1
1324	1
1325	1
1326	1
1327	1
1328	1
1329	1
1330	1
1331	1
1332	1
1333	1
1334	1
1335	1
1336	1
1337	1
1338	1
1339	1
1340	1
1341	0.995
1342	0.99
1343	0.985
1344	0.98
1345	0.975
1346	0.97
1347	0.965
1348	0.96
1349	0.955
1350	0.955
1351	0.955
1352	0.95
1353	0.945
1354	0.94
1355	0.935
1356	0.93
1357	0.925
1358	0.925
1359	0.925
1360	0.925
1361	0.925
1362	0.925
1363	0.925
1364	0.925
1365	0.925
1366	0.925
1367	0.925
1368	0.925
1369	0.925
1370	0.925
1371	0.925
1372	0.925
1373	0.925
1374	0.925
1375	0.925
1376	0.925
1377	0.925
1378	0.925
1379	0.925
1380	0.925
1381	0.925
1382	0.925
1383	0.925
1384	0.925
1385	0.925
1386	0.925
1387	0.925
1388	0.925
1389	0.925
1390	0.925
1391	0.925
1392	0.925
1393	0.925
1394	0.925
1395	0.925
1396	0.925
1397	0.925
1398	0.925
1399	0.925
1400	0.925
1401	0.925
1402	0.925
1403	0.925
1404	0.925
1405	0.925
1406	0.925
1407	0.925
1408	0.925
1409	0.925
1410	0.925
1411	0.925
1412	0.925
1413	0.925
1414	0.925
1415	0.925
1416	0.925
1417	0.925
1418	0.925
1419	0.925
1420	0.925
1421	0.925
1422	0.925
1423	0.925
1424	0.925
1425	0.925
1426	0.925
1427	0.925
1428	0.925
1429	0.925
1430	0.925
1431	0.925
1432	0.925
1433	0.925
1434	0.925
1435	0.925
1436	0.925
1437	0.925
1438	0.925
1439	0.925
1440	0.925
1441	0.925
1442	0.925
1443	0.925
1444	0.925
1445	0.925
1446	0.925
1447	0.925
1448	0.925
1449	0.925
1450	0.925
1451	0.925
1452	0.925
1453	0.925
1454	0.925
1455	0.925
1456	0.925
1457	0.925
1458	0.925
1459	0.925
1460	0.925
1461	0.925
1462	0.925
1463	0.925
1464	0.925
1465	0.925
1466	0.925
1467	0.925
1468	0.925
1469	0.925
1470	0.925
1471	0.925
1472	0.925
1473	0.925
1474	0.925
1475	0.925
1476	0.925
1477	0.925
1478	0.925
1479	0.925
1480	0.925
1481	0.925
1482	0.925
1483	0.925
1484	0.925
1485	0.925
1486	0.925
1487	0.925
1488	0.925
1489	0.925
1490	0.925
1491	0.925
1492	0.925
1493	0.925
1494	0.925
1495	0.925
1496	0.925
1497	0.925
1498	0.925
1499	0.925
1500	0.925
1501	0.925
1502	0.925
1503	0.925
1504	0.925
1505	0.925
1506	0.925
1507	0.925
1508	0.925
1509	0.925
1510	0.925
1511	0.925
1512	0.925
1513	0.925
1514	0.925
1515	0.925
1516	0.925
1517	0.925
1518	0.92
1519	0.915
1520	0.91
1521	0.91
1522	0.905
1523	0.905
1524	0.905
1525	0.905
1526	0.905
1527	0.905
1528	0.905
1529	0.905
1530	0.905
1531	0.905
1532	0.905
1533	0.905
1534	0.905
1535	0.905
1536	0.905
1537	0.905
1538	0.905
1539	0.905
1540	0.905
1541	0.91
1542	0.915
1543	0.92
1544	0.925
1545	0.93
1546	0.935
1547	0.94
1548	0.945
1549	0.95
1550	0.95
1551	0.95
1552	0.955
1553	0.96
1554	0.965
1555	0.97
1556	0.975
1557	0.98
1558	0.98
1559	0.98
1560	0.98
1561	0.98
1562	0.98
1563	0.98
1564	0.98
1565	0.98
1566	0.98
1567	0.98
1568	0.98
1569	0.98
1570	0.98
1571	0.98
1572	0.98
1573	0.98
1574	0.98
1575	0.98
1576	0.98
1577	0.98
1578	0.98
1579	0.98
1580	0.98
1581	0.98
1582	0.98
1583	0.98
1584	0.98
1585	0.98
1586	0.98
1587	0.98
1588	0.98
1589	0.98
1590	0.98
1591	0.98
1592	0.98
1593	0.98
1594	0.98
1595	0.98
1596	0.98
1597	0.98
1598	0.98
1599	0.98
1600	0.98
1601	0.975
1602	0.97
1603	0.965
1604	0.96
1605	0.955
1606	0.955
1607	0.955
1608	0.95
1609	0.945
1610	0.94
1611	0.94
1612	0.935
1613	0.935
1614	0.935
1615	0.93
1616	0.93
1617	0.93
1618	0.93
1619	0.93
1620	0.93
1621	0.93
1622	0.93
1623	0.93
1624	0.93
1625	0.93
1626	0.93
1627	0.93
1628	0.93
1629	0.93
1630	0.93
1631	0.93
1632	0.93
1633	0.93
1634	0.93
1635	0.93
1636	0.93
1637	0.93
1638	0.93
1639	0.93
1640	0.93
1641	0.93
1642	0.93
1643	0.93
1644	0.93
1645	0.93
1646	0.93
1647	0.93
1648	0.93
1649	0.93
1650	0.93
1651	0.93
1652	0.93
1653	0.93
1654	0.93
1655	0.925
1656	0.92
1657	0.915
1658	0.91
1659	0.905
1660	0.9
1661	0.895
1662	0.89
1663	0.89
1664	0.89
1665	0.885
1666	0.88
1667	0.875
1668	0.87
1669	0.87
1670	0.865
1671	0.86
1672	0.855
1673	0.85
1674	0.85
1675	0.845
1676	0.84
1677	0.835
1678	0.83
1679	0.825
1680	0.82
1681	0.815
1682	0.81
1683	0.805
1684	0.8
1685	0.795
1686	0.79
1687	0.785
1688	0.78
1689	0.775
1690	0.77
1691	0.765
1692	0.76
1693	0.755
1694	0.75
1695	0.745
1696	0.74
1697	0.735
1698	0.73
1699	0.725
1700	0.72
1701	0.715
1702	0.715
1703	0.715
1704	0.715
1705	0.715
1706	0.72
1707	0.725
1708	0.73
1709	0.73
1710	0.735
1711	0.735
1712	0.735
1713	0.735
1714	0.735
1715	0.735
1716	0.735
1717	0.735
1718	0.735
1719	0.735
1720	0.735
1721	0.735
1722	0.735
1723	0.735
1724	0.735
1725	0.735
1726	0.735
1727	0.735
1728	0.735
1729	0.735
1730	0.735
1731	0.735
1732	0.735
1733	0.735
1734	0.735
1735	0.735
1736	0.735
1737	0.735
1738	0.735
1739	0.735
1740	0.735
1741	0.735
1742	0.735
1743	0.735
1744	0.735
1745	0.735
1746	0.735
1747	0.735
1748	0.735
1749	0.735
1750	0.735
1751	0.735
1752	0.735
1753	0.735
1754	0.735
1755	0.735
1756	0.735
1757	0.735
1758	0.735
1759	0.735
1760	0.735
1761	0.735
1762	0.735
1763	0.735
1764	0.735
1765	0.735
1766	0.735
1767	0.735
1768	0.735
1769	0.735
1770	0.735
1771	0.735
1772	0.735
1773	0.735
1774	0.735
1775	0.735
1776	0.735
1777	0.74
1778	0.745
1779	0.75
1780	0.755
1781	0.76
1782	0.76
1783	0.76
1784	0.765
1785	0.77
1786	0.775
1787	0.78
1788	0.785
1789	0.785
1790	0.785
1791	0.785
1792	0.785
1793	0.785
1794	0.785
1795	0.785
1796	0.785
1797	0.785
1798	0.785
1799	0.785
1800	0.785
1801	0.785
1802	0.785
1803	0.785
1804	0.785
1805	0.785
1806	0.78
1807	0.775
1808	0.77
1809	0.765
1810	0.76
1811	0.755
1812	0.75
1813	0.745
1814	0.74
1815	0.735
1816	0.735
1817	0.735
1818	0.735
1819	0.735
1820	0.735
1821	0.735
1822	0.735
1823	0.735
1824	0.735
1825	0.735
1826	0.735
1827	0.735
1828	0.735
1829	0.735
1830	0.735
1831	0.74
1832	0.745
1833	0.75
1834	0.755
1835	0.76
1836	0.765
1837	0.77
1838	0.775
1839	0.775
1840	0.775
1841	0.78
1842	0.785
1843	0.79
1844	0.795
1845	0.795
1846	0.8
1847	0.805
1848	0.81
1849	0.815
1850	0.815
1851	0.82
1852	0.825
1853	0.83
1854	0.835
1855	0.84
1856	0.845
1857	0.85
1858	0.855
1859	0.86
1860	0.865
1861	0.87
1862	0.875
1863	0.88
1864	0.885
1865	0.89
1866	0.895
1867	0.9
1868	0.905
1869	0.91
1870	0.915
1871	0.92
1872	0.925
1873	0.93
1874	0.935
1875	0.94
1876	0.945
1877	0.95
1878	0.95
1879	0.95
1880	0.95
1881	0.95
1882	0.95
1883	0.95
1884	0.95
1885	0.95
1886	0.95
1887	0.95
1888	0.95
1889	0.95
1890	0.95
1891	0.95
1892	0.95
1893	0.95
1894	0.95
1895	0.95
1896	0.95
1897	0.95
1898	0.95
1899	0.95
1900	0.95
1901	0.95
1902	0.95
1903	0.95
1904	0.95
1905	0.95
1906	0.95
1907	0.95
1908	0.95
1909	0.95
1910	0.95
1911	0.95
1912	0.95
1913	0.95
1914	0.95
1915	0.95
1916	0.95
1917	0.95
1918	0.95
1919	0.95
1920	0.95
1921	0.95
1922	0.95
1923	0.95
1924	0.95
1925	0.95
1926	0.95
1927	0.95
1928	0.95
1929	0.95
1930	0.95
1931	0.95
1932	0.95
1933	0.95
1934	0.95
1935	0.95
1936	0.95
1937	0.95
1938	0.95
1939	0.95
1940	0.95
1941	0.95
1942	0.95
1943	0.95
1944	0.95
1945	0.95
1946	0.95
1947	0.95
1948	0.95
1949	0.95
1950	0.95
1951	0.95
1952	0.95
1953	0.95
1954	0.95
1955	0.95
1956	0.95
1957	0.95
1958	0.95
1959	0.95
1960	0.95
1961	0.95
1962	0.95
1963	0.95
1964	0.95
1965	0.95
1966	0.95
1967	0.95
1968	0.95
1969	0.95
1970	0.95
1971	0.95
1972	0.95
1973	0.95
1974	0.95
1975	0.95
1976	0.95
1977	0.95
1978	0.95
1979	0.95
1980	0.95
1981	0.95
1982	0.95
1983	0.95
1984	0.95
1985	0.95
1986	0.95
1987	0.95
1988	0.95
1989	0.95
1990	0.95
1991	0.95
1992	0.95
1993	0.95
1994	0.95
1995	0.95
1996	0.95
1997	0.95
1998	0.95
1999	0.95
2000	0.95
2001	0.95
2002	0.95
2003	0.95
2004	0.95
2005	0.95
2006	0.955
2007	0.96
2008	0.965
2009	0.97
2010	0.975
2011	0.98
2012	0.985
2013	0.99
2014	0.995
2015	1
2016	1
2017	1
2018	1
2019	1
2020	1
2021	1
2022	1
2023	1
2024	1
2025	1
2026	1
2027	1
2028	1
2029	1
2030	1
2031	1
2032	1
2033	1
2034	1
2035	1
2036	1
2037	1
2038	1
2039	1
2040	1
2041	1
2042	1
2043	1
2044	1
2045	1
2046	1
2047	1
2048	1
2049	1
2050	1
2051	1
2052	1
2053	1
2054	1
2055	1
2056	1
2057	1
2058	1
2059	1
2060	1
2061	1
2062	1
2063	1
2064	1
2065	1
2066	1
2067	1
2068	1
2069	1
2070	1
2071	1
2072	1
2073	1
2074	1
2075	1
2076	1
2077	1
2078	1
2079	1
2080	1
2081	1
2082	1
2083	1
2084	1
2085	1
2086	1
2087	1
2088	1
2089	1
2090	1
2091	1
2092	1
2093	1
2094	1
2095	1
2096	1
2097	1
2098	1
[truncated: 6,975 more rows]

## Sheet: 3genome col score
HIV-1 index	Column score
51	0.54
52	0.535
53	0.53
54	0.525
55	0.52
56	0.52
57	0.52
58	0.52
59	0.52
60	0.515
61	0.51
62	0.505
63	0.5
64	0.495
65	0.495
66	0.495
67	0.495
68	0.495
69	0.495
70	0.495
71	0.495
72	0.495
73	0.495
74	0.495
75	0.495
76	0.495
77	0.495
78	0.5
79	0.505
80	0.51
81	0.515
82	0.52
83	0.515
84	0.51
85	0.505
86	0.5
87	0.495
88	0.49
89	0.485
90	0.48
91	0.475
92	0.47
93	0.465
94	0.46
95	0.455
96	0.45
97	0.445
98	0.445
99	0.445
100	0.445
101	0.445
102	0.445
103	0.445
104	0.445
105	0.45
106	0.45
107	0.45
108	0.45
109	0.45
110	0.45
111	0.435
112	0.43
113	0.425
114	0.42
115	0.415
116	0.41
117	0.405
118	0.4
119	0.395
120	0.45
121	0.445
122	0.44
123	0.435
124	0.44
125	0.445
126	0.445
127	0.45
128	0.455
129	0.46
130	0.46
131	0.465
132	0.47
133	0.47
134	0.47
135	0.47
136	0.47
137	0.47
138	0.47
139	0.465
140	0.46
141	0.455
142	0.45
143	0.445
144	0.44
145	0.435
146	0.43
147	0.425
148	0.43
149	0.435
150	0.435
151	0.43
152	0.425
153	0.42
154	0.415
155	0.41
156	0.405
157	0.4
158	0.4
159	0.395
160	0.39
161	0.385
162	0.38
163	0.375
164	0.37
165	0.355
166	0.35
167	0.345
168	0.345
169	0.345
170	0.345
171	0.345
172	0.345
173	0.345
174	0.345
175	0.345
176	0.345
177	0.345
178	0.345
179	0.345
180	0.345
181	0.34
182	0.33
183	0.33
184	0.33
185	0.33
186	0.33
187	0.33
188	0.33
189	0.325
190	0.325
191	0.325
192	0.325
193	0.325
194	0.325
195	0.325
196	0.325
197	0.325
198	0.325
199	0.325
200	0.325
201	0.325
202	0.32
203	0.315
204	0.31
205	0.305
206	0.3
207	0.295
208	0.29
209	0.285
210	0.28
211	0.28
212	0.28
213	0.28
214	0.28
215	0.28
216	0.28
217	0.28
218	0.28
219	0.315
220	0.315
221	0.315
222	0.32
223	0.325
224	0.33
225	0.335
226	0.34
227	0.345
228	0.35
229	0.355
230	0.36
231	0.36
232	0.36
233	0.36
234	0.36
235	0.355
236	0.35
237	0.345
238	0.34
239	0.335
240	0.33
241	0.325
242	0.32
243	0.315
244	0.31
245	0.305
246	0.3
247	0.295
248	0.29
249	0.285
250	0.28
251	0.275
252	0.275
253	0.275
254	0.275
255	0.28
256	0.285
257	0.285
258	0.285
259	0.29
260	0.295
261	0.3
262	0.305
263	0.31
264	0.32
265	0.32
266	0.32
267	0.32
268	0.32
269	0.32
270	0.32
271	0.32
272	0.32
273	0.32
274	0.32
275	0.32
276	0.32
277	0.32
278	0.32
279	0.325
280	0.33
281	0.34
282	0.345
283	0.35
284	0.355
285	0.36
286	0.365
287	0.365
288	0.365
289	0.365
290	0.37
291	0.375
292	0.38
293	0.385
294	0.39
295	0.395
296	0.4
297	0.4
298	0.405
299	0.41
300	0.415
301	0.42
302	0.425
303	0.43
304	0.435
305	0.44
306	0.515
307	0.52
308	0.525
309	0.53
310	0.535
311	0.535
312	0.535
313	0.535
314	0.535
315	0.54
316	0.545
317	0.55
318	0.555
319	0.56
320	0.565
321	0.57
322	0.575
323	0.58
324	0.585
325	0.59
326	0.595
327	0.6
328	0.605
329	0.61
330	0.615
331	0.62
332	0.625
333	0.63
334	0.635
335	0.67
336	0.675
337	0.68
338	0.685
339	0.69
340	0.695
341	0.7
342	0.705
343	0.71
344	0.715
345	0.72
346	0.725
347	0.73
348	0.735
349	0.74
350	0.745
351	0.75
352	0.755
353	0.76
354	0.765
355	0.77
356	0.775
357	0.78
358	0.785
359	0.79
360	0.795
361	0.8
362	0.805
363	0.81
364	0.815
365	0.82
366	0.82
367	0.82
368	0.82
369	0.82
370	0.82
371	0.82
372	0.82
373	0.82
374	0.82
375	0.825
376	0.83
377	0.835
378	0.84
379	0.845
380	0.85
381	0.855
382	0.86
383	0.865
384	0.87
385	0.87
386	0.87
387	0.87
388	0.87
389	0.875
390	0.88
391	0.885
392	0.89
393	0.89
394	0.89
395	0.89
396	0.89
397	0.89
398	0.89
399	0.89
400	0.89
401	0.89
402	0.89
403	0.89
404	0.89
405	0.89
406	0.89
407	0.89
408	0.89
409	0.89
410	0.89
411	0.895
412	0.9
413	0.905
414	0.91
415	0.915
416	0.92
417	0.925
418	0.93
419	0.935
420	0.94
421	0.945
422	0.95
423	0.955
424	0.96
425	0.965
426	0.97
427	0.975
428	0.98
429	0.985
430	0.99
431	0.99
432	0.99
433	0.995
434	1
435	1
436	1
437	1
438	1
439	1
440	1
441	1
442	1
443	1
444	1
445	1
446	1
447	1
448	1
449	1
450	1
451	1
452	1
453	1
454	1
455	1
456	1
457	1
458	1
459	1
460	1
461	0.995
462	0.99
463	0.985
464	0.98
465	0.975
466	0.97
467	0.965
468	0.96
469	0.955
470	0.955
471	0.955
472	0.955
473	0.955
474	0.955
475	0.955
476	0.955
477	0.955
478	0.955
479	0.955
480	0.955
481	0.955
482	0.955
483	0.955
484	0.955
485	0.955
486	0.955
487	0.955
488	0.955
489	0.955
490	0.955
491	0.955
492	0.955
493	0.955
494	0.955
495	0.955
496	0.955
497	0.955
498	0.955
499	0.955
500	0.955
501	0.955
502	0.955
503	0.955
504	0.955
505	0.955
506	0.955
507	0.955
508	0.955
509	0.955
510	0.955
511	0.955
512	0.955
513	0.955
514	0.955
515	0.955
516	0.955
517	0.955
518	0.955
519	0.955
520	0.955
521	0.955
522	0.955
523	0.955
524	0.955
525	0.955
526	0.955
527	0.955
528	0.955
529	0.955
530	0.955
531	0.955
532	0.955
533	0.955
534	0.955
535	0.955
536	0.955
537	0.955
538	0.955
539	0.955
540	0.955
541	0.95
542	0.945
543	0.94
544	0.935
545	0.93
546	0.925
547	0.92
548	0.915
549	0.91
550	0.905
551	0.9
552	0.895
553	0.89
554	0.885
555	0.88
556	0.875
557	0.87
558	0.865
559	0.86
560	0.855
561	0.85
562	0.845
563	0.84
564	0.835
565	0.83
566	0.825
567	0.82
568	0.815
569	0.81
570	0.805
571	0.8
572	0.795
573	0.79
574	0.785
575	0.78
576	0.775
577	0.77
578	0.765
579	0.76
580	0.755
581	0.75
582	0.745
583	0.74
584	0.735
585	0.73
586	0.73
587	0.73
588	0.73
589	0.73
590	0.73
591	0.73
592	0.73
593	0.73
594	0.73
595	0.73
596	0.73
597	0.73
598	0.73
599	0.73
600	0.73
601	0.73
602	0.73
603	0.73
604	0.73
605	0.73
606	0.73
607	0.73
608	0.725
609	0.72
610	0.715
611	0.71
612	0.705
613	0.7
614	0.695
615	0.69
616	0.685
617	0.68
618	0.675
619	0.67
620	0.665
621	0.66
622	0.655
623	0.65
624	0.645
625	0.64
626	0.635
627	0.63
628	0.625
629	0.62
630	0.615
631	0.61
632	0.605
633	0.605
634	0.605
635	0.605
636	0.605
637	0.605
638	0.605
639	0.605
640	0.605
641	0.605
642	0.605
643	0.605
644	0.605
645	0.605
646	0.605
647	0.605
648	0.6
649	0.595
650	0.59
651	0.585
652	0.58
653	0.575
654	0.57
655	0.565
656	0.56
657	0.54
658	0.54
659	0.54
660	0.54
661	0.54
662	0.54
663	0.54
664	0.54
665	0.54
666	0.54
667	0.54
668	0.54
669	0.54
670	0.54
671	0.54
672	0.54
673	0.54
674	0.54
675	0.54
676	0.54
677	0.54
678	0.54
679	0.54
680	0.54
681	0.54
682	0.54
683	0.54
684	0.54
685	0.54
686	0.54
687	0.54
688	0.54
689	0.54
690	0.54
691	0.54
692	0.54
693	0.54
694	0.54
695	0.54
696	0.54
697	0.54
698	0.54
699	0.54
700	0.54
701	0.54
702	0.54
703	0.54
704	0.54
705	0.54
706	0.54
707	0.54
708	0.54
709	0.54
710	0.54
711	0.54
712	0.54
713	0.54
714	0.54
715	0.54
716	0.54
717	0.54
718	0.54
719	0.54
720	0.54
721	0.54
722	0.54
723	0.54
724	0.54
725	0.54
726	0.54
727	0.54
728	0.54
729	0.54
730	0.54
731	0.54
732	0.545
733	0.55
734	0.555
735	0.56
736	0.565
737	0.57
738	0.575
739	0.58
740	0.585
741	0.59
742	0.595
743	0.6
744	0.605
745	0.61
746	0.615
747	0.62
748	0.625
749	0.63
750	0.635
751	0.64
752	0.645
753	0.65
754	0.655
755	0.66
756	0.665
757	0.67
758	0.675
759	0.68
760	0.685
761	0.69
762	0.695
763	0.7
764	0.705
765	0.71
766	0.715
767	0.72
768	0.725
769	0.73
770	0.735
771	0.74
772	0.745
773	0.75
774	0.755
775	0.76
776	0.765
777	0.765
778	0.765
779	0.765
780	0.765
781	0.765
782	0.765
783	0.765
784	0.765
785	0.765
786	0.765
787	0.765
788	0.765
789	0.765
790	0.765
791	0.765
792	0.765
793	0.765
794	0.765
795	0.765
796	0.765
797	0.765
798	0.765
799	0.77
800	0.775
801	0.78
802	0.785
803	0.79
804	0.795
805	0.8
806	0.805
807	0.81
808	0.815
809	0.82
810	0.825
811	0.83
812	0.835
813	0.84
814	0.845
815	0.85
816	0.855
817	0.86
818	0.865
819	0.87
820	0.875
821	0.88
822	0.885
823	0.89
824	0.89
825	0.89
826	0.89
827	0.89
828	0.89
829	0.89
830	0.89
831	0.89
832	0.89
833	0.89
834	0.89
835	0.89
836	0.89
837	0.89
838	0.89
839	0.895
840	0.9
841	0.905
842	0.91
843	0.915
844	0.92
845	0.925
846	0.93
847	0.935
848	0.94
849	0.945
850	0.95
851	0.955
852	0.96
853	0.965
854	0.97
855	0.975
856	0.98
857	0.985
858	0.99
859	0.995
860	1
861	1
862	1
863	1
864	1
865	1
866	1
867	1
868	1
869	1
870	1
871	1
872	1
873	1
874	1
875	0.995
876	0.99
877	0.985
878	0.98
879	0.975
880	0.97
881	0.965
882	0.96
883	0.955
884	0.95
885	0.945
886	0.94
887	0.935
888	0.93
889	0.925
890	0.925
891	0.925
892	0.925
893	0.925
894	0.925
895	0.925
896	0.925
897	0.925
898	0.925
899	0.925
900	0.925
901	0.92
902	0.92
903	0.92
904	0.915
905	0.915
906	0.915
907	0.915
908	0.915
909	0.915
910	0.915
911	0.915
912	0.915
913	0.915
914	0.915
915	0.915
916	0.915
917	0.915
918	0.915
919	0.915
920	0.915
921	0.915
922	0.915
923	0.915
924	0.915
925	0.915
926	0.915
927	0.915
928	0.915
929	0.915
930	0.915
931	0.915
932	0.915
933	0.915
934	0.915
935	0.915
936	0.915
937	0.915
938	0.915
939	0.915
940	0.915
941	0.915
942	0.915
943	0.915
944	0.915
945	0.915
946	0.915
947	0.915
948	0.915
949	0.915
950	0.915
951	0.915
952	0.915
953	0.915
954	0.915
955	0.915
956	0.915
957	0.915
958	0.915
959	0.915
960	0.915
961	0.915
962	0.915
963	0.915
964	0.915
965	0.915
966	0.915
967	0.915
968	0.915
969	0.915
970	0.915
971	0.915
972	0.915
973	0.915
974	0.915
975	0.915
976	0.915
977	0.915
978	0.915
979	0.915
980	0.915
981	0.915
982	0.915
983	0.915
984	0.915
985	0.915
986	0.91
987	0.905
988	0.9
989	0.895
990	0.89
991	0.885
992	0.88
993	0.875
994	0.875
995	0.875
996	0.875
997	0.875
998	0.875
999	0.875
1000	0.875
1001	0.875
1002	0.875
1003	0.875
1004	0.875
1005	0.875
1006	0.875
1007	0.875
1008	0.875
1009	0.875
1010	0.875
1011	0.875
1012	0.875
1013	0.875
1014	0.875
1015	0.875
1016	0.875
1017	0.875
1018	0.875
1019	0.875
1020	0.875
1021	0.875
1022	0.875
1023	0.875
1024	0.875
1025	0.875
1026	0.875
1027	0.875
1028	0.875
1029	0.875
1030	0.875
1031	0.875
1032	0.875
1033	0.875
1034	0.875
1035	0.875
1036	0.875
1037	0.875
1038	0.875
1039	0.875
1040	0.875
1041	0.875
1042	0.875
1043	0.875
1044	0.875
1045	0.875
1046	0.875
1047	0.875
1048	0.875
1049	0.875
1050	0.875
1051	0.875
1052	0.875
1053	0.875
1054	0.875
1055	0.875
1056	0.875
1057	0.875
1058	0.875
1059	0.875
1060	0.875
1061	0.875
1062	0.875
1063	0.875
1064	0.875
1065	0.875
1066	0.875
1067	0.875
1068	0.875
1069	0.875
1070	0.875
1071	0.875
1072	0.875
1073	0.875
1074	0.875
1075	0.88
1076	0.885
1077	0.89
1078	0.895
1079	0.9
1080	0.905
1081	0.91
1082	0.915
1083	0.92
1084	0.925
1085	0.93
1086	0.95
1087	0.95
1088	0.95
1089	0.95
1090	0.95
1091	0.95
1092	0.95
1093	0.95
1094	0.95
1095	0.95
1096	0.95
1097	0.95
1098	0.955
1099	0.955
1100	0.955
1101	0.96
1102	0.96
1103	0.96
1104	0.96
1105	0.96
1106	0.96
1107	0.96
1108	0.96
1109	0.96
1110	0.96
1111	0.96
1112	0.96
1113	0.96
1114	0.96
1115	0.955
1116	0.95
1117	0.945
1118	0.94
1119	0.935
1120	0.935
1121	0.935
1122	0.935
1123	0.935
1124	0.935
1125	0.935
1126	0.935
1127	0.935
1128	0.935
1129	0.935
1130	0.935
1131	0.935
1132	0.935
1133	0.935
1134	0.935
1135	0.935
1136	0.935
1137	0.935
1138	0.935
1139	0.935
1140	0.935
1141	0.935
1142	0.935
1143	0.935
1144	0.935
1145	0.935
1146	0.935
1147	0.935
1148	0.935
1149	0.935
1150	0.935
1151	0.935
1152	0.935
1153	0.935
1154	0.935
1155	0.935
1156	0.935
1157	0.935
1158	0.935
1159	0.935
1160	0.935
1161	0.935
1162	0.935
1163	0.935
1164	0.935
1165	0.935
1166	0.935
1167	0.935
1168	0.935
1169	0.935
1170	0.935
1171	0.935
1172	0.935
1173	0.935
1174	0.935
1175	0.935
1176	0.935
1177	0.935
1178	0.935
1179	0.935
1180	0.935
1181	0.935
1182	0.935
1183	0.94
1184	0.945
1185	0.95
1186	0.955
1187	0.96
1188	0.965
1189	0.97
1190	0.975
1191	0.975
1192	0.975
1193	0.975
1194	0.975
1195	0.975
1196	0.975
1197	0.975
1198	0.975
1199	0.975
1200	0.975
1201	0.975
1202	0.975
1203	0.975
1204	0.975
1205	0.975
1206	0.975
1207	0.975
1208	0.975
1209	0.975
1210	0.975
1211	0.975
1212	0.975
1213	0.975
1214	0.975
1215	0.975
1216	0.975
1217	0.975
1218	0.975
1219	0.975
1220	0.975
1221	0.975
1222	0.975
1223	0.975
1224	0.975
1225	0.975
1226	0.975
1227	0.975
1228	0.975
1229	0.975
1230	0.975
1231	0.975
1232	0.975
1233	0.975
1234	0.975
1235	0.975
1236	0.975
1237	0.975
1238	0.975
1239	0.975
1240	0.975
1241	0.975
1242	0.975
1243	0.975
1244	0.975
1245	0.975
1246	0.975
1247	0.975
1248	0.975
1249	0.975
1250	0.975
1251	0.975
1252	0.975
1253	0.975
1254	0.975
1255	0.975
1256	0.975
1257	0.975
1258	0.975
1259	0.975
1260	0.975
1261	0.975
1262	0.975
1263	0.975
1264	0.975
1265	0.975
1266	0.975
1267	0.975
1268	0.975
1269	0.975
1270	0.975
1271	0.975
1272	0.975
1273	0.975
1274	0.975
1275	0.975
1276	0.975
1277	0.975
1278	0.975
1279	0.975
1280	0.975
1281	0.975
1282	0.975
1283	0.975
1284	0.975
1285	0.975
1286	0.975
1287	0.975
1288	0.975
1289	0.975
1290	0.975
1291	0.975
1292	0.975
1293	0.975
1294	0.975
1295	0.975
1296	0.975
1297	0.975
1298	0.975
1299	0.975
1300	0.975
1301	0.975
1302	0.975
1303	0.975
1304	0.975
1305	0.975
1306	0.975
1307	0.975
1308	0.975
1309	0.975
1310	0.975
1311	0.975
1312	0.975
1313	0.975
1314	0.975
1315	0.98
1316	0.985
1317	0.99
1318	0.995
1319	1
1320	1
1321	1
1322	1
1323	1
1324	1
1325	1
1326	1
1327	1
1328	1
1329	1
1330	1
1331	1
1332	0.995
1333	0.99
1334	0.985
1335	0.98
1336	0.975
1337	0.97
1338	0.965
1339	0.96
1340	0.955
1341	0.95
1342	0.945
1343	0.94
1344	0.935
1345	0.93
1346	0.925
1347	0.92
1348	0.915
1349	0.91
1350	0.905
1351	0.9
1352	0.895
1353	0.89
1354	0.885
1355	0.88
1356	0.875
1357	0.87
1358	0.865
1359	0.86
1360	0.855
1361	0.85
1362	0.845
1363	0.84
1364	0.835
1365	0.83
1366	0.825
1367	0.82
1368	0.815
1369	0.81
1370	0.805
1371	0.8
1372	0.795
1373	0.79
1374	0.785
1375	0.78
1376	0.775
1377	0.77
1378	0.765
1379	0.76
1380	0.755
1381	0.75
1382	0.745
1383	0.74
1384	0.735
1385	0.73
1386	0.725
1387	0.72
1388	0.715
1389	0.71
1390	0.705
1391	0.7
1392	0.695
1393	0.69
1394	0.69
1395	0.69
1396	0.69
1397	0.69
1398	0.69
1399	0.69
1400	0.69
1401	0.69
1402	0.69
1403	0.69
1404	0.69
1405	0.69
1406	0.69
1407	0.69
1408	0.69
1409	0.69
1410	0.69
1411	0.69
1412	0.69
1413	0.69
1414	0.69
1415	0.69
1416	0.69
1417	0.69
1418	0.69
1419	0.69
1420	0.69
1421	0.69
1422	0.69
1423	0.69
1424	0.69
1425	0.69
1426	0.69
1427	0.69
1428	0.69
1429	0.69
1430	0.69
1431	0.69
1432	0.69
1433	0.69
1434	0.69
1435	0.69
1436	0.69
1437	0.69
1438	0.69
1439	0.69
1440	0.69
1441	0.69
1442	0.69
1443	0.69
1444	0.69
1445	0.69
1446	0.69
1447	0.69
1448	0.69
1449	0.69
1450	0.69
1451	0.69
1452	0.69
1453	0.69
1454	0.69
1455	0.69
1456	0.69
1457	0.69
1458	0.69
1459	0.69
1460	0.69
1461	0.69
1462	0.69
1463	0.69
1464	0.69
1465	0.69
1466	0.69
1467	0.69
1468	0.69
1469	0.69
1470	0.69
1471	0.69
1472	0.69
1473	0.69
1474	0.69
1475	0.69
1476	0.69
1477	0.69
1478	0.69
1479	0.69
1480	0.69
1481	0.69
1482	0.69
1483	0.69
1484	0.69
1485	0.69
1486	0.69
1487	0.69
1488	0.69
1489	0.69
1490	0.69
1491	0.69
1492	0.69
1493	0.69
1494	0.69
1495	0.69
1496	0.69
1497	0.69
1498	0.69
1499	0.69
1500	0.69
1501	0.69
1502	0.69
1503	0.69
1504	0.69
1505	0.69
1506	0.69
1507	0.69
1508	0.69
1509	0.69
1510	0.69
1511	0.69
1512	0.69
1513	0.69
1514	0.69
1515	0.69
1516	0.69
1517	0.69
1518	0.69
1519	0.685
1520	0.685
1521	0.685
1522	0.68
1523	0.68
1524	0.68
1525	0.68
1526	0.68
1527	0.68
1528	0.68
1529	0.68
1530	0.68
1531	0.68
1532	0.685
1533	0.69
1534	0.695
1535	0.7
1536	0.705
1537	0.71
1538	0.715
1539	0.72
1540	0.725
1541	0.73
1542	0.735
1543	0.74
1544	0.745
1545	0.75
1546	0.75
1547	0.75
1548	0.75
1549	0.75
1550	0.75
1551	0.75
1552	0.75
1553	0.75
1554	0.75
1555	0.75
1556	0.75
1557	0.75
1558	0.75
1559	0.75
1560	0.75
1561	0.75
1562	0.75
1563	0.75
1564	0.75
1565	0.75
1566	0.75
1567	0.75
1568	0.75
1569	0.75
1570	0.75
1571	0.75
1572	0.75
1573	0.75
1574	0.75
1575	0.75
1576	0.75
1577	0.75
1578	0.75
1579	0.75
1580	0.75
1581	0.75
1582	0.755
1583	0.76
1584	0.765
1585	0.765
1586	0.765
1587	0.765
1588	0.77
1589	0.77
1590	0.77
1591	0.775
1592	0.775
1593	0.775
1594	0.77
1595	0.765
1596	0.76
1597	0.755
1598	0.75
1599	0.745
1600	0.74
1601	0.735
1602	0.73
1603	0.725
1604	0.72
1605	0.715
1606	0.71
1607	0.705
1608	0.7
1609	0.695
1610	0.69
1611	0.685
1612	0.68
1613	0.675
1614	0.67
1615	0.665
1616	0.66
1617	0.655
1618	0.65
1619	0.645
1620	0.625
1621	0.62
1622	0.615
1623	0.61
1624	0.61
1625	0.61
1626	0.61
1627	0.61
1628	0.61
1629	0.61
1630	0.61
1631	0.61
1632	0.61
1633	0.61
1634	0.61
1635	0.61
1636	0.61
1637	0.61
1638	0.61
1639	0.605
1640	0.6
1641	0.595
1642	0.59
1643	0.585
1644	0.58
1645	0.575
1646	0.57
1647	0.565
1648	0.56
1649	0.555
1650	0.55
1651	0.545
1652	0.54
1653	0.535
1654	0.53
1655	0.525
1656	0.52
1657	0.52
1658	0.52
1659	0.52
1660	0.52
1661	0.52
1662	0.52
1663	0.52
1664	0.52
1665	0.52
1666	0.52
1667	0.52
1668	0.52
1669	0.515
1670	0.51
1671	0.505
1672	0.5
1673	0.495
1674	0.49
1675	0.485
1676	0.48
1677	0.48
1678	0.48
1679	0.475
1680	0.47
1681	0.465
1682	0.405
1683	0.4
1684	0.395
1685	0.39
1686	0.385
1687	0.38
1688	0.375
1689	0.37
1690	0.365
1691	0.36
1692	0.355
1693	0.35
1694	0.345
1695	0.34
1696	0.335
1697	0.33
1698	0.325
1699	0.32
1700	0.315
1701	0.31
1702	0.305
1703	0.315
1704	0.31
1705	0.305
1706	0.3
1707	0.3
1708	0.3
1709	0.3
1710	0.3
1711	0.3
1712	0.3
1713	0.3
1714	0.3
1715	0.3
1716	0.3
1717	0.3
1718	0.29
1719	0.285
1720	0.285
1721	0.285
1722	0.29
1723	0.29
1724	0.29
1725	0.29
1726	0.29
1727	0.29
1728	0.29
1729	0.29
1730	0.29
1731	0.29
1732	0.295
1733	0.3
1734	0.305
1735	0.31
1736	0.315
1737	0.32
1738	0.325
1739	0.33
1740	0.335
1741	0.34
1742	0.345
1743	0.35
1744	0.355
1745	0.36
1746	0.365
1747	0.37
1748	0.375
1749	0.38
1750	0.385
1751	0.39
1752	0.395
1753	0.4
1754	0.44
1755	0.445
1756	0.45
1757	0.455
1758	0.46
1759	0.465
1760	0.47
1761	0.475
1762	0.48
1763	0.485
1764	0.49
1765	0.495
1766	0.5
1767	0.505
1768	0.51
1769	0.515
1770	0.52
1771	0.525
1772	0.53
1773	0.535
1774	0.54
1775	0.545
1776	0.55
1777	0.555
1778	0.56
1779	0.565
1780	0.57
1781	0.575
1782	0.58
1783	0.585
1784	0.59
1785	0.595
1786	0.6
1787	0.61
1788	0.61
1789	0.61
1790	0.65
1791	0.655
1792	0.66
1793	0.665
1794	0.67
1795	0.675
1796	0.68
1797	0.685
1798	0.69
1799	0.695
1800	0.7
1801	0.7
1802	0.7
1803	0.7
1804	0.7
1805	0.695
1806	0.69
1807	0.685
1808	0.68
1809	0.675
1810	0.67
1811	0.665
1812	0.66
1813	0.66
1814	0.66
1815	0.66
1816	0.66
1817	0.665
1818	0.67
1819	0.675
1820	0.68
1821	0.68
1822	0.68
1823	0.685
1824	0.69
1825	0.695
1826	0.7
1827	0.7
1828	0.705
1829	0.71
1830	0.715
1831	0.72
1832	0.725
1833	0.73
1834	0.735
1835	0.74
1836	0.745
1837	0.75
1838	0.755
1839	0.76
1840	0.765
1841	0.77
1842	0.775
1843	0.78
1844	0.785
1845	0.79
1846	0.795
1847	0.8
1848	0.805
1849	0.81
1850	0.815
1851	0.82
1852	0.825
1853	0.83
1854	0.835
1855	0.84
1856	0.845
1857	0.85
1858	0.855
1859	0.855
1860	0.855
1861	0.855
1862	0.85
1863	0.845
1864	0.84
1865	0.835
1866	0.83
1867	0.825
1868	0.82
1869	0.825
1870	0.83
1871	0.835
1872	0.835
1873	0.835
1874	0.835
1875	0.835
1876	0.835
1877	0.835
1878	0.835
1879	0.835
1880	0.835
1881	0.835
1882	0.835
1883	0.835
1884	0.84
1885	0.845
1886	0.85
1887	0.855
1888	0.86
1889	0.86
1890	0.865
1891	0.87
1892	0.875
1893	0.88
1894	0.885
1895	0.89
1896	0.895
1897	0.9
1898	0.905
1899	0.905
1900	0.905
1901	0.905
1902	0.905
1903	0.905
1904	0.905
1905	0.905
1906	0.905
1907	0.905
1908	0.905
1909	0.905
1910	0.905
1911	0.905
1912	0.905
1913	0.905
1914	0.905
1915	0.905
1916	0.905
1917	0.905
1918	0.905
1919	0.905
1920	0.905
1921	0.905
1922	0.905
1923	0.905
1924	0.905
1925	0.905
1926	0.905
1927	0.905
1928	0.905
1929	0.905
1930	0.905
1931	0.905
1932	0.905
1933	0.905
1934	0.905
1935	0.905
1936	0.905
1937	0.905
1938	0.905
1939	0.905
1940	0.905
1941	0.905
1942	0.905
1943	0.905
1944	0.905
1945	0.905
1946	0.905
1947	0.905
1948	0.905
1949	0.905
1950	0.905
1951	0.905
1952	0.905
1953	0.905
1954	0.905
1955	0.905
1956	0.905
1957	0.905
1958	0.905
1959	0.905
1960	0.905
1961	0.905
1962	0.905
1963	0.905
1964	0.905
1965	0.905
1966	0.905
1967	0.905
1968	0.905
1969	0.905
1970	0.905
1971	0.905
1972	0.905
1973	0.905
1974	0.905
1975	0.905
1976	0.905
1977	0.905
1978	0.905
1979	0.905
1980	0.905
1981	0.905
1982	0.905
1983	0.905
1984	0.905
1985	0.905
1986	0.905
1987	0.905
1988	0.905
1989	0.905
1990	0.905
1991	0.905
1992	0.905
1993	0.905
1994	0.905
1995	0.905
1996	0.905
1997	0.905
1998	0.905
1999	0.905
2000	0.905
2001	0.905
2002	0.905
2003	0.905
2004	0.905
2005	0.91
2006	0.915
2007	0.92
2008	0.925
2009	0.93
2010	0.935
2011	0.94
2012	0.945
2013	0.95
2014	0.955
2015	0.96
2016	0.965
2017	0.965
2018	0.965
2019	0.965
2020	0.965
2021	0.965
2022	0.965
2023	0.965
2024	0.965
2025	0.965
2026	0.965
2027	0.965
2028	0.965
2029	0.965
2030	0.965
2031	0.965
2032	0.965
2033	0.965
2034	0.965
2035	0.965
2036	0.965
2037	0.965
2038	0.965
2039	0.965
2040	0.965
2041	0.965
2042	0.965
2043	0.965
2044	0.965
2045	0.965
2046	0.965
2047	0.965
2048	0.965
2049	0.965
[truncated: 7,095 more rows]
