# Supplementary material for: Structure-Based Alignment and Consensus Secondary Structures for Three HIV-Related RNA Genomes
Source: PLoS Comput Biol. 2015 May 20;11(5):e1004230. doi: 10.1371/journal.pcbi.1004230 (PMC4439019; doi:10.1371/journal.pcbi.1004230)
Supplement: S1 Dataset — (ZIP) [file pcbi.1004230.s002.zip › S1_Dataset/hiv_aug2013.txt]

index	nt_id	1m7_react	1m7_std_error
1	G	-999	0
2	G	-999	0
3	T	0.082354	0.092075
4	C	0.114893	0.537136
5	T	-999	0
6	C	0.125079	0.099
7	T	-0.097383	0.110394
8	C	0.048898	0.118498
9	T	0.003098	0.105467
10	G	0.168589	0.10506
11	G	-0.082722	0.058493
12	T	0.112146	0.094161
13	T	-0.185066	0.12047
14	A	0.061137	0.071867
15	G	0.063454	0.04277
16	A	0.669912	0.278724
17	C	0.144264	0.080096
18	C	0.011668	0.053906
19	A	-0.082364	0.069884
20	G	0.031057	0.020517
21	A	0.666156	0.073317
22	T	1.303003	0.122554
23	C	4.65598	0.34601
24	T	0.554722	0.037059
25	G	0.039648	0.01311
26	A	0.023623	0.033999
27	G	0.077876	0.009834
28	C	0.106121	0.013219
29	C	1.315435	0.135494
30	T	1.321662	0.094676
31	G	0.91677	0.097173
32	G	0.827117	0.089568
33	G	0.336021	0.040662
34	A	1.446521	0.10373
35	G	-0.01353	0.011434
36	C	-0.026932	0.016351
37	T	-0.095421	0.027142
38	C	-0.039741	0.021441
39	T	0.046318	0.017827
40	C	0.171653	0.027864
41	T	0.100929	0.019678
42	G	0.020681	0.01996
43	G	0.055455	0.009988
44	C	0.019327	0.014078
45	T	0.052075	0.020645
46	A	0.083635	0.014642
47	A	0.024958	0.02095
48	C	-0.053964	0.019182
49	T	0.122288	0.017982
50	A	0.02392	0.006003
51	G	0.085537	0.017887
52	G	0.19064	0.026018
53	G	0.137808	0.030824
54	A	-0.095014	0.038966
55	A	0.170995	0.049001
56	C	-0.006459	0.021473
57	C	0.049107	0.031274
58	C	0.304024	0.046065
59	A	0.205333	0.016494
60	C	-0.021717	0.018817
61	T	0.120896	0.015507
62	G	0.205807	0.013265
63	C	-0.064668	0.022289
64	T	0.348146	0.04241
65	T	0.713059	0.085601
66	A	0.362921	0.029813
67	A	0.349346	0.038104
68	G	0.077963	0.008365
69	C	0.006433	0.022603
70	C	0.076068	0.017553
71	T	0.128392	0.016027
72	C	0.075559	0.020598
73	A	0.163424	0.028247
74	A	1.017641	0.08368
75	T	1.297301	0.126953
76	A	0.479928	0.074314
77	A	0.911642	0.072923
78	A	0.593342	0.061487
79	G	0.131282	0.013214
80	C	0.023351	0.015005
81	T	0.213593	0.0216
82	T	0.000222	0.018126
83	G	0.23075	0.014674
84	C	-0.027114	0.025541
85	C	0.173161	0.019979
86	T	0.687291	0.050053
87	T	1.026766	0.094313
88	G	0.456068	0.030288
89	A	0.424394	0.047114
90	G	0.201827	0.017136
91	T	0.262763	0.016062
92	G	0.043893	0.010753
93	C	0.070747	0.014916
94	T	0.559836	0.052698
95	C	0.311178	0.021446
96	A	0.412855	0.060051
97	A	0.535563	0.040102
98	A	0.067644	0.012999
99	G	0.755629	0.046041
100	T	0.307194	0.021659
101	A	0.438979	0.020375
102	G	0.044322	0.016737
103	T	0.063285	0.017116
104	G	0.134851	0.015235
105	T	0.164731	0.021385
106	G	0.382538	0.033119
107	T	0.312941	0.030652
108	G	0.256887	0.015307
109	C	0.044977	0.016472
110	C	0.30121	0.035944
111	C	0.334716	0.03804
112	G	0.3902	0.020226
113	T	0.271177	0.021163
114	C	0.507798	0.044347
115	T	0.509354	0.03249
116	G	0.694657	0.028323
117	T	2.393795	0.169366
118	T	0.211481	0.034582
119	G	1.250062	0.052436
120	T	0.131609	0.025491
121	G	0.28235	0.019978
122	T	0.580286	0.049368
123	G	0.244889	0.030254
124	A	0.486218	0.043687
125	C	0.158437	0.023671
126	T	-0.07531	0.024777
127	C	0.102571	0.018827
128	T	0.126383	0.030693
129	G	0.089819	0.013891
130	G	0.340665	0.031089
131	T	0.173011	0.027783
132	A	0.216824	0.019974
133	A	0.205445	0.019203
134	C	0.206892	0.029974
135	T	0.145138	0.015996
136	A	0.174949	0.03195
137	G	0.130555	0.024798
138	A	0.108869	0.036496
139	G	0.136982	0.024178
140	A	0.447773	0.040167
141	T	0.378867	0.035469
142	C	0.035818	0.021498
143	C	0.043196	0.017101
144	C	0.247462	0.049266
145	T	0.14765	0.022832
146	C	0.13942	0.027804
147	A	0.153968	0.039244
148	G	0.094383	0.039938
149	A	0.434178	0.036064
150	C	-0.02595	0.02142
151	C	0.041364	0.033055
152	C	-0.088121	0.024105
153	T	0.313399	0.032405
154	T	1.39593	0.135322
155	T	0.404925	0.066411
156	T	0.00868	0.063138
157	A	0.156338	0.14454
158	G	0.094119	0.02634
159	T	-0.091571	0.032136
160	C	0.01528	0.023057
161	A	0.750364	0.115015
162	G	-0.07111	0.016733
163	T	0.059871	0.058056
164	G	-999	0
165	T	0.315425	0.040111
166	G	-999	0
167	G	0.177798	0.027079
168	A	0.20754	0.077336
169	A	0.680577	0.136164
170	A	0.379553	0.098788
171	A	0.135098	0.037543
172	T	0.196805	0.051452
173	C	0.029704	0.035591
174	T	0.153151	0.07029
175	C	0.021152	0.027916
176	T	-0.078147	0.059832
177	A	0.089274	0.049002
178	G	0.100135	0.04422
179	C	0.030695	0.017756
180	A	1.166753	0.327987
181	G	0.268387	0.031444
182	T	0.263317	0.046717
183	G	0.090443	0.028979
184	G	0.01878	0.032386
185	C	0.012516	0.023734
186	G	0.039995	0.020307
187	C	0.02959	0.041282
188	C	0.080411	0.049487
189	C	0.041206	0.044845
190	G	0.231416	0.039201
191	A	-0.040124	0.030296
192	A	0.22389	0.064252
193	C	-0.110472	0.047742
194	A	0.017614	0.017462
195	G	0.212937	0.073984
196	G	0.175541	0.069584
197	G	0.117198	0.037916
198	A	0.221568	0.039489
199	C	-0.03945	0.031727
200	T	0.099984	0.017201
201	T	0.848674	0.129632
202	G	0.943237	0.082268
203	A	0.166294	0.071264
204	A	1.270333	0.251194
205	A	0.133747	0.052862
206	G	0.268109	0.035925
207	C	0.574474	0.074378
208	G	1.670531	0.231119
209	A	0.37374	0.080073
210	A	0.719129	0.169206
211	A	1.215799	0.240418
212	G	1.351186	0.14896
213	T	1.268681	0.127819
214	A	0.752379	0.216402
215	A	0.013821	0.098595
216	A	0.546087	0.127612
217	G	0.110738	0.028392
218	C	0.033544	0.027982
219	C	0.13731	0.043849
220	A	-0.004984	0.040035
221	G	0.229019	0.047686
222	A	0.431305	0.060657
223	G	0.196574	0.045705
224	G	-0.055751	0.055023
225	A	0.405083	0.070208
226	G	0.321675	0.09439
227	A	0.739972	0.101438
228	T	0.035027	0.060934
229	C	0.264202	0.062299
230	T	0.232827	0.053174
231	C	0.051127	0.070699
232	T	0.19001	0.051699
233	C	0.396905	0.089313
234	G	0.077524	0.055921
235	A	0.22069	0.044718
236	C	0.13658	0.045042
237	G	0.114845	0.050359
238	C	0.166455	0.044534
239	A	1.24916	0.173108
240	G	0.588276	0.160061
241	G	0.346252	0.098108
242	A	0.720664	0.148254
243	C	-0.049181	0.058174
244	T	0.245787	0.082149
245	C	0.092254	0.048303
246	G	0.179923	0.032843
247	G	0.379409	0.049547
248	C	-0.063556	0.02746
249	T	0.191226	0.039382
250	T	0.118909	0.036639
251	G	0.091177	0.029075
252	C	0.131381	0.04696
253	T	0.317724	0.053435
254	G	0.289912	0.048303
255	A	0.775406	0.159363
256	A	2.419636	0.32308
257	G	-0.031806	0.015091
258	C	0.068472	0.04409
259	G	-0.08867	0.03189
260	C	0.149791	0.060266
261	G	0.062262	0.034048
262	C	-0.075739	0.023615
263	A	0.213214	0.0349
264	C	0.13242	0.047478
265	G	0.303192	0.055241
266	G	-0.056359	0.035864
267	C	-0.015514	0.021591
268	A	0.209937	0.043795
269	A	0.862369	0.134129
270	G	0.48935	0.098631
271	A	0.977316	0.117475
272	G	0.877653	0.139097
273	G	0.616386	0.066023
274	C	0.213804	0.038784
275	G	0.225777	0.027024
276	A	0.216827	0.027221
277	G	0.276428	0.049456
278	G	0.756857	0.08547
279	G	0.257412	0.049855
280	G	0.193405	0.026203
281	C	0.146595	0.02492
282	G	0.368541	0.092513
283	G	0.04024	0.031166
284	C	0.179669	0.047467
285	G	0.700422	0.146368
286	A	0.78689	0.095596
287	C	0.28993	0.047689
288	T	0.175188	0.036859
289	G	0.253842	0.048312
290	G	0.250149	0.059747
291	T	0.407097	0.083316
292	G	0.236841	0.062723
293	A	1.275189	0.181362
294	G	0.766785	0.11472
295	T	0.423426	0.116182
296	A	0.58593	0.098976
297	C	0.213446	0.061833
298	G	0.499065	0.059352
299	C	-0.101375	0.052087
300	C	-0.136418	0.023475
301	A	0.194107	0.075028
302	A	0.651111	0.220611
303	A	1.597381	0.758572
304	A	0.099347	0.117974
305	A	1.54563	0.328642
306	T	0.576972	0.081331
307	T	1.482754	0.296441
308	T	0.300501	0.101012
309	T	1.110585	0.182468
310	G	0.995697	0.112532
311	A	1.000529	0.178489
312	C	0.159978	0.066768
313	T	0.100257	0.043228
314	A	0.091173	0.058227
315	G	0.041321	0.018501
316	C	0.032603	0.023558
317	G	1.115531	0.14219
318	G	0.631987	0.06332
319	A	0.719994	0.088025
320	G	0.675923	0.199653
321	G	-0.006756	0.036382
322	C	0.043867	0.028655
323	T	0.27349	0.043361
324	A	0.076654	0.034487
325	G	0.474171	0.063022
326	A	0.797368	0.16441
327	A	0.795846	0.102728
328	G	1.002933	0.070769
329	G	0.727275	0.074811
330	A	0.781825	0.070263
331	G	0.340304	0.065575
332	A	1.499247	0.268535
333	G	0.177492	0.058783
334	A	0.245404	0.075451
335	G	0.135144	0.043355
336	A	0.295743	0.044387
337	T	0.460673	0.051883
338	G	0.280801	0.04497
339	G	0.199656	0.040857
340	G	0.09751	0.020568
341	T	0.364962	0.040596
342	G	0.167593	0.017558
343	C	0.546941	0.074198
344	G	0.138376	0.029209
345	A	0.595927	0.098196
346	G	0.569807	0.119868
347	A	0.094959	0.036144
348	G	0.118055	0.02483
349	C	0.261837	0.045151
350	G	0.206676	0.036023
351	T	0.269331	0.058168
352	C	0.278982	0.052912
353	G	0.191317	0.040098
354	G	0.333745	0.069419
355	T	1.320353	0.257589
356	A	1.598738	0.221122
357	T	0.450389	0.194063
358	T	1.315648	0.248686
359	A	0.795765	0.149828
360	A	0.985904	0.231254
361	G	0.401431	0.04515
362	C	0.421595	0.048302
363	G	0.124928	0.026302
364	G	0.123686	0.033713
365	G	0.258781	0.053464
366	G	0.40555	0.052175
367	G	0.215082	0.059352
368	A	0.63159	0.070098
369	G	0.778692	0.097979
370	A	0.877074	0.184055
371	A	1.481127	0.244448
372	T	0.899124	0.16567
373	T	1.580257	0.374512
374	A	0.424674	0.123407
375	G	1.484916	0.28991
376	A	1.223725	0.294328
377	T	1.496773	0.228982
378	A	0.697911	0.384782
379	A	1.290209	0.156549
380	A	0.548252	0.103071
381	T	0.68037	0.113211
382	G	0.220807	0.057386
383	G	0.246584	0.076352
384	G	-999	0
385	A	0.368747	0.095966
386	A	0.031607	0.06337
387	A	0.287491	0.119531
388	A	0.403556	0.186588
389	A	0.167971	0.103417
390	A	0.132244	0.072116
391	T	1.314113	0.294497
392	T	0.995233	0.154448
393	C	0.31298	0.06653
394	G	0.747162	0.183172
395	G	0.647809	0.084252
396	T	0.501515	0.178106
397	T	1.207697	0.233557
398	A	0.152535	0.075219
399	A	0.219342	0.057505
400	G	0.089307	0.050074
401	G	0.037662	0.038958
402	C	0.370553	0.083268
403	C	-0.000207	0.03932
404	A	0.088342	0.033665
405	G	0.124065	0.026061
406	G	0.394843	0.097205
407	G	-0.028872	0.039659
408	G	0.149116	0.053799
409	G	0.112558	0.046929
410	A	0.061096	0.047401
411	A	0.989276	0.280176
412	A	0.759779	0.14667
413	G	1.542778	0.207299
414	A	0.125141	0.125376
415	A	0.888118	0.154231
416	A	-0.012448	0.054036
417	C	0.508793	0.089746
418	A	0.874081	0.169468
419	A	0.42249	0.167888
420	T	1.631044	0.457279
421	A	1.36612	0.386359
422	T	1.379443	0.201652
423	A	1.172237	0.433718
424	A	1.485694	0.256103
425	A	-0.013212	0.071956
426	C	1.016151	0.177812
427	T	0.90546	0.172858
428	A	0.79121	0.27185
429	A	0.416251	0.133051
430	A	1.362926	0.570829
431	A	0.334636	0.097323
432	C	1.095537	0.197348
433	A	0.716186	0.143973
434	T	1.446343	0.204772
435	A	0.410956	0.159777
436	T	0.642263	0.143712
437	A	0.581384	0.118145
438	G	0.266553	0.028276
439	T	0.8309	0.162745
440	A	0.838032	0.10298
441	T	0.716124	0.107368
442	G	0.15064	0.039954
443	G	0.219439	0.063185
444	G	0.169215	0.048773
445	C	0.00733	0.031982
446	A	0.415629	0.087551
447	A	0.593174	0.081534
448	G	-0.041916	0.030295
449	C	0.08125	0.045331
450	A	0.83922	0.115242
451	G	0.399179	0.065011
452	G	0.286623	0.065358
453	G	0.33146	0.035544
454	A	0.735906	0.103393
455	G	0.132846	0.028644
456	C	0.157412	0.034337
457	T	0.740205	0.098853
458	A	1.034201	0.153097
459	G	1.188433	0.15018
460	A	0.29298	0.073984
461	A	0.690438	0.133395
462	C	1.252904	0.177041
463	G	0.544388	0.080146
464	A	1.045682	0.108579
465	T	-0.009274	0.09068
466	T	1.415067	0.187834
467	C	0.295168	0.061652
468	G	-0.010627	0.037769
469	C	0.308123	0.064344
470	A	0.510326	0.085703
471	G	0.784427	0.085994
472	T	0.920953	0.185851
473	T	2.510006	0.312609
474	A	0.659152	0.117168
475	A	0.450195	0.089393
476	T	0.405914	0.055876
477	C	-0.037494	0.036095
478	C	-0.005512	0.026455
479	T	0.050928	0.051049
480	G	0.013241	0.042887
481	G	-0.027294	0.015093
482	C	-0.269574	0.039561
483	C	-0.164752	0.041138
484	T	0.273763	0.057123
485	T	1.160693	0.284327
486	T	0.464806	0.139669
487	T	2.334147	0.50763
488	A	0.634322	0.116746
489	G	0.931942	0.095763
490	A	0.283487	0.068889
491	G	0.365086	0.071104
492	A	0.444431	0.098568
493	C	0.739398	0.132782
494	A	1.561699	0.203106
495	T	1.394832	0.206449
496	C	0.896238	0.133636
497	A	0.70507	0.093089
498	G	0.930787	0.110429
499	A	0.681427	0.086834
500	A	0.6137	0.08565
501	G	0.19457	0.046291
502	G	-0.067313	0.019287
503	C	-0.077856	0.023681
504	T	0.320706	0.058404
505	G	0.43141	0.042304
506	T	0.230207	0.045699
507	A	0.940949	0.109614
508	G	0.2395	0.043725
509	A	0.049009	0.045272
510	C	1.24914	0.181586
511	A	0.897639	0.179957
512	A	2.021524	0.348515
513	A	0.20914	0.06496
514	T	1.133617	0.107331
515	A	0.266776	0.04394
516	C	0.318552	0.048469
517	T	0.025368	0.022474
518	G	0.191502	0.05095
519	G	0.201529	0.04932
520	G	0.604786	0.064277
521	A	0.019524	0.028489
522	C	0.413468	0.07879
523	A	0.217882	0.052497
524	G	0.105143	0.026826
525	C	-0.069671	0.026604
526	T	0.364994	0.045711
527	A	0.512298	0.073492
528	C	0.106865	0.042382
529	A	0.902383	0.090017
530	A	0.451766	0.054825
531	C	0.03773	0.06003
532	C	0.317367	0.070408
533	A	0.361143	0.05537
534	T	0.243351	0.027937
535	C	0.050685	0.02413
536	C	0.112701	0.040932
537	C	-0.120249	0.023012
538	T	0.425402	0.060218
539	T	1.683732	0.209425
540	C	0.243232	0.054028
541	A	0.156394	0.054826
542	G	0.484377	0.079582
543	A	1.128837	0.12742
544	C	0.456139	0.071093
545	A	0.822933	0.109336
546	G	0.194607	0.033257
547	G	0.414936	0.07489
548	A	0.229489	0.040683
549	T	0.24993	0.033156
550	C	0.412075	0.063666
551	A	0.396507	0.04516
552	G	0.853559	0.107055
553	A	1.294866	0.146732
554	A	0.595454	0.188558
555	G	0.73533	0.179203
556	A	0.41427	0.102648
557	A	1.454221	0.242493
558	C	0.571952	0.08306
559	T	0.627042	0.082025
560	T	0.423063	0.028146
561	A	1.210707	0.315961
562	G	0.660174	0.12718
563	A	0.307093	0.075341
564	T	0.934508	0.150108
565	C	1.261816	0.220497
566	A	0.756134	0.075327
567	T	0.578165	0.144221
568	T	1.42976	0.306966
569	A	1.160825	0.157313
570	T	0.579349	0.182777
571	A	2.040948	0.472187
572	T	0.87367	0.158506
573	A	0.963165	0.280561
574	A	0.538734	0.182345
575	T	0.996799	0.234774
576	A	0.433597	0.130005
577	C	0.747248	0.151718
578	A	0.748815	0.254107
579	A	0.412572	0.102072
580	T	0.542252	0.187193
581	A	0.343654	0.102706
582	G	0.184546	0.039368
583	C	0.703961	0.169054
584	A	0.150803	0.175732
585	G	0.489407	0.08259
586	T	0.0972	0.034439
587	C	0.296772	0.084498
588	C	0.096967	0.048181
589	T	0.254879	0.055357
590	C	0.258288	0.074592
591	T	-0.009241	0.02459
592	A	0.179606	0.033703
593	T	0.832402	0.221742
594	T	0.701177	0.179863
595	G	0.789854	0.09747
596	T	0.016644	0.043253
597	G	0.513208	0.112165
598	T	0.177596	0.043178
599	G	0.274494	0.052317
600	C	-0.010318	0.064542
601	A	0.38192	0.065284
602	T	0.03965	0.072015
603	C	0.42893	0.086283
604	A	0.415451	0.097526
605	A	0.3688	0.16693
606	A	0.232265	0.068663
607	G	0.647986	0.114108
608	G	0.19109	0.057
609	A	1.239202	0.262272
610	T	1.154846	0.164596
611	A	1.50146	0.233441
612	G	0.709236	0.07479
613	A	0.70518	0.101541
614	T	0.539054	0.10705
615	G	0.31304	0.038232
616	T	1.31193	0.195685
617	A	1.040161	0.436789
618	A	1.467034	0.445495
619	A	0.92035	0.416797
620	A	1.125678	0.181856
621	G	1.377341	0.148978
622	A	0.241786	0.073436
623	C	0.246253	0.055344
624	A	0.569672	0.095748
625	C	0.411353	0.142108
626	C	0.411417	0.072356
627	A	0.313325	0.080089
628	A	0.453092	0.080326
629	G	0.447754	0.073399
630	G	0.653436	0.089983
631	A	0.648233	0.100894
632	A	0.79362	0.152083
633	G	0.288139	0.031292
634	C	0.033894	0.034004
635	C	-0.004996	0.025318
636	T	0.574786	0.070848
637	T	1.006934	0.153717
638	A	0.690084	0.150668
639	G	0.729783	0.124326
640	A	0.578238	0.094263
641	T	0.526967	0.082719
642	A	0.641963	0.145938
643	A	0.444159	0.099998
644	G	0.981496	0.119797
645	A	0.393693	0.073993
646	T	0.93308	0.112362
647	A	0.205705	0.052571
648	G	0.192175	0.019961
649	A	0.335616	0.053408
650	G	0.222681	0.04163
651	G	0.424741	0.05508
652	A	0.313864	0.056495
653	A	0.896681	0.115148
654	G	0.741557	0.085908
655	A	0.386392	0.099868
656	G	0.138082	0.030073
657	C	0.469798	0.053713
658	A	0.198128	0.060016
659	A	0.637324	0.159372
660	A	1.299624	0.286286
661	A	1.533434	0.21698
662	C	0.973194	0.122222
663	A	0.044871	0.047673
664	A	1.290257	0.217231
665	A	0.899103	0.096219
666	A	0.637303	0.09542
667	G	0.921708	0.084358
668	T	1.050914	0.080531
669	A	0.903357	0.138873
670	A	0.711589	0.094634
671	G	0.781228	0.07714
672	A	2.85873	0.525047
673	A	1.63255	0.233208
674	A	1.035098	0.163986
675	A	0.559539	0.11793
676	A	0.17697	0.040873
677	G	0.128925	0.036989
678	G	-0.025247	0.01843
679	C	0.380219	0.041806
680	A	0.272751	0.074228
681	C	0.455799	0.059378
682	A	0.308906	0.05508
683	G	0.55446	0.039826
684	C	0.41693	0.057984
685	A	0.228193	0.063888
686	A	0.178154	0.055796
687	G	0.04652	0.023331
688	C	0.195388	0.032156
689	A	0.351646	0.108118
690	G	0.049276	0.028086
691	C	0.114935	0.026213
692	A	-0.025705	0.052595
693	G	0.039088	0.017116
694	C	0.037636	0.01534
695	T	0.121017	0.024126
696	G	0.532847	0.049064
697	A	0.119435	0.036395
698	C	0.080842	0.030298
699	A	0.108118	0.039129
700	C	0.21331	0.03664
701	A	0.3346	0.050346
702	G	0.518002	0.072186
703	G	1.129157	0.074843
704	A	0.934562	0.120989
705	A	1.691767	0.16953
706	A	0.400557	0.087909
707	C	0.686585	0.067234
708	A	0.063811	0.050886
709	A	0.06216	0.031204
710	C	-0.061128	0.030059
711	A	0.004428	0.063445
712	G	0.275756	0.022007
713	C	0.147637	0.028667
714	C	0.161926	0.047268
715	A	0.093968	0.040353
716	G	0.160305	0.030332
717	G	0.033014	0.01277
718	T	0.241997	0.024589
719	C	0.158514	0.036904
720	A	0.01584	0.028727
721	G	0.031932	0.015143
722	C	0.168738	0.038068
723	C	0.382039	0.050267
724	A	0.102377	0.026652
725	A	1.829787	0.217658
726	A	0.455107	0.09431
727	A	1.403151	0.187987
728	T	1.329068	0.184283
729	T	1.122859	0.168982
730	A	0.72741	0.050927
731	C	-0.094558	0.038123
732	C	0.096698	0.04991
733	C	0.265286	0.056509
734	T	0.478736	0.069231
735	A	1.518065	0.171095
736	T	0.387586	0.06016
737	A	0.245913	0.050366
738	G	0.346087	0.028531
739	T	0.304316	0.050089
740	G	0.170682	0.017979
741	C	0.381967	0.045273
742	A	0.750243	0.109106
743	G	1.018279	0.096653
744	A	0.673801	0.098948
745	A	0.679226	0.065553
746	C	0.09744	0.045489
747	C	0.025939	0.034794
748	T	0.104505	0.01676
749	C	0.169196	0.037787
750	C	0.213554	0.043257
751	A	0.184565	0.026644
752	G	0.126041	0.022377
753	G	0.001402	0.036662
754	G	0.224114	0.045498
755	G	0.022381	0.025431
756	C	0.259549	0.043344
757	A	0.259361	0.067188
758	A	0.533885	0.120408
759	A	0.877025	0.076184
760	T	0.940399	0.10065
761	G	0.606876	0.060129
762	G	0.178073	0.030025
763	T	0.271374	0.051924
764	A	0.171108	0.026142
765	C	0.184592	0.043436
766	A	0.577007	0.052047
767	T	0.592377	0.063119
768	C	0.233213	0.034905
769	A	0.236298	0.027605
770	G	0.133447	0.031366
771	G	0.05149	0.017505
772	C	0.053637	0.024167
773	C	0.227402	0.052215
774	A	0.446747	0.066804
775	T	0.639548	0.05962
776	A	0.684866	0.061566
777	T	0.544353	0.084258
778	C	0.707315	0.116637
779	A	0.224614	0.020176
780	C	0.419288	0.104596
781	C	0.656101	0.1275
782	T	0.46916	0.050362
783	A	0.862162	0.12604
784	G	1.845607	0.195683
785	A	3.100604	0.522504
786	A	1.058838	0.103556
787	C	0.454129	0.049283
788	T	0.537641	0.059302
789	T	0.776306	0.15083
790	T	1.978149	0.240674
791	A	0.444948	0.088365
792	A	2.623472	0.529292
793	A	0.475322	0.133607
794	T	0.45528	0.092818
795	G	-0.030191	0.024762
796	C	0.11031	0.03612
797	A	0.124298	0.023275
798	T	0.194461	0.050207
799	G	0.220171	0.053823
800	G	0.308496	0.076802
801	G	-0.070985	0.037627
802	T	0.261556	0.038152
803	A	0.176474	0.051145
804	A	0.321101	0.108847
805	A	1.249871	0.183668
806	A	0.67382	0.13244
807	G	0.490732	0.075527
808	T	1.087785	0.088746
809	A	0.770821	0.143916
810	G	0.594132	0.100046
811	T	0.750625	0.110592
812	A	0.204893	0.071344
813	G	1.747388	0.223897
814	A	1.339593	0.111303
815	A	0.115472	0.073106
816	G	1.294888	0.148782
817	A	0.500608	0.11995
818	G	0.401559	0.059348
819	A	0.675308	0.20136
820	A	0.709306	0.098694
821	G	0.151093	0.044505
822	G	0.195982	0.036617
823	C	0.184814	0.020974
824	T	0.121391	0.040129
825	T	1.019037	0.174992
826	T	1.036811	0.14857
827	C	0.312794	0.058382
828	A	0.308609	0.091377
829	G	0.032373	0.017697
830	C	-0.122357	0.041318
831	C	0.158233	0.057096
832	C	0.912264	0.14354
833	A	0.122892	0.046168
834	G	1.112597	0.139498
835	A	0.818794	0.121569
836	A	0.599545	0.173122
837	G	0.551413	0.075283
838	T	1.112585	0.116744
839	A	0.131609	0.05821
840	A	1.550084	0.233906
841	T	0.005365	0.03318
842	A	0.165682	0.028428
843	C	-0.168365	0.045337
844	C	-0.128678	0.045246
845	C	0.26526	0.049547
846	A	0.342772	0.067917
847	T	-0.031707	0.045856
848	G	0.355397	0.049274
849	T	1.012421	0.36842
850	T	0.226895	0.130124
851	T	1.166659	0.349283
852	T	0.879374	0.177584
853	C	-0.061912	0.044974
854	A	0.751153	0.253693
855	G	0.279295	0.096811
856	C	0.461119	0.12047
857	A	1.285527	0.134715
858	T	0.259368	0.118779
859	T	1.309185	0.222801
860	A	1.152033	0.254515
861	T	1.482015	0.24929
862	C	0.19292	0.051979
863	A	0.208976	0.033318
864	G	0.478303	0.170623
865	A	1.109219	0.240473
866	A	0.538357	0.103159
867	G	0.860125	0.201205
868	G	0.468307	0.094003
869	A	0.495895	0.145192
870	G	0.022492	0.035967
871	C	-0.005957	0.045869
872	C	0.43062	0.216022
873	A	0.734771	0.118071
874	C	-0.272086	0.128941
875	C	-0.013185	0.054196
876	C	0.116098	0.108443
877	C	0.081157	0.091103
878	A	0.379233	0.084623
879	C	0.348487	0.107209
880	A	-0.015455	0.040987
881	A	0.857372	0.213172
882	G	1.16299	0.270938
883	A	0.378539	0.060209
884	T	1.05768	0.356704
885	T	0.254535	0.106472
886	T	0.981077	0.163785
887	A	0.665528	0.183121
888	A	2.864926	0.738658
889	A	1.955844	0.726546
890	T	1.272879	0.24573
891	A	0.19623	0.064269
892	C	-0.008328	0.065142
893	C	0.500353	0.109495
894	A	0.35047	0.084437
895	T	0.70535	0.204658
896	G	0.272752	0.046705
897	C	0.237045	0.061101
898	T	0.870684	0.1221
899	A	0.045611	0.070681
900	A	1.024455	0.190211
901	A	1.713208	0.46648
902	C	0.799102	0.125487
903	A	-0.149625	0.058264
904	C	-0.076507	0.042914
905	A	0.567105	0.108142
906	G	0.144799	0.027268
907	T	0.097118	0.020055
908	G	-0.377605	0.083336
909	G	-0.389171	0.039366
910	G	-0.058575	0.04015
911	G	0.217682	0.057135
912	G	0.350241	0.091363
913	G	0.408976	0.136443
914	A	0.677769	0.186297
915	C	0.208568	0.061691
916	A	0.952486	0.160019
917	T	1.327637	0.221409
918	C	0.278434	0.07388
919	A	0.062936	0.067552
920	A	1.173899	0.276631
921	G	0.634288	0.068247
922	C	0.194923	0.040531
923	A	-0.010643	0.056593
924	G	0.286923	0.041106
925	C	0.371125	0.092797
926	C	0.065987	0.045328
927	A	0.104544	0.052487
928	T	0.583475	0.096958
929	G	0.509365	0.079339
930	C	0.477287	0.097812
931	A	0.210709	0.088903
932	A	0.488639	0.140228
933	A	0.471033	0.067685
934	T	0.709438	0.119657
935	G	0.816871	0.082069
936	T	0.527201	0.121805
937	T	2.651523	0.317832
938	A	1.192499	0.263812
939	A	2.341715	0.733634
940	A	0.780426	0.206644
941	A	1.046633	0.210794
942	G	1.300382	0.099847
943	A	0.58474	0.152959
944	G	0.324618	0.06539
945	A	0.302318	0.05343
946	C	-0.019199	0.035762
947	C	0.141172	0.052544
948	A	0.352391	0.055116
949	T	0.758407	0.082394
950	C	0.508203	0.087364
951	A	0.665811	0.14093
952	A	1.172852	0.140259
953	T	0.817611	0.118916
954	G	0.355593	0.078712
955	A	0.646352	0.079278
956	G	0.951986	0.095853
957	G	0.567485	0.102499
958	A	0.61293	0.087213
959	A	0.898043	0.118782
960	G	0.669988	0.067099
961	C	0.091522	0.029309
962	T	0.194631	0.0382
963	G	0.13094	0.024266
964	C	0.213129	0.046754
965	A	0.895533	0.134368
966	G	1.158403	0.097243
967	A	1.107264	0.168507
968	A	0.766733	0.081674
969	T	0.785721	0.090639
970	G	0.422631	0.079296
971	G	0.029212	0.049001
972	G	0.782918	0.11678
973	A	0.429626	0.107466
974	T	0.559209	0.079287
975	A	2.228737	0.317576
976	G	1.06872	0.103219
977	A	1.289909	0.13277
978	T	-0.045298	0.039437
979	T	0.754206	0.086564
980	G	0.320518	0.044044
981	C	0.230479	0.052711
982	A	0.577268	0.117054
983	T	0.197417	0.03494
984	C	0.25691	0.042465
985	C	0.216705	0.043962
986	A	0.303292	0.051471
987	G	0.387082	0.034025
988	T	-0.036488	0.025703
989	G	0.501793	0.047468
990	C	0.258165	0.045604
991	A	0.671572	0.101163
992	T	0.215049	0.054096
993	G	0.157275	0.026909
994	C	0.364801	0.052158
995	A	0.687663	0.077507
996	G	0.054598	0.041135
997	G	0.119552	0.032656
998	G	0.171865	0.022998
999	C	-0.029934	0.036674
1000	C	0.449991	0.09114
1001	T	0.948278	0.128383
1002	A	1.533129	0.147903
1003	T	0.259461	0.084101
1004	T	0.586426	0.073161
1005	G	0.032954	0.017751
1006	C	0.142779	0.037569
1007	A	0.542503	0.068361
1008	C	-0.025838	0.03917
1009	C	0.191004	0.042771
1010	A	0.012083	0.019569
1011	G	0.144556	0.034885
1012	G	0.058581	0.019347
1013	C	-0.079909	0.023887
1014	C	0.364909	0.067224
1015	A	0.259883	0.073731
1016	G	0.764899	0.074407
1017	A	0.949463	0.10313
1018	T	1.692678	0.123275
1019	G	0.353174	0.04182
1020	A	0.581555	0.112776
1021	G	0.277915	0.054491
1022	A	0.756676	0.133001
1023	G	0.776183	0.096428
1024	A	0.691822	0.113519
1025	A	0.442257	0.059585
1026	C	0.071657	0.038012
1027	C	0.552966	0.075319
1028	A	0.218095	0.045881
1029	A	0.587098	0.060987
1030	G	0.333729	0.042124
1031	G	0.24042	0.040258
1032	G	0.418307	0.076269
1033	G	0.207764	0.036929
1034	A	0.366808	0.07637
1035	A	0.904692	0.088214
1036	G	0.563705	0.043276
1037	T	0.150245	0.042375
1038	G	0.83758	0.126261
1039	A	0.557475	0.093398
1040	C	0.25746	0.064479
1041	A	0.414687	0.076673
1042	T	0.570489	0.075647
1043	A	0.421604	0.07161
1044	G	0.203264	0.023884
1045	C	0.335385	0.049118
1046	A	0.393626	0.046373
1047	G	0.391569	0.083131
1048	G	0.666831	0.090136
1049	A	1.038235	0.148907
1050	A	0.437624	0.062451
1051	C	0.096283	0.042046
1052	T	0.725209	0.07612
1053	A	0.244416	0.05654
1054	C	0.601711	0.128423
1055	T	0.893345	0.115162
1056	A	1.174706	0.162922
1057	G	0.854481	0.100765
1058	T	0.50702	0.079184
1059	A	0.398759	0.036698
1060	C	-0.17957	0.050184
1061	C	0.217603	0.055705
1062	C	-0.258782	0.017949
1063	T	0.240647	0.058104
1064	T	0.660025	0.103047
1065	C	0.261634	0.048009
1066	A	0.378708	0.063115
1067	G	0.146206	0.046718
1068	G	0.53355	0.071831
1069	A	0.741124	0.145674
1070	A	0.929726	0.138065
1071	C	0.611933	0.096685
1072	A	0.719557	0.150496
1073	A	1.537841	0.207026
1074	A	1.106008	0.138613
1075	T	0.435055	0.052257
1076	A	0.258102	0.034823
1077	G	0.080502	0.033157
1078	G	0.340139	0.039371
1079	A	0.403318	0.061277
1080	T	0.151265	0.022722
1081	G	0.185834	0.041546
1082	G	-0.036486	0.027392
1083	A	0.090852	0.019599
1084	T	0.443941	0.067816
1085	G	0.878323	0.071843
1086	A	0.472629	0.102719
1087	C	0.062434	0.033932
1088	A	-0.07939	0.041862
1089	C	0.079775	0.038
1090	A	1.077548	0.120299
1091	T	1.22214	0.092199
1092	A	3.162304	0.471441
1093	A	0.112039	0.024767
1094	T	0.017914	0.018975
1095	C	-0.040529	0.027669
1096	C	0.146063	0.041277
1097	A	0.03887	0.019089
1098	C	-0.122002	0.041624
1099	C	0.412099	0.078994
1100	T	0.251638	0.070739
1101	A	0.072099	0.033523
1102	T	0.358561	0.046501
1103	C	0.094388	0.032436
1104	C	0.005959	0.011793
1105	C	0.103712	0.039033
1106	A	0.360076	0.071584
1107	G	1.489862	0.110208
1108	T	0.64366	0.065547
1109	A	0.583623	0.058803
1110	G	0.332449	0.064286
1111	G	0.354104	0.029488
1112	A	0.265975	0.066715
1113	G	0.54842	0.059368
1114	A	0.533602	0.142258
1115	A	0.374947	0.02593
1116	A	0.340486	0.045921
1117	T	0.032198	0.026974
1118	C	0.304376	0.046789
1119	T	1.200072	0.229531
1120	A	0.4731	0.068526
1121	T	1.597999	0.166287
1122	A	1.276249	0.317451
1123	A	1.219203	0.111185
1124	A	0.426126	0.101837
1125	A	0.275957	0.073493
1126	G	1.116405	0.113427
1127	A	0.209236	0.039775
1128	T	0.594374	0.076581
1129	G	0.980172	0.103088
1130	G	0.099577	0.045774
1131	A	0.548113	0.086587
1132	T	0.763177	0.100017
1133	A	0.537645	0.093628
1134	A	0.306625	0.050429
1135	T	0.133866	0.032229
1136	C	0.177413	0.05766
1137	C	0.140659	0.036525
1138	T	0.084143	0.021986
1139	G	0.278219	0.04233
1140	G	0.24464	0.055799
1141	G	0.690478	0.080033
1142	A	0.470194	0.060716
1143	T	0.40032	0.086342
1144	T	2.534648	0.247357
1145	A	0.945634	0.114505
1146	A	1.394242	0.186819
1147	A	1.84828	0.16306
1148	T	1.779764	0.156466
1149	A	1.345511	0.302704
1150	A	1.464876	0.142894
1151	A	0.746533	0.159549
1152	A	0.506095	0.078538
1153	T	0.703632	0.113118
1154	A	0.083351	0.027758
1155	G	1.257492	0.098596
1156	T	0.595878	0.072372
1157	A	1.086646	0.185787
1158	A	0.895796	0.115925
1159	G	0.891976	0.091583
1160	A	0.816592	0.131551
1161	A	0.623431	0.079797
1162	T	1.130394	0.135249
1163	G	1.217486	0.120648
1164	T	0.594536	0.063449
1165	A	1.208064	0.141326
1166	T	0.398661	0.057967
1167	A	0.336603	0.050226
1168	G	0.243853	0.025929
1169	C	0.247646	0.064538
1170	C	0.200732	0.072216
1171	C	0.282651	0.075376
1172	T	0.549145	0.098385
1173	A	0.827231	0.072361
1174	C	0.104835	0.054335
1175	C	0.220783	0.044519
1176	A	0.360069	0.069476
1177	G	0.105129	0.016379
1178	C	-0.205736	0.031807
1179	A	0.138485	0.023193
1180	T	-0.023057	0.029801
1181	T	0.132463	0.023137
1182	C	0.047746	0.020678
1183	T	0.022644	0.026649
1184	G	0.252626	0.049374
1185	G	0.19021	0.035838
1186	A	0.28948	0.0493
1187	C	0.520875	0.06846
1188	A	1.092847	0.135288
1189	T	1.962679	0.198443
1190	A	0.812906	0.145122
1191	A	0.801704	0.117364
1192	G	0.393005	0.053384
1193	A	0.093544	0.028053
1194	C	0.588642	0.085197
1195	A	0.116195	0.050151
1196	A	0.340463	0.038586
1197	G	0.284028	0.044381
1198	G	0.377876	0.079515
1199	A	0.261341	0.030027
1200	C	0.03041	0.037787
1201	C	0.225561	0.0382
1202	A	0.305759	0.05174
1203	A	0.687433	0.164327
1204	A	0.518128	0.074646
1205	G	0.628222	0.06993
1206	G	0.732889	0.107811
1207	A	0.480985	0.096337
1208	A	0.569479	0.05527
1209	C	-0.026881	0.041155
1210	C	0.100111	0.06209
1211	C	0.346428	0.061951
1212	T	0.285483	0.067169
1213	T	0.717214	0.197551
1214	T	0.398902	0.062178
1215	A	0.831929	0.114762
1216	G	0.330645	0.029773
1217	A	0.124513	0.047307
1218	G	0.23069	0.065446
1219	A	0.027517	0.031878
1220	C	0.21232	0.046909
1221	T	0.316006	0.06053
1222	A	0.487536	0.06567
1223	T	1.117787	0.181828
1224	G	0.504437	0.05055
1225	T	0.28738	0.055616
1226	A	0.354313	0.057212
1227	G	0.313217	0.079278
1228	A	0.290223	0.07067
1229	C	1.343143	0.383321
1230	C	0.461123	0.054696
1231	G	1.41943	0.215517
1232	A	0.735893	0.098897
1233	T	0.49831	0.121709
1234	T	0.084005	0.03262
1235	C	0.252531	0.070452
1236	T	0.22484	0.093336
1237	A	0.23778	0.040899
1238	T	0.50339	0.098804
1239	A	0.030903	0.06409
1240	A	0.768323	0.13825
1241	A	0.147278	0.062425
1242	A	0.005603	0.046391
1243	C	-0.057813	0.042106
1244	T	0.180874	0.051331
1245	C	0.169498	0.061116
1246	T	0.230662	0.081162
1247	A	0.055778	0.033274
1248	A	1.117923	0.394521
1249	G	0.077521	0.049303
1250	A	0.196311	0.072252
1251	G	-0.055187	0.017611
1252	C	0.270296	0.076959
1253	C	0.206737	0.049617
1254	G	0.331127	0.078104
1255	A	0.114492	0.082187
1256	G	0.303701	0.053723
1257	C	0.120662	0.041933
1258	A	0.456227	0.064463
1259	A	0.226283	0.128256
1260	G	0.135708	0.032405
1261	C	-0.014635	0.030364
1262	T	0.299772	0.075838
1263	T	0.48145	0.102961
1264	C	0.639101	0.153511
1265	A	0.313317	0.065477
1266	C	0.670159	0.166558
1267	A	0.625916	0.182714
1268	A	0.732553	0.148697
1269	G	0.849402	0.135994
1270	A	0.724374	0.115176
1271	G	0.061316	0.042398
1272	G	0.163321	0.040236
1273	T	0.599079	0.065329
1274	A	0.55204	0.192107
1275	A	1.009258	0.189998
1276	A	1.697297	0.47138
1277	A	1.094866	0.391803
1278	A	0.216838	0.163923
1279	A	0.6181	0.150982
1280	T	0.468203	0.098975
1281	T	0.575741	0.093284
1282	G	0.510976	0.099771
1283	G	0.516335	0.072785
1284	A	0.265966	0.060362
1285	T	0.698321	0.122752
1286	G	0.160683	0.041388
1287	A	0.029302	0.034352
1288	C	0.392846	0.106482
1289	A	1.374067	0.2139
1290	G	1.243634	0.109016
1291	A	0.393384	0.152128
1292	A	0.566736	0.128606
1293	A	0.277178	0.056563
1294	C	-0.062077	0.063678
1295	C	0.216859	0.053148
1296	T	0.074858	0.028085
1297	T	0.22377	0.054979
1298	G	0.32545	0.049572
1299	T	-0.045142	0.034529
1300	T	0.180432	0.041468
1301	G	0.178638	0.03136
1302	G	-0.047844	0.027856
1303	T	0.006513	0.026442
1304	C	0.040466	0.025416
1305	C	0.024241	0.040737
1306	A	0.264404	0.079808
1307	A	0.572309	0.145272
1308	A	0.025418	0.069054
1309	A	0.19559	0.067343
1310	T	0.258953	0.062466
1311	G	0.101848	0.019555
1312	C	0.034396	0.042284
1313	G	0.373418	0.077534
1314	A	1.168056	0.376089
1315	A	0.394271	0.0564
1316	C	-0.050093	0.049728
1317	C	0.135	0.062975
1318	C	0.278063	0.051442
1319	A	1.129537	0.213095
1320	G	0.879043	0.148592
1321	A	1.057423	0.123014
1322	T	0.263814	0.094856
1323	T	0.324632	0.030129
1324	G	0.836614	0.108983
1325	T	0.301002	0.025834
1326	A	0.911637	0.210143
1327	A	1.394913	0.443342
1328	G	1.283426	0.275865
1329	A	0.866318	0.204079
1330	C	1.231934	0.334827
1331	T	0.285556	0.073298
1332	A	2.107774	0.320826
1333	T	2.125963	0.640967
1334	T	0.618635	0.149932
1335	T	1.42794	0.338832
1336	T	1.588043	0.281063
1337	A	1.428964	0.390195
1338	A	4.012269	1.055237
1339	A	-0.052501	0.072748
1340	A	0.376713	0.165215
1341	G	0.072979	0.045384
1342	C	0.261433	0.080101
1343	A	0.747903	0.131314
1344	T	-0.01402	0.038588
1345	T	0.468916	0.094735
1346	G	0.1147	0.04598
1347	G	0.556975	0.153108
1348	G	0.126824	0.055161
1349	A	0.428286	0.079346
1350	C	0.101093	0.041091
1351	C	0.245476	0.081527
1352	A	0.27701	0.043497
1353	G	0.232603	0.068839
1354	G	0.56878	0.098642
1355	A	0.728829	0.121273
1356	G	0.18004	0.021695
1357	C	0.15265	0.03209
1358	G	0.530859	0.090368
1359	A	0.655012	0.1231
1360	C	0.239702	0.065263
1361	A	0.549624	0.103734
1362	C	0.097896	0.041224
1363	T	1.147583	0.123573
1364	A	0.586739	0.096692
1365	G	1.254478	0.144751
1366	A	1.344509	0.198388
1367	A	0.365417	0.115297
1368	G	0.955006	0.120564
1369	A	0.40527	0.124319
1370	A	1.135452	0.13847
1371	A	0.869091	0.096282
1372	T	2.061437	0.275418
1373	G	0.911472	0.062031
1374	A	0.375859	0.080652
1375	T	0.483202	0.081468
1376	G	0.624629	0.071583
1377	A	0.302818	0.072606
1378	C	0.118614	0.055669
1379	A	0.848939	0.172742
1380	G	0.954587	0.097351
1381	C	0.292989	0.05646
1382	A	0.407396	0.059136
1383	T	0.467557	0.053194
1384	G	0.333146	0.052006
1385	T	0.249602	0.033797
1386	C	0.079937	0.0246
1387	A	0.399879	0.059298
1388	G	0.184883	0.032523
1389	G	0.463564	0.069133
1390	G	0.281796	0.039063
1391	A	0.603793	0.056094
1392	G	0.211709	0.023565
1393	T	0.457177	0.039962
1394	G	0.070038	0.036079
1395	G	0.099564	0.024695
1396	G	0.21435	0.04394
1397	G	0.209001	0.06237
1398	G	-0.226025	0.117372
1399	G	0.19912	0.087494
1400	A	0.112912	0.034726
1401	C	0.150765	0.040889
1402	C	0.147246	0.121408
1403	C	-0.025475	0.034203
1404	G	0.362887	0.064148
1405	G	0.185413	0.025534
1406	C	0.046409	0.029652
1407	C	0.211729	0.055049
1408	A	0.903386	0.109713
1409	T	1.579141	0.147231
1410	A	1.958166	0.391289
1411	A	1.202773	0.128016
1412	A	0.311877	0.067553
1413	G	0.620592	0.071562
1414	C	0.901849	0.09395
1415	A	0.75546	0.099653
1416	A	0.858128	0.122058
1417	G	1.022829	0.12156
1418	A	0.036948	0.048165
1419	G	0.593098	0.051969
1420	T	0.356854	0.073381
1421	T	0.25097	0.061898
1422	T	0.298861	0.053431
1423	T	0.23765	0.048505
1424	G	0.154165	0.03152
1425	G	0.00596	0.018278
1426	C	-0.021534	0.018945
1427	T	0.368903	0.061269
1428	G	0.574483	0.065833
1429	A	0.359472	0.072568
1430	A	1.169813	0.158042
1431	G	0.560859	0.063707
1432	C	0.505808	0.0619
1433	A	0.33886	0.069538
1434	A	1.204118	0.12319
1435	T	0.691167	0.083225
1436	G	0.094094	0.036498
1437	A	0.127495	0.039287
1438	G	-0.002506	0.016043
1439	C	0.02101	0.024144
1440	C	0.186337	0.047407
1441	A	0.474414	0.076334
1442	A	0.451682	0.074036
1443	G	0.876386	0.081752
1444	T	0.350227	0.058116
1445	A	0.47972	0.101875
1446	A	0.771666	0.107927
1447	C	1.207236	0.127169
1448	A	1.106012	0.193119
1449	A	0.919097	0.161189
1450	A	0.311024	0.064291
1451	T	0.733467	0.082596
1452	C	0.337196	0.059094
1453	C	0.248776	0.051093
1454	A	-0.025373	0.051522
1455	G	0.079278	0.018482
1456	C	0.074932	0.026934
1457	T	0.256601	0.040541
1458	A	0.301479	0.02956
1459	C	0.030031	0.031786
1460	C	0.41539	0.081324
1461	A	0.85243	0.116849
1462	T	0.760286	0.091141
1463	A	0.644909	0.101814
1464	A	1.175915	0.129488
1465	T	0.987709	0.11616
1466	G	1.42217	0.120027
1467	A	0.745875	0.116546
1468	T	0.101344	0.036462
1469	A	0.624794	0.073385
1470	C	0.572403	0.081512
1471	A	0.978758	0.131817
1472	G	1.298525	0.092637
1473	A	0.623117	0.136251
1474	A	0.752709	0.076101
1475	A	0.569019	0.093699
1476	G	0.673633	0.080204
1477	G	0.157843	0.028986
1478	C	0.16048	0.031192
1479	A	0.357078	0.078946
1480	A	0.721135	0.076163
1481	T	0.152294	0.050515
1482	T	0.133951	0.070377
1483	T	0.48588	0.086549
1484	T	0.160201	0.081777
1485	A	0.195524	0.05807
1486	G	0.241168	0.054756
1487	G	0.68987	0.095625
1488	A	0.000635	0.037717
1489	A	0.164379	0.0424
1490	C	0.219823	0.074787
1491	C	0.905174	0.186659
1492	A	0.489637	0.120321
1493	A	0.499255	0.13378
1494	A	1.853012	0.382814
1495	G	1.119658	0.10641
1496	A	0.05928	0.041484
1497	A	0.853285	0.146254
1498	A	0.574353	0.097083
1499	G	0.995511	0.092512
1500	A	0.280131	0.055218
1501	C	0.077439	0.032024
1502	T	0.172612	0.043271
1503	G	0.222172	0.038451
1504	T	0.480678	0.107047
1505	T	1.306162	0.20119
1506	A	0.663064	0.115055
1507	A	0.893518	0.15688
1508	G	0.199931	0.028521
1509	T	0.179293	0.037627
1510	G	0.359062	0.034902
1511	T	0.060289	0.059515
1512	T	0.38634	0.075502
1513	T	0.418424	0.066723
1514	C	0.286759	0.055018
1515	A	0.580688	0.163813
1516	A	3.151382	0.595692
1517	T	0.414218	0.098849
1518	T	1.130984	0.162198
1519	G	0.605796	0.052645
1520	T	0.335534	0.044893
1521	G	0.313071	0.059827
1522	G	0.077423	0.028163
1523	C	0.079303	0.037247
1524	A	0.033333	0.132947
1525	A	0.266224	0.127504
1526	A	1.037877	0.164576
1527	G	1.335671	0.117736
1528	A	0.153976	0.073566
1529	A	1.047552	0.093126
1530	G	0.100853	0.037249
1531	G	0.121692	0.048664
1532	G	0.028508	0.023835
1533	C	0.322741	0.04982
1534	A	0.713659	0.131838
1535	C	0.359548	0.066468
1536	A	0.984801	0.113575
1537	T	0.642761	0.120931
1538	A	0.282396	0.055035
1539	G	0.165288	0.024128
1540	C	0.09572	0.031067
1541	C	0.042158	0.031388
1542	A	0.218239	0.060563
1543	A	1.366328	0.436
1544	A	1.080503	0.387292
1545	A	0.359843	0.121218
1546	A	0.501592	0.132334
1547	T	0.307851	0.039353
1548	T	0.722986	0.09795
1549	G	0.267558	0.027565
1550	C	0.16729	0.030375
1551	A	0.535623	0.05867
1552	G	0.226331	0.031298
1553	G	0.034983	0.034874
1554	G	0.000498	0.01323
1555	C	0.529497	0.078024
1556	C	0.204491	0.05751
1557	C	0.22582	0.078631
1558	C	0.101447	0.030547
1559	T	0.632335	0.070613
1560	A	0.928078	0.104007
1561	G	0.100478	0.018367
1562	G	0.718298	0.049233
1563	A	0.150168	0.058451
1564	A	1.063623	0.181548
1565	A	1.447214	0.32422
1566	A	0.496238	0.141883
1567	A	0.27193	0.044049
1568	G	0.164539	0.027509
1569	G	0.009748	0.028299
1570	G	-0.047308	0.018024
1571	C	0.049781	0.019478
1572	T	0.016137	0.028017
1573	G	0.064528	0.014389
1574	T	0.04537	0.025423
1575	T	0.090622	0.01954
1576	G	0.211675	0.027007
1577	G	0.157169	0.020222
1578	A	0.154465	0.034094
1579	A	0.710492	0.147536
1580	A	1.120826	0.102601
1581	T	0.703658	0.088601
1582	G	0.685647	0.050908
1583	T	0.2347	0.026092
1584	G	0.271612	0.042382
1585	G	0.504346	0.040809
1586	A	0.527204	0.082111
1587	A	0.397085	0.068104
1588	A	1.126214	0.108653
1589	G	0.78258	0.076842
1590	G	0.46963	0.036632
1591	A	0.093803	0.03003
1592	A	0.513528	0.069758
1593	G	0.366145	0.061404
1594	G	0.279257	0.041505
1595	A	0.415138	0.064743
1596	C	0.139391	0.032368
1597	A	0.458581	0.046084
1598	C	0.063454	0.045795
1599	C	0.379276	0.056478
1600	A	0.291188	0.064212
1601	A	1.863982	0.3647
1602	A	0.346261	0.04331
1603	T	1.177789	0.137975
1604	G	0.787307	0.065808
1605	A	0.264506	0.074817
1606	A	0.115226	0.049656
1607	A	0.823803	0.102854
1608	G	0.765423	0.058302
1609	A	0.572932	0.096795
1610	T	-0.013617	0.040648
1611	T	0.492773	0.061376
1612	G	0.887463	0.10179
1613	T	0.619692	0.073388
1614	A	0.765269	0.083562
1615	C	0.029961	0.018663
1616	T	0.249814	0.029962
1617	G	0.432621	0.0531
1618	A	0.79665	0.109809
1619	G	0.126762	0.032248
1620	A	0.277108	0.048129
1621	G	1.137952	0.160693
1622	A	0.192973	0.034123
1623	C	0.112598	0.027513
1624	A	0.101304	0.026964
1625	G	0.077213	0.039169
1626	G	0.116992	0.021307
1627	C	0.205034	0.047437
1628	T	1.719747	0.172929
1629	A	0.944981	0.198595
1630	A	0.762255	0.058742
1631	T	-0.022931	0.052882
1632	T	0.446457	0.097277
1633	T	0.819685	0.134328
1634	T	0.886438	0.225112
1635	T	0.930801	0.15107
1636	T	0.062858	0.030314
1637	A	0.321965	0.112176
1638	G	0.511209	0.100384
1639	G	0.109055	0.07108
1640	G	0.745474	0.145849
1641	A	0.308328	0.072186
1642	A	1.01068	0.165205
1643	G	0.173183	0.0496
1644	A	0.187812	0.046025
1645	T	0.863087	0.14211
1646	C	0.523957	0.130653
1647	T	0.008252	0.034456
1648	G	0.039745	0.042385
1649	G	0.029604	0.020291
1650	C	-1.309726	0.192512
1651	C	0.366804	0.071914
1652	T	0.353789	0.083909
1653	T	-0.071247	0.035859
1654	C	0.132291	0.052323
1655	C	0.044151	0.030023
1656	C	0.187801	0.064748
1657	A	0.740461	0.103865
1658	C	1.519292	0.204519
1659	A	0.86903	0.17313
1660	A	0.131275	0.028374
1661	G	-0.057698	0.022273
1662	G	0.070399	0.044336
1663	G	-0.106281	0.035539
1664	A	-0.13546	0.041695
1665	A	-0.673954	0.058317
1666	G	0.051606	0.027032
1667	G	0.075651	0.022928
1668	C	0.297295	0.0469
1669	C	0.295314	0.066849
1670	A	0.221466	0.0855
1671	G	0.182153	0.046637
1672	G	0.507467	0.122307
1673	G	0.19324	0.034374
1674	A	0.111926	0.038044
1675	A	0.433196	0.063417
1676	T	-0.000257	0.029979
1677	T	0.339124	0.086237
1678	T	0.234639	0.066939
1679	T	0.207597	0.049182
1680	C	-0.063554	0.017584
1681	T	0.070783	0.04172
1682	T	0.379696	0.063273
1683	C	0.377972	0.075103
1684	A	0.024479	0.003472
1685	G	0.575701	0.067847
1686	A	0.812434	0.17887
1687	G	0.25675	0.013402
1688	C	0.468488	0.057077
1689	A	0.020801	0.003657
1690	G	0.337536	0.050955
1691	A	0.635113	0.094577
1692	C	0.343658	0.053289
1693	C	0.120984	0.045815
1694	A	0.331214	0.08425
1695	G	0.264297	0.038522
1696	A	0.145239	0.038851
1697	G	0.308598	0.023715
1698	C	0.019576	0.02859
1699	C	0.13063	0.033189
1700	A	0.107044	0.033926
1701	A	0.160863	0.042693
1702	C	-0.009504	0.020119
1703	A	-0.021194	0.020082
1704	G	0.050847	0.013449
1705	C	0.076112	0.031913
1706	C	0.385212	0.063139
1707	C	0.28335	0.061837
1708	C	0.428946	0.068871
1709	A	1.136302	0.082879
1710	C	-0.037733	0.030374
1711	C	0.248898	0.045341
1712	A	0.114239	0.022995
1713	G	1.374385	0.109515
1714	A	1.789769	0.213523
1715	A	0.071491	0.036316
1716	G	1.298802	0.084021
1717	A	0.155877	0.040227
1718	G	0.310546	0.037186
1719	A	0.646464	0.082519
1720	G	0.136392	0.016326
1721	C	-0.050295	0.021624
1722	T	0.126918	0.028117
1723	T	0.531581	0.050894
1724	C	0.403598	0.043458
1725	A	0.488452	0.044574
1726	G	0.111187	0.021601
1727	G	0.341845	0.017974
1728	T	0.345972	0.044792
1729	T	0.503232	0.053536
1730	T	0.744674	0.072812
1731	G	0.11892	0.020948
1732	G	0.133379	0.021776
1733	G	0.191449	0.022258
1734	G	0.093937	0.024912
1735	A	0.243014	0.041372
1736	A	0.838375	0.101335
1737	G	0.499026	0.032103
1738	A	0.601193	0.077849
1739	G	0.154362	0.024345
1740	A	0.107243	0.019534
1741	C	0.157624	0.023558
1742	A	1.138178	0.128679
1743	A	0.024437	0.021723
1744	C	-0.076107	0.028702
1745	A	0.330413	0.072461
1746	A	0.272909	0.031552
1747	C	-0.032191	0.018995
1748	T	0.090228	0.016168
1749	C	0.15682	0.036381
1750	C	0.121277	0.030789
1751	C	0.43593	0.062497
1752	T	0.055308	0.018134
1753	C	0.084114	0.021616
1754	T	0.176629	0.026599
1755	C	0.19204	0.032032
1756	A	0.175391	0.032665
1757	G	0.130753	0.020266
1758	A	0.27019	0.047172
1759	A	0.335543	0.045747
1760	G	0.308832	0.024865
1761	C	0.342521	0.029691
1762	A	0.199943	0.021182
1763	G	0.202552	0.030121
1764	G	0.478085	0.028008
1765	A	0.636655	0.06729
1766	G	0.184257	0.015275
1767	C	0.028311	0.01665
1768	C	0.393015	0.04163
1769	G	0.8036	0.066182
1770	A	0.817912	0.059204
1771	T	0.997541	0.104907
1772	A	0.654121	0.070445
1773	G	1.432543	0.079783
1774	A	0.722834	0.077567
1775	C	0.823392	0.066331
1776	A	1.129616	0.111329
1777	A	0.79752	0.055958
1778	G	0.671064	0.062873
1779	G	0.664093	0.076671
1780	A	0.768008	0.097128
1781	A	0.161211	0.020756
1782	C	0.119241	0.027866
1783	T	0.391519	0.040695
1784	G	0.22432	0.021391
1785	T	0.216523	0.043824
1786	A	0.594679	0.046808
1787	T	0.287715	0.02744
1788	C	0.121633	0.029672
1789	C	0.335262	0.033346
1790	T	0.437163	0.057363
1791	T	0.948946	0.126783
1792	T	0.368688	0.07751
1793	A	0.479963	0.078561
1794	G	0.016196	0.015627
1795	C	0.125976	0.023929
1796	T	0.082123	0.019396
1797	T	0.134182	0.020364
1798	C	0.123667	0.032622
1799	C	0.351545	0.064485
1800	C	0.295621	0.039603
1801	T	1.004092	0.102836
1802	C	0.183705	0.027083
1803	A	0.076279	0.016407
1804	G	0.463808	0.06591
1805	A	0.648856	0.083391
1806	T	0.420225	0.058018
1807	C	0.274609	0.061928
1808	A	0.131531	0.019688
1809	C	0.361146	0.054112
1810	T	0.286991	0.04962
1811	C	-0.181004	0.021899
1812	T	0.329854	0.057568
1813	T	0.229436	0.059989
1814	T	0.107685	0.045014
1815	G	0.500731	0.064789
1816	G	0.174311	0.030795
1817	C	0.046862	0.028807
1818	A	0.410019	0.060322
1819	G	0.219558	0.027112
1820	C	0.218479	0.044584
1821	G	0.417338	0.046778
1822	A	1.798209	0.157487
1823	C	-0.072646	0.034654
1824	C	0.214289	0.068186
1825	C	0.214218	0.068352
1826	C	0.19538	0.056131
1827	T	0.100402	0.01712
1828	C	0.213811	0.04779
1829	G	0.12104	0.021293
1830	T	0.215074	0.042513
1831	C	0.259953	0.047317
1832	A	0.516157	0.102531
1833	C	0.391686	0.058036
1834	A	0.400735	0.087778
1835	A	1.610911	0.186828
1836	T	1.41371	0.120264
1837	A	2.583749	0.475646
1838	A	0.882536	0.087697
1839	A	0.720826	0.105205
1840	G	0.582374	0.043752
1841	A	0.550548	0.082553
1842	T	0.510542	0.05057
1843	A	1.369185	0.126702
1844	G	0.201295	0.029938
1845	G	0.058654	0.016831
1846	G	-0.263372	0.049466
1847	G	0.102393	0.032029
1848	G	0.087103	0.034347
1849	G	-0.074661	0.024242
1850	C	0.134883	0.024625
1851	A	0.409503	0.079279
1852	A	0.840319	0.108582
1853	T	0.547656	0.13384
1854	T	1.827986	0.178714
1855	A	0.57372	0.078115
1856	A	0.594754	0.132375
1857	A	0.3334	0.057792
1858	G	1.124562	0.144518
1859	G	0.710257	0.063824
1860	A	0.313309	0.058626
1861	A	0.446636	0.090434
1862	G	-0.019384	0.023306
1863	C	0.102667	0.027038
1864	T	0.027611	0.031919
1865	C	0.130185	0.028328
1866	T	1.158906	0.205623
1867	A	1.039905	0.091029
1868	T	1.71913	0.225643
1869	T	0.608002	0.07696
1870	A	0.933779	0.138808
1871	G	0.816133	0.119315
1872	A	2.08487	0.337962
1873	T	1.000004	0.118234
1874	A	0.525601	0.076915
1875	C	0.78963	0.087836
1876	A	0.68637	0.098057
1877	G	0.289528	0.055305
1878	G	0.534532	0.062683
1879	A	0.46978	0.072799
1880	G	0.205724	0.027392
1881	C	0.207618	0.025644
1882	A	0.564677	0.072506
1883	G	0.497156	0.064975
1884	A	1.033036	0.112514
1885	T	1.323162	0.111765
1886	G	0.806373	0.0994
1887	A	0.803298	0.1301
1888	T	0.621736	0.109837
1889	A	0.636181	0.091066
1890	C	0.396178	0.046224
1891	A	0.47279	0.080483
1892	G	1.21424	0.113028
1893	T	0.684719	0.078257
1894	A	1.574714	0.167596
1895	T	0.669432	0.08738
1896	T	2.200776	0.254675
1897	A	0.83113	0.113333
1898	G	2.070838	0.228774
1899	A	1.879582	0.152226
1900	A	0.515831	0.150558
1901	G	1.100931	0.127704
1902	A	0.11743	0.063379
1903	A	1.535919	0.186718
1904	A	1.271151	0.13385
1905	T	1.806823	0.207523
1906	G	1.25439	0.108063
1907	A	0.343075	0.09144
1908	A	1.279613	0.112567
1909	T	0.276322	0.047026
1910	T	0.095594	0.035661
1911	T	0.374252	0.054567
1912	G	0.177622	0.019456
1913	C	-0.021289	0.025999
1914	C	0.034159	0.025691
1915	A	0.30895	0.047093
1916	G	1.167091	0.169721
1917	G	0.350488	0.052804
1918	A	0.303631	0.059636
1919	A	1.248335	0.124698
1920	G	0.350112	0.046562
1921	A	0.182089	0.030248
1922	T	0.654558	0.064036
1923	G	1.824987	0.250968
1924	G	0.88657	0.073708
1925	A	-0.023801	0.027409
1926	A	0.354153	0.083199
1927	A	0.355902	0.042582
1928	C	0.100417	0.036168
1929	C	0.797195	0.118935
1930	A	0.289125	0.05949
1931	A	1.023506	0.263315
1932	A	0.969377	0.225036
1933	A	0.248188	0.054961
1934	A	0.356852	0.07363
1935	T	0.571852	0.072416
1936	G	1.906802	0.134901
1937	A	0.776525	0.101727
1938	T	1.300029	0.128613
1939	A	1.217694	0.097861
1940	G	0.190705	0.026134
1941	G	0.210455	0.028155
1942	G	0.153999	0.035063
1943	G	0.183279	0.068785
1944	G	0.087167	0.024913
1945	A	0.173376	0.054229
1946	A	0.244921	0.043642
1947	T	0.216733	0.070573
1948	T	0.14364	0.031802
1949	G	0.220311	0.037872
1950	G	0.103911	0.026842
1951	A	0.160851	0.044857
1952	G	0.144231	0.032201
1953	G	-0.006267	0.022878
1954	T	0.260602	0.070598
1955	T	0.039103	0.064818
1956	T	0.507494	0.133414
1957	T	1.112107	0.32274
1958	A	1.303179	0.190235
1959	T	0.393681	0.09164
1960	C	0.562919	0.087528
1961	A	0.062744	0.031376
1962	A	0.122336	0.118986
1963	A	0.646295	0.188088
1964	G	1.715901	0.310055
1965	T	0.229627	0.063341
1966	A	0.584609	0.225747
1967	A	0.627938	0.223907
1968	G	0.39111	0.075311
1969	A	0.11768	0.069487
1970	C	0.541578	0.098703
1971	A	-0.22831	0.146641
1972	G	0.079007	0.034402
1973	T	0.430768	0.076158
1974	A	0.480899	0.073321
1975	T	0.20456	0.045234
1976	G	1.136413	0.142435
1977	A	0.74193	0.107774
1978	T	0.709713	0.115113
1979	C	0.263118	0.050623
1980	A	0.548095	0.112192
1981	G	0.543767	0.097422
1982	A	0.964138	0.235884
1983	T	0.504285	0.094461
1984	A	0.387266	0.065331
1985	C	0.18842	0.055025
1986	T	0.260609	0.099379
1987	C	0.612222	0.094856
1988	A	1.497954	0.167007
1989	T	1.435164	0.2134
1990	A	1.276572	0.188438
1991	G	0.757489	0.070404
1992	A	0.618181	0.176692
1993	A	1.654661	0.194847
1994	A	0.388117	0.053602
1995	T	0.145797	0.030913
1996	C	0.089884	0.02789
1997	T	0.089133	0.018941
1998	G	0.099645	0.013597
1999	C	0.128525	0.033936
[truncated: 7,174 more rows]
