# Supplementary material for: Structure-Based Alignment and Consensus Secondary Structures for Three HIV-Related RNA Genomes
Source: PLoS Comput Biol. 2015 May 20;11(5):e1004230. doi: 10.1371/journal.pcbi.1004230 (PMC4439019; doi:10.1371/journal.pcbi.1004230)
Supplement: S1 Dataset — (ZIP) [file pcbi.1004230.s002.zip › S1_Dataset/lavender_et_al_hiv_msa.aln]

HIV             GGTCTCTCTG-------------------------G-----TTAGA-CCA
SIVCPZ          -GTCTCTCTT-------------------------G-----TTAGA-CCA
SIVMAC          AGTCGCTCTGCGGAGAGGCTGGCAGATTGAGCCCTGGGAGGTTCTCTCCA
                 *** ****                          *     **    ***

HIV             G----ATC----TGAGCCTGGGAGCTC----------TCT----------
SIVCPZ          G----ATC----TGAGCCTGGGAGCTC----------TCT----------
SIVMAC          GCACTAGCAGGTAGAGCCTGGGTGTTCCCTGCTAGACTCTCACCAGCACT
                *    * *     ********* * **          ***          

HIV             -G---GCTAACT---AGG---G---AACCCA---CTGCTTA-A-GCC---
SIVCPZ          -G---GCTAATA---GGA---G---AACCCA---CTGCTTA-A-GCC---
SIVMAC          TGGCCGGTGCTGGGCAGAGTGACTCCACGCTTGCTTGCTTAAAGCCCTCT
                 *   * *        *         ** *     ****** *  **   

HIV             TCAATAAAGCTTGCCTTGAGTGCTCAAAGTAGTGTGTG--CC---CG-TC
SIVCPZ          TCAATAAAGCTTGCCT-GAGTAACTTGAGCAGTGTGTG--CC---CA-TC
SIVMAC          TCAATAAAGCTGCCATTTTAGAAGTAAGCTAGTGTGTGTTCCCATCTCTC
                ***********  * *              ********  **   *  **

HIV             --------TGT-TGTGTGACTCTG---------GTAACTAGA----G---
SIVCPZ          --------CAA-TTTGTGACTCTG---------GTATCTAGA----G---
SIVMAC          CTAGCCGCCGCCTGGTCAACTCGGTACTCAATAATAAGAAGACCCTGGTC
                            *     **** *          **   ***    *   

HIV             -------ATCCC-TCAGACCCTTTTAGTCAGTGT-GGAAAATCTCTAGCA
SIVCPZ          -------ATCCC-TCAGATATTAAGTGTCTGTGC-GGAAAATCTCTAGCA
SIVMAC          TGTTAGGACCCTTTCTGCTTTGGGAAACCGAAGCAGGAAAATCCCTAGCA
                       * **  ** *           *   *  ******** ******

HIV             G--TGGCGCCCGAACAGGGACTTGAA------------------------
SIVCPZ          G--TGGCGCCCGAACAGGGACTTGAA------------------------
SIVMAC          GATTGGCGCCTGAACAGGGACTTGAAGGAGAGTGAGAGACTCCTGAGTAC
                *  ******* ***************                        

HIV             -----AGCGAAAGT---AAAGCCA-GAGGAGATC-TCTCGACGCAGGACT
SIVCPZ          -----AACGAAAGT---GTAACCG-GAGAAGTTC-TCTCGACGCAGGACT
SIVMAC          GGCTGAGTGAAGGCAGTAAGGGCGGCAGGAACCAACCACGACGGAGTGCT
                     *  *** *         *   ** *      * ***** **  **

HIV             -------CGG--CTTGCT--GAAGCGCGCACG-GC-AA---GAGGCGAGG
SIVCPZ          -------CGA--CTTGCT--GA-GTGCGCACCAGC-AA---GGGGCGAGG
SIVMAC          CCTATAAAGGCGCGGG-TCGGTACCAGACGGC-GTGAGGAGCGGGAGAGG
                        *   *  * *  *       *    *  *      ** ****

HIV             ----GG-CGGCGA---CTGGTGAGT---ACGCCA-----AAAA-------
SIVCPZ          ----GGCCGGCGA---CTGGTGAGT---ACGCCT-----AAT--------
SIVMAC          AAGAGGCCTCCGGTTGCAGGTAAGTGCAACACAAAAAAGAAATAGCTGTC
                    ** *  **    * *** ***   ** *       **         

HIV             TTTTGACTAGC-GGAGGC---TAGAAGGAGA--GA-GATGGGTGCGAGAG
SIVCPZ          TTTTGACTAGC-GAAAGC---TAGAAGGAGA--GAGGATGGGTGCGAGAG
SIVMAC          TTTTATCCAGGAAGGGGTAATAAGATAGAGTGGGA-GATGGGCGTGAGAA
                ****  * **      *     ***  ***   ** ****** * **** 

HIV             CGTCGGTATTAAGCGGGGGAGAATTAGATAAATGGGAAAAAATTCGGTTA
SIVCPZ          CGTCAGTATTAACGGGAGGAAAGTTAGATGATTGGGAAAAAATTTATCTC
SIVMAC          ACTCCGTCTTGTCAGGGAAGAAAGCAGATGAATTAGAAAAAATTAGGCTA
                  ** ** **    **     *   **** * *  *********    * 

HIV             AGGCCAGGGGGAAAGAAACAATATAAACTAAAACATATAGTATGGGCAAG
SIVCPZ          CGGCCAGGGGGAAAGAAAAAATATATGATGAAACATTTAGTATGGGCAAG
SIVMAC          CGACCCAACGGAAAGAAAAAGTACATGTTGAAGCATGTAGTATGGGCAGC
                 * **    ********* * ** *   * ** *** ***********  

HIV             CAGGGAGCTAGAACGATTCGCAGTTAATCCTGGCCTTTTAGAGACATCAG
SIVCPZ          CAGGGAGCTGGAAAGATTCGCTTGTAACCCCGGCCTAATGGACACAACAG
SIVMAC          AAATGAATTAGATAGATTTGGATTAGCAGAAAGCCTGTTGGAGAACAAAG
                 *  **  * **  **** *            ****  * ** *    **

HIV             AAGGCTGTAGACAAATACTGGGACAGCTACAACCATCCCTTCAGACAGGA
SIVCPZ          AAGGATGTGAACAATTAATTAACCAGTTGCAGCCAGCTCTCACAACAGGA
SIVMAC          AAGGATGTCAAAAAATACTTTCGGTCTTAGCTCCATTAGTGCCAACAGGC
                **** ***  * ** ** *        *    ***    *    ***** 

HIV             TCAGAAGAACTT-AGATCATTATATAATACAATAGCAGTCCTCTATTGTG
SIVCPZ          TCAGAAGGACTA-AGATCTTTATTTAACACCCTAGCAGTCCTCTGGTGCG
SIVMAC          TCAGAAAATTTAAAAAGCCTT-TATAATACTGTCTGCGTCATCTGGTGCA
                ******    *  * * * ** * *** **  *    *** ***  **  

HIV             TGCATCAAAGGATAGATGTAAAAGACACCAAGGAAGCCTTAGA--TA---
SIVCPZ          TACATCAAAGAATTAGAGTAAAAGACACAAAAGAGGCTTTAGA--CA---
SIVMAC          TTCACGCAGAAGAGAAAGTGAAACACACTGAGGAAGCAAAACAGATAGTG
                * **   *         ** *** ****  * ** **   * *   *   

HIV             -AGATAGAGGAAGAGCAAA--ACAAAAGTAAGAAAAAGGCACAGCAAGCA
SIVCPZ          -AACTAGAAGAAGTGCAGC--AAAAAAGCAAAGTGAAAGTAAAACAGGAA
SIVMAC          CAGAGACACCTAGTGGTGGAAACAGGAACAACAGAAAC-TATGCCAAAAA
                 *   * *   ** *      * *  *  **    **   *   **   *

HIV             GCAGCTGAC-----ACAGGAAACAACAGCCAGGTCAGCCAAAATTACCCT
SIVCPZ          GCCGCGGCG-----GCAGACCCCAGCGGCGGCGAGAGCAGAAACTTCCCG
SIVMAC          CAAGTAGACCAACAGCACCATCTAGCGGCAGAG-GAG--GAAATTACCCA
                   *  *        **      * * **   *  **   *** * *** 

HIV             ATAGTGCAGAACCTCCAGGGGCAAATGGTACATCAGGCCATATCACCTAG
SIVCPZ          ATAGTAACAAATGCTCAGGGACAAATGGTCCATCAGTCGCTCTCACCCAG
SIVMAC          GTAC-AACAAATAGGT-GGTAACTAT-GTCCACCTGCCATTAAGCCCGAG
                 **      **      **     ** ** ** * * *  *    ** **

HIV             AACTTTAAATGCATGGGTAAAAGTAGTAGAAGAGAAGGCTTTCAGCCCAG
SIVCPZ          AACTTTAAATGCATGGGTAAAAGTAGTAGAAGAAAAGGCATTTAGCCCAG
SIVMAC          AACATTAAATGCCTGGGTAAAATTGATAGAGGAAAAGAAATTTGGAGCAG
                *** ******** ********* *  **** ** ***   **  *  ***

HIV             AAGTAATACCCATGTTTTCAGCATTATCAGAAGGAGCCACCCCACAAGAT
SIVCPZ          AAGTCATACCCATGTTTATGGCTCTATCAGAAGGAGCCACCCCTCAGGAT
SIVMAC          AAGTAGTGCCAGGATTTCAGGCACTGTCAGAAGGTTGCACCCCCTATGAC
                ****  * **    ***   **  * ********   ******  * ** 

HIV             TTAAATACCATGCTAAACACAGTGGGGGGACATCAAGCAGCCATGCAAAT
SIVCPZ          TTAAACACCATGCTAAATACAATAGGGGGACATCAGGCAGCAATGCAAAT
SIVMAC          ATTAATCAGATGTTAAATTGTGTGGGAGACCATCAAGCGGCTATGCAGAT
                 * **    *** ****     * ** *  ***** ** ** ***** **

HIV             GTTAAAAGAGACCATCAATGAGGAAGCTGCAGAATGGGATAGATTGCATC
SIVCPZ          CTTAAAAGAAGTGATCAATGAGGAAGCTGCAGAGTGGGACAGGACACACC
SIVMAC          TATCAGAGATATTATAAACGAGGAGGCTGCAGATTGGGAC---TTGCAGC
                  * * ***    ** ** ***** ******** *****       ** *

HIV             CAGTGCATGCAGGGCCTATTGCACCAGGCCAGATGAGAGAACCAAGGGGA
SIVCPZ          CTATACATGCAGGGCCAATTCCTCCAGGCCAAATGAGGGAACCAAGAGGA
SIVMAC          ACCCACAACCAGCTCC---ACAACAAGGACAACTTAGGGAGCCGTCAGGA
                     **  ***  **       * *** **  * ** ** **    ***

HIV             AGTGACATAGCAGGAACTACTAGTACCCTTCAGGAACAAATAGGATGGAT
SIVCPZ          AGTGACATAGCAGGGACAACTAGCACCATTCAGGAACAAGTGGGATGGAT
SIVMAC          TCAGATATTGCAGGAACAACTAGTTCAGTAGATGAACAAATCCAGTGGAT
                   ** ** ***** ** *****  *  *  * ****** *    *****

HIV             GACACA---TAATCCACCTATCCCAGTAGGAGAAATCTATAAAAGATGGA
SIVCPZ          GACCAG---TAACCCTCCTACCCCGGTAGGAGACATTTACAAGAGATGGA
SIVMAC          GTACAGACAACAGAACCCCATACCAGTAGGCAACATTTACAGGAGATGGA
                *          *    ** *  ** *****  * ** ** *  *******

HIV             TAATCCTGGGATTAAATAAAATAGTAAGAATGTATAGCCCTACCAGCATT
SIVCPZ          TAGTTTTAGGGCTTAATAAAATAGTAAGAATGTATAGCCCTGTCAGTATT
SIVMAC          TCCAACTGGGGTTGCAAAAATGTGTCAGAATGTATAACCCAACAAACATT
                *     * **  *  * ***   ** ********** ***    *  ***

HIV             CTGGACATAAGACAAGGACCAAAGGAACCCTTT-AGAGACTATGTAGACC
SIVCPZ          CTAGATATAAAGCAAGGACCAAAAGAACCATTT-AGAGATTATGTGGACA
SIVMAC          CTAGATGTAAAACAAGGGCCAAAAGAGCCATTTCAGAG-CTATGTAGACA
                ** **  ***  ***** ***** ** ** *** ****  ***** *** 

HIV             GATTCTATAAAACTCTAAGAGCCGAGCAAGCTTCACAAGAGGTAAAAAAT
SIVCPZ          GATTTTACAAAACTCTAAGAGCTGAACAAGCAACCCAAGATGTAAAAAAT
SIVMAC          GGTTCTACAAAAGTTTAAGAGCAGAACAGACAGATGCAGCAGTAAAGAAT
                * ** ** **** * ******* ** **  *      **  ***** ***

HIV             TGGATGACAGAAACCTTGTTGGTCCAAAATGCGAACCCAGATTGTAAGAC
SIVCPZ          TGGATGACAGAGACCTTGCTAGTGCAAAATGCCAACCCAGATTGTAAGCA
SIVMAC          TGGATGACTCAAACACTGCTGATTCAAAATGCTAACCCAGATTGCAAGCT
                ********  * **  ** *  * ******** *********** ***  

HIV             TATTTTAAAAGCATTGGGACCAGGAGCGACACTAGAAGAAATGATGACAG
SIVCPZ          AATTTTAAGAGCTCTGGGTCCAGGGGCAACCTTAGAAGAAATGATGACAG
SIVMAC          AGTGCTGAAGGGGCTGGGTGTGAATCCCACCCTAGAAGAAATGCTGACGG
                  *  * *  *   ****        * **  *********** **** *

HIV             CATGTCAGGGAGTGGGGGGACCCGGCCATAAAGCAAGAGTTTTGGCTGAA
SIVCPZ          CCTGCCAGGGAGTAGGGGGCCCCTCTCATAAAGCCAGAGTATTGGCAGAA
SIVMAC          CTTGTCAAGGAGTAGGGGGGCCGGGACAGAAGGCTAGATTAATGGCAGAA
                * ** ** ***** ***** **    ** ** ** *** *  **** ***

HIV             G----CAATGAG-CCAAGTAACAAATCCAGCTACCATAATGATACAGAAA
SIVCPZ          G----CAATGAG-TC-AGG--CAA--ACACC-ACTGTTATGATGCAAAGA
SIVMAC          GCCCTGAAAGAGGCCCTCGCACCAGTGCCAATCCC-TTT---TGCAGCAG
                *     ** ***  *      * *   *     *  *     * **    

HIV             GGCAATTTTAGGAACCAAAGAAAGACTGTTAAGTGTTTCAATTGTGGCAA
SIVCPZ          GGTAATGTTAAGATTCAGAAAAGAATTGTGAAATGCTTTAACTGTGGCAA
SIVMAC          CCCAACAGAGGGGACCA-AGAAAGCCAATTAAGTGTTGGAATTGTGGGAA
                   **      *   ** * **      * ** ** *  ** ***** **

HIV             AGAAGGGCACATAGCCAAAAATTGCAGGGCCCCTAGGAAAAAGGGCTGTT
SIVCPZ          GGAAGGTCACATAGCAAGAAACTGTAGAGCCCCTAGAAGAAAAGGCTGTT
SIVMAC          AGAGGGACACTCTGCAAGGCAATGCAGAGCCCCAAGAAGACAGGGATGCT
                 ** ** ***   ** *   * ** ** ***** ** * * * ** ** *

HIV             GGAAATGTGGAAAGGAAGGACACCAAATGAAAGATTGTACTGA---GAGA
SIVCPZ          GGAAATGTGGGCAAGAAGGACACCAACAGAAAAACTGCCCCGATATGCAA
SIVMAC          GGAAATGTGGAAAAATGGACCATGTTATGGCCAAATGCCCAGA---CAGA
                **********  *    *  **      *    * **  * **      *

HIV             CAGGCTAATTTTTTAGGGAAGATCTGGCCTTCCCACAAGGGAAGGCCAGG
SIVCPZ          CGGGCGAATTTTTTAGGGAAAATCTGGCCTCCCCGCAAAGGGAGGCCAGG
SIVMAC          CAGGCGGGTTTTTTAGG---CCTTGGTCCATGGGG-AAAG-AAGCCCCGC
                * ***   *********     *  * **       ** *  ** ** * 

HIV             GAATTTTCTTCA-GA-GCA---------GACCAGA-GCCAACAGCCCCAC
SIVCPZ          GAATTTCCTCCA-GA-AGAGACCAGAACCACCAGA-ACCAAGTGCCCCAC
SIVMAC          AATTT-CCCCATGGCTCAAGTGCATCAGGGGCTGATGCCAACTGCTCCCC
                 * **  *     *    *            * **  ****  ** ** *

HIV             CAGAAGAGAGCTTCAGGTTTGGGGAAGAGACAACA-ACTCCCT--CTCA-
SIVCPZ          CAATAGAGAGTTTTGGGTTTCAGGATCAGAAAATAGATTCTCTGAAACAG
SIVMAC          CAGAGGACCCAGCTGTGGATCT-GCTAAAGAACTACATGCAGTTGGGCAA
                **   **         *  *   *   *   *  * *  *  *    ** 

HIV             GAAG-CAGGAGCC--GAT-AGACA-AGG---AACTGTA------------
SIVCPZ          GAGGTCAGGAACGAGGAACAGACAGAGAACAGACTGTACCC---------
SIVMAC          GCAG-CAGAGA-GAAAAGCAGAGAGAAAGCAGAGAGAAGCCTTACAAGGA
                *  * ***        *  *** * *      *  * *            

HIV             ------TCCTT--TAGCTTC-CCTCAGATCACTCTTTGGCAGCGACCCCT
SIVCPZ          ------TCCTT--TGGATTC-CCTCAAATCTCTCTTTGGCAACGACCCGT
SIVMAC          GGTGACAGAGGATTTGCTGCACCTCAATTCTCTCTTTGGAGGAGACCAGT
                             * * * * *****  ** ********    ****  *

HIV             CGTCACAATAAAGATAGGGGGGCAATTAAAGGAAGCTCTATTAGATACAG
SIVCPZ          TGTCGCAGCAAGAATAGGAGGAGTTATAAAAGAGGTACTATTAGACACAG
SIVMAC          AGTCACTGCTCATATTGAAGGACAGCCTGTAGAAGTATTACTGGATACAG
                 *** *       ** *  **          ** *   ** * ** ****

HIV             GAGCAGATGATACAGTATTAGAAGAAA-TGAATTTGCCAGGAAGATGGAA
SIVCPZ          GGGCAGATGATACAGTACTAGAGGAAATAGAATTAGAG-GGAAAATGGAG
SIVMAC          GGGCTGATGATTCTATTGTAACAGGAATAGAGTTAGGTC-CACATTATAC
                * ** ****** *  *  **   * **  ** ** *     *   *  * 

HIV             ACCAAAAATGATAGGGGGAATTGGAGGTTTTATCA-AAGTAAGACAGTAT
SIVCPZ          GCCAAAAATGATAGGGGGAATTGGAGGTTTTATAA-AAGTAAGACAATAT
SIVMAC          CCCAAAAATAGTAGGAGGAATAGGAGGTTTTATTAATACTAA-AGAATAC
                 ********  **** ***** *********** *  * *** * * ** 

HIV             GATCAGATACTCATAGAAATCTGCGGACATAAAGCTATAGGTACAGTATT
SIVCPZ          GATCAGATACCCATAGAAATTTGTGGAAAAAGAGCAATAGGTACAGTATT
SIVMAC          AAAAATGTAGAAATAGAAGTTTTAGGCAAAAGGATTAAAGGGACAATCAT
                 *  *  **   ****** * *  **  * *     * *** *** *  *

HIV             AGTAGGACCTACACCTGTCAACATAATTGGAAGAAATCTGTTGACTCAGA
SIVCPZ          AGTAGGGCCCACACCTGTGAATATTATAGGGAGAAATATCTTAACTCAAA
SIVMAC          GACAGGGGACACCCCGATTAACATTTTTGGTAGAAATTTGCTAACAGCTC
                   ***    ** **  * ** **  * ** ****** *  * **     

HIV             TTGGCTGCACTTTAAATTTTCCCATTAGTCCTATTGAGACTGTACCAGTA
SIVCPZ          TTGGGTGTACTCTAAATTTTCCCATTAGCACTATAGAAACTGTACCAGTA
SIVMAC          TGGGGATGTCTCTAAATTTTCCCATAGCTAAAGTAGAGCCTGTAAAAGTC
                * **     ** *************        * **  *****  *** 

HIV             AAATTAAAGCCAGGAATGGATGGCCCAAAAGTTAAACAATGGCCATTGAC
SIVCPZ          AAATTAAAGCCAGGGATGGACGGTCCAAGAGTTAAACAGTGGCCCCTAAC
SIVMAC          GCCTTAAAGCCAGGAAAGGATGGACCAAAATTGAAGCAGTGGCCATTATC
                   *********** * *** ** **** * * ** ** *****  *  *

HIV             AGAAGAAAAAATAAAAGCATTAGTAGAAATTTGTACAGAAATGGAAAAGG
SIVCPZ          AGAAGAAAAAATAAAAGCATTGACAGAAATTTGTACAGAGATGGAAAAGG
SIVMAC          AAAAGAAAAGATAGTTGCATTAAGAGAAATCTGTGAAAAGATGGAAAAGG
                * ******* ***   *****   ****** ***  * * **********

HIV             AAGGAAAAATTTCAAAAATTGGGCCTGAA-AATCCATACAATACTCCAGT
SIVCPZ          AAGGAAAAATTTCAAGAATAGGGCCAGAA-AATCCATATAATACACCAAT
SIVMAC          ATGGT-CAGTTGGAGGAAGCTCCCCCGACCAATCCATACAACACCCCCAC
                * **   * **  *  **     ** **  ******** ** ** **   

HIV             ATTTGCCATAAAGAAAAAAGACAGTACTAAATGGAGAAAATTAGTAGATT
SIVCPZ          ATTTGCTATTAAGAAAAAGGATAGCACAAAATGGAGAAAATTAGTAGACT
SIVMAC          ATTTGCTATAAAGAAAAAGGATAAGAACAAATGGAGAATGCTGATAGATT
                ****** ** ******** ** *  *  **********   *  **** *

HIV             TCAGAGAACTTAATAAGAGAACTCAAGATTTCTGGGAAGTTCAATTAGGA
SIVCPZ          TCAGAGAATTAAATAAAAGAACCCAAGATTTTTGGGAAGTCCAGCTAGGA
SIVMAC          TTAGGGAACTAAATAGGGTCACTCAGGACTTTACGGAAGTCCAATTAGGA
                * ** *** * ****     ** ** ** **   ****** **  *****

HIV             ATACCACATCCTGCAGGGTTAAAACAGAAAAAATCAGTAACAGTACTGGA
SIVCPZ          ATACCACACCCTGCGGGACTGAAAAAGAAAAAATCAGTAACAGTGCTGGA
SIVMAC          ATACCACACCCTGCAGGACTAGCAAAAAGGAAAAGAATTACAGTACTGGA
                ******** ***** **  *   * * *  ***  * * ***** *****

HIV             TGTGGGCGATGCATATTTTTCAGTTCCCTTAGATAAAGACTTCAGGAAGT
SIVCPZ          CGTAGGGGATGCTTATTTTTCATGCCCCCTAGATGAAGAGTTTAGAAAAT
SIVMAC          TATAGGTGATGCATATTTCTCCATACCTCTAGATGAAGAATTTAGGCAGT
                  * ** ***** ***** **    **  ***** **** ** **  * *

HIV             ATACTGCATTTACCATACCTAGTATAAACAATGAGACACCAGGGATTAGA
SIVCPZ          ACACTGCCTTCACCATACCTAGTGTAAATAATGAGACACCAGGAATAAGG
SIVMAC          ACACTGCCTTTACTTTACCATCAGTAAATAATGCAGAGCCAGGAAAACGA
                * ***** ** **  ****     **** ****     ***** *   * 

HIV             TATCAGTACAATGTGCTTCCACAGGGATGGAAAGGATCACCAGCAATATT
SIVCPZ          TACCAGTACAATGTACTCCCGCAGGGATGGAAAGGATCACCAGCTATTTT
SIVMAC          TACATTTATAAGGTTCTGCCTCAGGGATGGAAGGGGTCACCAGCCATCTT
                **    ** ** ** ** ** *********** ** ******** ** **

HIV             CCAGTGTAGCATGACAAAAATCTTAGAGCCTTTTAGAAAACAAAATCCAG
SIVCPZ          TCAAAGCAGTATGACTAAGATTCTGGAACCTTATAGAAAACAGAATCCAG
SIVMAC          CCAATACACTATGAGACATGTGCTAGAACCCTTCAGGAAGGCAAATCCAG
                 **    *  ****   *  *  * ** ** *  ** **    *******

HIV             ACATAGTCATCTATCAATACATGGATGATTTGTATGTAGGATCTGACTT-
SIVCPZ          AAATAGTCATCTACCAGTACATGGATGATCTATATGTAGGATCTGATTT-
SIVMAC          ATGTGACCTTAGTCCAGTATATGGATGACATCTTAATAGCTAGTGACAGG
                *  *   * *    ** ** ********  * *   ***    ***    

HIV             AGAAATAGGGCAGCAT-AGAACAAAAATAGA-GGAACTGAGACAACATCT
SIVCPZ          ACATATAGAGCAACAT-AGAGAAAAGGTGGA-AGAATTAAGAGCTCATCT
SIVMAC          ACAGACCT-GGAACATGACAGGGTAGTTTTACAGTCAAAGGAACTCTTGA
                * * *    * * *** * *    *  *  *  *      **   * *  

HIV             GTTGAGGTGGGGATTTACCACACCAGACAAAAAACATCAGAAAGAACCTC
SIVCPZ          ATTAAAGTGGGGCTTTACTACACCTGACAAAAAGCATCAAAAAGAACCAC
SIVMAC          ATAGCA-T-AGGGTTTTCTACCCCAGAAGAGAAATTCCAAAAAGATCCCC
                 *     *  ** *** * ** ** **  * **    ** ***** ** *

HIV             CATTCCTTTGGATGGGTTATGAACTCCATCCTGATAAATGGACAGTACAG
SIVCPZ          CATTCCTTTGGATGGGATATGAGCTCCATCCAGACAAATGGACAGTCCAG
SIVMAC          CATTTCAATGGATGGGGTACGAATTGTGGCCAACAAAATGGAAGTTGCAA
                **** *  ******** ** **  *    **    *******   * ** 

HIV             CCTATAGTGCTGCCAGAAAAGGACAGCTGGACTGTCAATGACATACAGAA
SIVCPZ          CCCATACAGCTGCCAGAAAAAGACAGCTGGACTGTCAATGACATACAGAA
SIVMAC          AAGATAGAGTTGCCACAAAGAGAGACCTGGACAGTGAATGATATACAGAA
                   ***  * ***** ***  ** * ****** ** ***** ********

HIV             ATTAGTGGGAAAATTGAATTGGGCAAGTCAGATTTATGCAGGGATTAAAG
SIVCPZ          ATTAGTAGGAAAGTTAAATTGGGCAAGTCAAATATATCCAGGAATTAAGG
SIVMAC          GTTAGTAGGAGTATTAAATTGGGCAGCTCAAATTTATCCAGGTATAAAAA
                 ***** ***   ** *********  *** ** *** **** ** **  

HIV             TAAGGCAATTATGTAAACTTCTTAGGGGAACCAAAGCACTAACAGAAGTA
SIVCPZ          TAAAACAATTGTGTAAGCTTATTAGAGGAACAAAAGCTTTAACAGAGGTA
SIVMAC          CCAAACATCTCTGTAGGTTAATTAGAGGAAAAATGACTCTAACAGAGGAA
                  *  **  * ****   *  **** ****  *   *  ******* * *

HIV             GTACCACTAACAGAAGAAGCAGAGCTAGAACTGGCAGAAAACAGGGAGAT
SIVCPZ          GTTACCCTCACACAGGAAGCAGAATTAGAGTTAGCAGAAAACAGGGAGAT
SIVMAC          GTTCAGTGGACTGAGATGGCAGAAGCAGAATATGAGGAAAATAAAATAAT
                **       **  *    *****   ***    *  ***** *     **

HIV             TCTAAAAGAACCGGTACATGGAGTGTATTATGACCCATCA--AAAG--AC
SIVCPZ          ATTAAGAGACCCTGTACATGGGGCCTACTATGACCCCTCA--AAAG--AA
SIVMAC          TCTCA--G-TCAGGAACAAGAAGGATGTTATTACCAAGAAGGCAAGCCAT
                  * *  *  *  * *** *  *  *  *** ***    *   ***  * 

HIV             TTAATAG--CAGAAATACAGAAGCAGGGGCAAGGCCAATGGACATATCAA
SIVCPZ          TTGATAG--CAGAAATACAGAAACAAGGTCAAGGCCAATGGACTTATCAG
SIVMAC          TAGAAGCCACGGTAATAAAGAGTCA-GGACAA--TCAGTGGTCTTATAAA
                *  *     * * **** ***  ** ** ***   ** *** * *** * 

HIV             ATTTATCAAGAGCCATTTAAAAATCTGAAAACAGGAAAGTATGCAAGAAT
SIVCPZ          ATTTATCAGGAACAGCATAAAAATCTGAAAACAGGAAAATATGCAAAAAT
SIVMAC          ATTCACCAAGA--A-GACAAAATACTGAAAGTAGGAAAATTTGCAAAGAT
                *** * ** **       ****  ******  ****** * *****  **

HIV             GAAGGGTGCCCACACTAATGATGTGAAACAATTAACAGAGGCAGTACAAA
SIVCPZ          GAGAGCTGCCCATTCAAATGATGTAAAACAGTTGACTGAAGTAGTACAGA
SIVMAC          AAAGAATACACATACCAATGGAGTGAGACTATTAGCACATGTAATACAGA
                 *    * * **  * ****  ** * **  **  *  * * * **** *

HIV             AAATAGCCACAGAAAGCATAGTAATATGGGGAAAGACTCCTAAATTTAAA
SIVCPZ          AAGTAGCCCTGGAAAGTATAGTCATCTGGGGAAAAACACCCAAGTTTAGA
SIVMAC          AAATAGGAAAGGAAGCAATAGTGATCTGGGGACAGGTCCCAAAATTCCAC
                ** ***     ***   ***** ** ****** *    ** ** **    

HIV             TTACCCATACAAAAGGAAACATGGGAAGCATGGTGGACAGAGTATTGGCA
SIVCPZ          CTGCCCATACAGAAAGAAACATGGGAGGCTTGGTGGACAGATTACTGGCA
SIVMAC          TTACCAGTTGAGAAGGATGTATGGGAACAGTGGTGGACAGACTATTGGCA
                 * **  *  * ** **   ******    *********** ** *****

HIV             AGCCACCTGGATTCCTGAGTGGGAGTTTGTCAATACCCCTCCCTTAGTGA
SIVCPZ          AGCAACTTGGATCCCTGAATGGGAATATGTTAACACCCCTCCCCTGGTAA
SIVMAC          GGTAACCTGGATACCGGAATGGGATTTTATCTCAACACCACCGCTAGTAA
                 *  ** ***** ** ** ***** * * *    ** ** **  * ** *

HIV             AGTTATGGTACCAGTTAGAGAAAGAACCCATAATAGGAGCAGAAACTTTC
SIVCPZ          AGCTGTGGTACCAGTTAGAAACAGAACCCATAGTGGGGGCAGAAACCTTT
SIVMAC          GATTAGTCTTCAATCTAGTGAAGGACCCTATAGAGGGAGAAGAAACCTAT
                   *    * * *  ***  *  ** ** ***   ** * ****** *  

HIV             TATGTAGATGGGGCAGCCAATAGGGAAACTAAATTAGGAAAAGCAGGATA
SIVCPZ          TATGTAGATGGGGCAGCAAATAGAGAAACCAAATTAGGAAAAGCAGGATA
SIVMAC          TATACAGATGGATCATGTAATAAACAGTCAAAAGAAGGGAAAGCAGGATA
                ***  ******  **   ****   *  * ***  *** ***********

HIV             TGTAACTGACAGAGGAAGACAAAAAGTTGTCCCCCTAACGGACACAACAA
SIVCPZ          TGTAACTGATAGAGGGAGACAAAAGATTATCTCCCTAACAGAAACAACTA
SIVMAC          TATCACAGATAGGGGCAAAGACAAAGTAAAAGTGTTAGAACAGACTACTA
                * * ** ** ** ** * * * **  *        **    * ** ** *

HIV             ATCAGAAGACTGAGTTACAAGCAATTCATCTAGCTTTGCAGGATTCGGGA
SIVCPZ          ATCAAAGAGCAGAACTGCAAGCTATATACCTAGCCCTACAGGATTCAGAA
SIVMAC          ATCAACAAGCAGAATTGGAAGCATTTCTCATGGCATTGACAGACTCAGGG
                ****     * **  *  ****  *     * **  *    ** ** *  

HIV             TTAGAAGTAAACATAGTGACAGACTCACAATATGCATTGGGAATCATTCA
SIVCPZ          GTAGAGGTAAACATAGTTACTGACTCACAATATGCATTAGGGATCATTCA
SIVMAC          CCAAAGGCAAATATTATAGTAGATTCACAATATGTTATGGGAATAATAAC
                  * * * *** **  *    ** **********   * ** ** **   

HIV             AGCACAACC-AGATAAGAGTGAATCAGAGTTAGTCAGTCAAATAATAGAG
SIVCPZ          ATCACAGCC-TGACATTAGTGAATCAGACATAGTAAATCAGATAATAGAG
SIVMAC          AGGATGCCCTACAGAATCAGAGAGCAG-GCTAGTTAATCAAATAATAGAA
                *  *   **   * *       * ***   **** * *** ******** 

HIV             CAGTTAATAAAAAAGGAAAAAGTCTACCTGGCATGGGTACCAGCACACAA
SIVCPZ          CAGCTAGTGAAAAAGGAAAAGATTTATCTTTCATGGGTACCAGCACACAA
SIVMAC          GAAATGATTAAAAAGTCAGAAATTTATGTAGCATGGGTACCAGCACACAA
                 *  *  * ******  * *  * **  *  *******************

HIV             AGGAATTGGAGGAAATGAACAAGTAGATAAATTGGTCAGTGCTGGAATCA
SIVCPZ          AGGGATTGGAGGAAATGAACAAATAGACAAATTAGTTAGTGCAGGAATCA
SIVMAC          AGGTATAGGAGGAAACCAAGAAATAGACCACCTAGTTAGTCAAGGGATTA
                *** ** ********  ** ** ****  *  * ** ***   ** ** *

HIV             GGAAAGTACTATTTTTAGATGGAATAGATAAGGCCCAAGAAGAACATGAG
SIVCPZ          GGAAAGTCCTTTTCCTGGATGGAATAGATAAGGCCCAAGAAGAACATGAG
SIVMAC          GACAAGTTCTCTTCTTGGAAAAGATAGAGCCAGCACAAGAAGAACATGAT
                *  **** ** **  * **    *****    ** ************** 

HIV             AAATATCACAGTAATTGGAGAGCAATGGCTAGTGATTTTAACCTACCACC
SIVCPZ          AAATACCACAACAATTGGAAAGCTATGGCAGATGAATTTAATTTGCCACC
SIVMAC          AAATACCATAGTAATGTAAAAGAATTGGTATTCAAATTTGGATTACCCAG
                ***** ** *  ***   * **   ***      * ***    * **   

HIV             TGTAGTAGCAAAAGAAATAGTAGCCAGCTGTGATAAATGTCAGCTAAAAG
SIVCPZ          CATAGTAGCCAAAGAAATAGTAGCCAGCTGTGATAAATGCCAATTAAAAG
SIVMAC          AATAGTGGCCAGACAGATAGTAGACACCTGTGATAAATGTCATCAGAAAG
                  **** ** * * * ******* ** ************ **    ****

HIV             GGGAAGCCATGCATGGACAAGTAGACTGTAGCCCAGGAATATGGCAGCTA
SIVCPZ          GAGAAGCCATGCATGGACAGGTAGACTGTAGTCCAGGAATATGGCAACTA
SIVMAC          GAGAGGCTATACATGGGCAGGCAAATTCAGATCTAGGGACTTGGCAAATG
                * ** ** ** ***** ** * * * *     * *** *  *****  * 

HIV             GATTGTACACATTTAGAAGGAAAAGTTATCTTGGTAGCAGTTCATGTAGC
SIVCPZ          GACTGCACACATTTAGAAGGAAAGATCATCTTAGTAGCTGTACATGTAGC
SIVMAC          GATTGTACCCATCTAGAGGGAAAAATAATCATAGTTGCAGTACATGTAGC
                ** ** ** *** **** *****  * *** * ** ** ** ********

HIV             CAGTGGATATATAGAAGCAGAAGTAATTCCAGCAGAGACAGGGCAAGAAA
SIVCPZ          CAGTGGATACATAGAGGCAGAAGTCATACCTGCTGAAACAGGGCAAGAGA
SIVMAC          TAGTGGATTCATAGAAGCAGAGGTAATTCCACAAGAGACAGGAAGACAGA
                 *******  ***** ***** ** ** **    ** *****   * * *

HIV             CAGCATACTTCCTCTTAAAATTAGCAGGAAGATGGCCAGTAAAAACAGTA
SIVCPZ          CAGCTTATTTTGTGCTGAAATTAGCAGGAAGATGGCCAGTAAAGGTTATA
SIVMAC          CAGCACTATTTCTGTTAAAATTGGCAGGCAGATGGCCTATTACACATCTA
                ****    **  *  * ***** ***** ********  * *      **

HIV             CATACAGACAATGGCAGCAATTTCAC-----CAGTACTACAGTTAAGGCC
SIVCPZ          CACACTGATAATGGCAGCAACTTTAC-----TAGTGCTGCTGTCAAGGCT
SIVMAC          CACACAGATAATGGTGCTAACTTTGCTTCGCAAGAAGTAAAG--ATGGTT
                ** ** ** *****    ** **  *      **   *   *  * **  

HIV             GCCTGTTGGTGGGCGGGGATCAAGCAGGAATTTGGCATTCCCTACAATCC
SIVCPZ          GCATGTTGGTGGGCAAATATCCAACAGGAATTTGGAATTCCCTACAATCC
SIVMAC          GCATG---GTGGGCAGGGATAGAGCACACCTTTGGGGTACCATACAATCC
                ** **   ******    **  * **    *****  * ** ********

HIV             CCAAAGTCAAGGAGTAATAGAATCTATGAATAAAGAATTAAAGAAAATTA
SIVCPZ          TCAGAGTCAAGGAGTAGTAGAATCAATGAACAAAGAGTTAAAGAAAATCA
SIVMAC          ACAGAGTCAGGGAGTAGTGGAAGCAATGAATCACCACCTGAAAAATCAAA
                 ** ***** ****** * *** * *****  *  *  * ** **    *

HIV             TAGGACAGGTAAGAGATCAGGCTGAACATCTTAAGACAGCAGTACAAATG
SIVCPZ          TAGGGCAGGTAAGAGATCAAGCAGAACATTTAAAGACAGCAGTGCAAATG
SIVMAC          TAGATAGAATCAGGGAACAAGCAAATTCAGTAGAAACCATAGTATTAATG
                ***      * ** ** ** **  *     *  * **   ***   ****

HIV             GCAGTATTCATC--CACAATTTTAAAAGAAAAGGGGGGATTGGGGGGTAC
SIVCPZ          GCAGTCTTCATT--CACAATTTTAAAAGAAAAGGGGGGATTGGGGGGTAC
SIVMAC          GCAG--TTCATTGCATGAATTTTAAAAGAAGGGGAGGAATAGGGGATATG
                ****  *****      *************  ** ** ** ****     

HIV             AGTGCAGGGGAAAGAATAGTAGACATAATAGCAACAGACATACAAACTAA
SIVCPZ          AGTGCAGGGGAAAGAATCATAGATATAATAGCAACAGATATACAAACTAG
SIVMAC          ACTCCAGCAGAAAGATTAATTAACATGATCACTACAGA---ACAAGAGAT
                * * ***  ****** *  *  * ** **  * *****   ****   * 

HIV             AGAATTA---CAAAAACAAATTACAAAAATTCAAAATTTTCGGGTTTATT
SIVCPZ          AGAACTA---CAAAAACAAATTTCAAAAGTTCAAAAATTTCGGGTTTATT
SIVMAC          ACAATTTCAACAATCAAAAAACTCAAAATTTAAAAATTTTCGGGTCTATT
                * ** *    ***  * ***   ***** ** **** ******** ****

HIV             ACAGGGACAGCAGAGATCCAGTTTGGAAAGGACCAGCAAAGCTCCTCTGG
SIVCPZ          ACAGGGACAGCAGAGAACCTATCTGGAAAGGACCAGCCAAGCTTCTCTGG
SIVMAC          ACAGAGAAGGCAGAGATCAACTGTGGAAGGGACCCGGTGAGCTATTGTGG
                **** **  ******* *   * ***** ***** *   ****  * ***

HIV             AAAGGTGAAGGGGCAGTAGTAATACAAGATAATAGTGACATAAAAGTAGT
SIVCPZ          AAAGGTGAGGGAGCGGTAGTGCTTCAAGATAAGGAAGATATAAAAGTAGT
SIVMAC          AAAGGGGAAGGAGCAGTCATCTTAAAGGTAGGGACAGACATTAAGGTAGT
                ***** ** ** ** **  *  *  * *        ** ** ** *****

HIV             GCCAAGAAGAAAAGCAAAGATCATCAGGGATTAT------GGAAAACAGA
SIVCPZ          CCCACGCAGAAAGGCTAAAATAATCAGGGACTAT------GGAAAACAGG
SIVMAC          ACCCAGAAGAAAGGCTAAAATTATCAAAGATTATGGAGGAGGAAAAGAGG
                 **  * ***** ** ** ** ****  ** ***      ****** ** 

HIV             TGGCAGGTGATGATTGTGTGGCAAGTAGACAGGATGAGGATTAACACATG
SIVCPZ          TGGAAGGTAATGATTGTCTGGCAGATAGACAGGATGAGAGTTAAAGCATG
SIVMAC          TGGATAGCAGTTCCCACATGGA--GGATACCGGA-GAGGCTAGAGAGGTG
                ***   *   *       ***     * ** *** ***  *  *    **

HIV             GAAAAGATTAGTAAAACACCATATGTATATTTCAAGGAAAGCTAAGGACT
SIVCPZ          GAACAGTTTGGTAAAACATCACATGTATGTGTCTAAAAAGGCACGAGGTT
SIVMAC          GCATAGCCTCATAAAATATCTGAAATATAAAACTAAAG-ATCT-ACAAAA
                * * **  *  ***** * *  *  ***    * *      *        

HIV             GGTTTTATAGACATCAC-TATGAAAGTACTAAT-CCAAAAAT-AAGTTC-
SIVCPZ          GGTTTTACAGACATCAT-TATGAAAGTGAGAAT-CCAAAAGT-TAGTTC-
SIVMAC          GGTTTGCTATGTGCCCCATTTTAAGGTCGGATGGGCATGGTGGACCTGCA
                *****   *     *   * * ** **   *    **         * * 

HIV             ----AGAAGTACACATCCCACTAGGGGAT----GCTAAATTAGTAATAAC
SIVCPZ          ----AGAAATTCACATTCCAGTAGGAGAT----GCCAAATTAGTAATAGT
SIVMAC          GCAGAG---TAATCTTCCCACTACAGGAAGGAAGCC-ATTTAGAAGTACA
                    **   *   * * *** **   **     **  * **** * **  

HIV             AACATATTGGGGTCTGCATACAGGAGAAAGAGACTGGCATTTGGGTCAGG
SIVCPZ          AACCTATTGGGGACTCATGCCAGGAGAAAGAGACTGGCATTTAGGACATG
SIVMAC          AGGGTATTGGCATTTG---ACACCAGAAAAAGGGTGGCTCAGTACTTATG
                *   ******    *     **  ***** **  ****         * *

HIV             GAGTCTCCATAGAATGGAGGAAAAAGAGATATAGCACACAAGTAGACCCT
SIVCPZ          GGGTCTCTATAGAATGGAGACAGAAAAGATATAGCACACAAATAGATCCT
SIVMAC          CAGTGAGGATAACCTGGTACTCAAAGAACTTTTGGACAGATGTAACACCA
                  **    ***   ***      ** *  * * * *** *  **   ** 

HIV             GACCTAGCAGACCAACTAATTCATCTGCACTATTTTGATTGTTTTTCAGA
SIVCPZ          GAATTGGCAGACCACCTAATTCATTTGCATTATTTTGATTGTTTTGCAGA
SIVMAC          AACTATGCAGACATTTTACTGCATAGCACTTATTTCCCTTGCTTTACAGC
                 *    ******    ** * ***      *****   *** *** *** 

HIV             ATCTGCTATAAGAAATACCATATTAGGACGTATAGTTAGTCCTAGGTGTG
SIVCPZ          GTCTGCCATAAGGAAAGCCATACTAGGACAAATAGTTAGCCCTAGATGTG
SIVMAC          GGGAGAAGTGAGAAGGGCCATCAGGGGAGAACAACTGCTGTCTTGCTGCA
                    *   * ** *   ****    ***     * *     ** * **  

HIV             AATATCAAGCAGGACAT-AA--CAAGGTAGGATCTCTACAGTACTTGGCA
SIVCPZ          AATTCCCAGCAGGACAC-AC--AAAGGTAGGCACTCTACAATATTTGGCA
SIVMAC          GGTTCCCGAGAGCTCATAAGTACCAGGTACCAAGCCTACAGTACTTAGCA
                  *  *    **  **  *     *****      ***** ** ** ***

HIV             CTAGCAGCATTAATAAAACCAAAACAGATAAAGCCACCTTTGCCTAGTGT
SIVCPZ          ATCTCAGCACTGCTAAAAAGGAAGCCAAAGAAACCACCTCTACCTAGTGT
SIVMAC          CT---------G-AAAGTAGTAAG----CGATGTCAGATC---CCAG-GG
                 *            **     **       *   **  *    * ** * 

HIV             TAGGAAACTGACAGAGGACAGATGGAACAAGCCCCAGAAGACCAAGGGCC
SIVCPZ          TAGTAAATTAGCAGAAGACAGATGGAACAAGCCCCGGAAGACCAAGGGCC
SIVMAC          ---------AGAGAATCCCACCTGGAAACA------GTGGAG-AAGAGAC
                              *   **  *****  *      *  **  *** * *

HIV             ACAGAGGGAGCCATACAATGAATGGACACTAGAGCTTTTAGAGGAACTTA
SIVCPZ          ACAAAGAGAGCCATACAATGAATGGACACTAGAATTATTAGATGAACTCA
SIVMAC          AATAGGAGAGGCCTTC---GAATGGCTAAACAGAACAGTAGAGGAGATAA
                *    * *** * * *   ******  *          **** **  * *

HIV             AGAGTGAAGCTGTTAGACATTTTCCTAGGATA-TG-GCTCCATAACTTAG
SIVCPZ          AACAGGAAGCAGTAAGACATTTTCCTAGACAG-TG-GCTTCATGATTTAG
SIVMAC          ACAGAGAGGCGGTAAACCACCTACCAAGGGAGCTAATTTTCCAGGTTTGG
                *    ** ** ** *  **  * ** **     *    * *     ** *

HIV             GACAACAT-------------------------------------ATCTA
SIVCPZ          GACAGCAC-------------------------------------ATTTA
SIVMAC          CAAAGGTCTTGGGAATACTGGCATGATGAACAAGGGATGTCACCAAGCTA
                 * *                                         *  **

HIV             TGAAACTTACGGGGATACTTGGGCAGGAGTGG-AA-GCCATA-ATAAGAA
SIVCPZ          TAACACATATGGAGACACTTGGGCGGGGGTTG-AG-GCTATC-ATAAGGA
SIVMAC          TGTAAAATACAG--ATACTTGTGTTTAATACAAAAGGCTTTATTTATGCA
                *   *  **  *  * ***** *          *  **  *   ** * *

HIV             TTCTGCAACAACTGCTGTTTATCCATTTCAGAAT----TGGGTGTCGACA
SIVCPZ          TCCTGCAACAATTGCTGTTTATTCATTACAGAAT----TGGCTGCCAACA
SIVMAC          TT--GCAAGAAAGGCTGTAGATGTCTAGGGGAAGGACATGGGGCAGGGGG
                *   **** **  *****  **   *    ***     ***         

HIV             TAGCAGAATAGG-----CGT-TACT-CGAC-AGAGGAGA-GCAAGAAATG
SIVCPZ          TAGCAGAATAGG-----CAT-TCTG-CCAC-AAGGAAGA-AGGAGAAATG
SIVMAC          ATGGAGACCAGGACCTCCTCCTCCTCCCCCTCCAGGACTAGCAT-AAATG
                  * ***  ***     *   *    *  *    * *        *****

HIV             GAGCCAGTAGATCCT-AGACTAGAG--CCCTGGAAGCATCCAGGAAGTCA
SIVCPZ          GATCCAATAGATCCT-AACTTAGAA--CCCTGGAATCATCCAGGAAGCCA
SIVMAC          GAAGAAAGACCTCCAGAAAATGAAGGACCACAAAGGGAACCATGGGATGA
                **   *  *  ***  *   *  *   **    *   * *** *     *

HIV             GCCTAAAACTGCTTGTACCAATTGCTATTGTAAAAAGTGTTGCTTT----
SIVCPZ          GCCTAAAACCCCCTGTAACAATTGCTATTGTAAAATGTGTTGCTAT----
SIVMAC          ATGGGT-AGTGGAGGTTCTGGAA-GAACTGAAAGAAG--AAGCTTTAAAA
                       *      **          * ** ** * *    *** *    

HIV             CATTGCCAAGTTTGTTTCATGACAAAAGCCTTAGGCATCTCCTATGGCAG
SIVCPZ          CACTGTCAATTTTGCTTCACAAGAAAAGGCTTAGGAATTTACTATGGCAG
SIVMAC          CATTTTGATCCTCGCTTGCTAACTGCA--CTTGGT-------------AA
                ** *   *   * * **    *    *  *** *              * 

HIV             GAAGAAGCGGAGACAGCGACGAAGAGCTC---ATCAG--AACAGTCAGAC
SIVCPZ          GAAGAAGCGGA---AGCGACGAGGAGCTA---CTGAG--AGCAGTAAGGA
SIVMAC          TCATATCTATA---ATAGACATGGAGACACCCTTGAGGGAGCAGGAGAAC
                  * *     *   *  ***   ***       * **  * ***      

HIV             TCATCAAGCTTCTCTATCAAAGCAGTAAG----TAGTAC-ATGT--AAT-
SIVCPZ          TCATCAAGATACTATACCAAAGCAGTAAGTAATAAGTGTAATATAATATA
SIVMAC          TCATTAGAATCCTCCAAC-GAGCGCTCT-TCATGCATTTCAGAG-GCGGA
                **** *   * **  * *  ***  *          *   *         

HIV             --GCAACCT---ATAATAGTAGCAATAGTAGCATTAGTAGTAGCAATAAT
SIVCPZ          TGGAAATATT-CATAATCTTAGGACTAATAGGAATAGTTATAGAATTAGT
SIVMAC          TGCATCCACTCCAGAATCGGCCAACCTGGGGGAGGAAATCCTCTCTCAGC
                            * ***      *      * *  *           *  

HIV             AATA----GCAATAGT-------------------TGTGTGGTCCATAG-
SIVCPZ          AATA----GCAATAGT-------------------AGTATGGTTAAAAGC
SIVMAC          TATACCGCCCTCTAGAAGCATGCTATAACACATGCTAT-TG-TAAAAAG-
                 ***     *  ***                      * ** *  * ** 

HIV             -TAATCATAGAATATAGGAAAATATTAAGACAAAGAAAAATAGACAGGTT
SIVCPZ          TTATGAATGTTATA-AGGCACTTA-AAAGACAAGAAAGGAGAGATCAATT
SIVMAC          -TGTTGCTA--CCATTGCCAGTTTTGTTTTC--TTAAAAAAGGCTTGGGG
                 *     *     *  *  *  *       *    **  *  *       

HIV             AATTGATA-GACT---AATAGAAAGAGCAGAAGACAGTGGCAATGAGAGT
SIVCPZ          GATTGACA-GAAT---AAGAGAAAGAGCAGAAGATAGTGGAAATGAAAGT
SIVMAC          ATATGTTATGAGCAATCA-CGAAAGAGAAGAAGA-ACTCCGAAAAAGGCT
                   **  * **      *  ******* ****** * *   **  *   *

HIV             GAAGGAGAA---G-TATCAGC-----ACTTGTGGAGATGGGGGTGGAAAT
SIVCPZ          GATGGGGAC---A-CA-GAGG-----AGTTG-GAAGCAATTCTTATCCCT
SIVMAC          -AAGGCTAATACATCTTCTGCATCAAACAAGTAAGTATGG-GAT-GT-CT
                 * **  *           *      *   *            *     *

HIV             GGGGC--ACCATGCTCCTTG-GGATATTGATGATCTGTAGTG-C------
SIVCPZ          GAGGATCGTCATG-TGCTTGTGGCTATTAGGGGTTATTAGAT-C------
SIVMAC          TGGGA--ATCA-GCTGCTTA-TCGCCATCTTGCTTTTAAGTGTCTATGGG
                  **     ** * * ***        *   * *    **   *      

HIV             ---TACAGAAAAATTGTGGGTCACAGTCTATTATGGGGTACCTGTGTGGA
SIVCPZ          ---TGAAAATAATTTATGGGTAACAGTGTACTATGGAGTACCTGTATGGA
SIVMAC          ATCTATT-GTACTCTATATGTCACAGTCTTTTATGGTGTACCAGCTTGGA
                   *      *   * *  ** ***** *  ***** ***** *  ****

HIV             AGGAAGCAACCACCACTCTATTTTGTGCATCAGATGCTAAAGCATATGAT
SIVCPZ          AAGAGGCAAAAACAACTCTTTTTTGTGCATCAGACGCTAAAGCACA-GAT
SIVMAC          GGAATGCGACAATTCCCCTCTTTTGTGC----AAC-CAAGA---------
                   * ** *  *   * ** ********     *  * * *         

HIV             A-CAGAGGTACATAATGTTTGGGCCACACATGCCTGTGTACCCACAGA--
SIVCPZ          AGCTGAGGCACACAACATATGGGCTTCTCAAGCTTGTGTGCCTACAGA--
SIVMAC          ---ATAGGGATAC-----TTGGGGAACAACTCAGTGCCTAC---CAGATA
                     *** * *       ****   *       **  * *   ****  

HIV             -CCCCAACCCACAAGAAGTAGTATTGGTAAATGTGACAGAAAATTTTAAC
SIVCPZ          -TCCTAACCCTGAAGAAATAACGTTAGAAAATGTAACAGAAGAGTTTGAT
SIVMAC          ATGGTGATTATTCAGAAGTGGCCC---TTAATGTTACAGAAAGCTTTGAT
                      *      **** *          ***** ******   *** * 

HIV             ATGTGGAAAAATGACATGGTAGAACAGATGCATGAGGATAT----AATCA
SIVCPZ          GCATGGAACAATAACATGGTAGACCAAATGCAAGAAGATCT----CATTA
SIVMAC          GCCTGGAATAATACAGTCACAGAACAGGCAATAGAGGATGTATGGC--AA
                   ***** ***    *   *** **       ** *** *        *

HIV             GTTTATGGGATCAAAGCCTAAAGCCATGTGTAAAATTAACCCCACTCTG-
SIVCPZ          GCCTATGGGATCAAAGCCTAAAGCCATGTGTAAAACTGACCCCCCTCTG-
SIVMAC          CTCTTTGAGACCTCAA--TAAAGCCTTGTGTAAAATTATCCCCATTATGC
                   * ** ** *  *   ******* ********* *  ****  * ** 

HIV             -------TGTTA-GTT-TAAA-GTG-CACTGAT--TTGAAGAATG---AT
SIVCPZ          -------TGTGA-CCT-TA-------AACTG----TTCCACAA-----AT
SIVMAC          ATTACTATGAGATGCAATAAAAGTGAGACAGATAGATGGGGATTGACAAA
                       **  *     **        ** *     *    *      * 

HIV             A---CTAATACCAATAGTAGTAGCGGGAG-AATGATA--AT-GGAGAAAG
SIVCPZ          A---CAACTAC--AGAGGCATCTCAGGTG-CAGTATA--AT---------
SIVMAC          ATCAATAACAACAACAGCATCAACAACATCAACGACAGCATCAGCAAAAG
                *     *  *   * **      *       *  * *  **         

HIV             GAGAGAT----AAA-AAAC-TGCTCTT-TCA-----ATA-TCAGCACAAG
SIVCPZ          --------------------TGTTCTT-TCA-----ATG-TAACTACAGA
SIVMAC          TAGACATGGTCAATGAGACTAGTTCTTGTATAGCCCAGGATAATTGCACA
                                     * **** *       *   * *   **  

HIV             C--ATA-----AGAG---ATAAGGTGCAGA-AAGAATATGCATTC---TT
SIVCPZ          A--TTA-----AGAG---ATAAGAAGAAGC-AAGTGTACTCCTTA---TT
SIVMAC          GGCTTGGAACAAGAGCAAATGATAAGCTGTAAATTCAACATGACAGGGTT
                    *      ****   ** *   *  *  **    *          **

HIV             TT--ATAAACT-TGATAT-----------------AGTA----CCA-AT-
SIVCPZ          TT--ATAGAGA-GGACATA----ACAAGT---CTTGATA----GCA-ATA
SIVMAC          AAAAAGAGACAAGAAAAAAGAGTACAATGAAACTTGGTACTCTGCAGATT
                    * * *     * *                    **     ** ** 

HIV             -------AGATAATACCAGCTATAG-GTTGATAAGT-----TG-TA-A--
SIVCPZ          AGACAGTTAAAAATGGAACTTATAG-GTTAATTAAC-----TG-TA-A--
SIVMAC          TGGTATGTGAACAAGGGAATAACACTGGTAATGAAAGTAGATGTTACATG
                         *  *    *   * *  * * ** *       ** ** *  

HIV             -----------CACCTCAGTCATTACACAGGCCTGTCCAAAGGTATCCTT
SIVCPZ          -----------TACCACAGCCATAACCCAGGCTTGTCCAAAAACATCATT
SIVMAC          AACCACTGTAACACTTCTGTTATCCAAGAGTCTTGTGACAAACATTATTG
                            **  * *  **     ** * ***   **    *  * 

HIV             TGAGCCAATTCCCATACATTATTGTGCCCCGGCTGGTTTTGCGATTCTAA
SIVCPZ          TGAACCAATTCCTATTTACTATTGTGCACCAGCTGGATTTGCCCTTTTAA
SIVMAC          GGATGCTATTAGATTTAGGTATTGTGCACCTCCAGGTTATGCTTTGCTTA
                 **  * ***    *    ******** **  * ** * ***  *  * *

HIV             AATGTAATA--ATAAGACGTTCAATGGAACAGGAC-CATGTACAAATGTC
SIVCPZ          AATGTAATG--ACCAGAATTTCAAGGGAAAAGGGA-CATGTAGAAATGTT
SIVMAC          GATGTAATGACACAAATTATTCAGGCTTTATGCCTAAATGTTCTAAGGT-
                 *******   *  *    ****        *     ****   ** ** 

HIV             AGCACAGTACAATGTACACATGGA--ATCAGGCCAGTAGTATCAACTCAA
SIVCPZ          AGCACAGTGCATTGTACACATGGT--ATTAAGCCTGTAGTCTCTACCCAA
SIVMAC          -GGTGGTCTCTTCATGCACAAGGATGATGGAGACACAGACTTCTACTTGG
                 *       *    * **** **   **   * *       ** **    

HIV             CTGCTGTTAAATGGCAGTCTAGCAGAAGAAGATGTAGTA-ATTAGATCTG
SIVCPZ          TTCCTCTTGAATGGAAGCCTGGCAGAAGGAAACA-AGAC-TGTAGTTAGG
SIVMAC          TTTGGCTTTAATGGAACTAGAGCAGAAAA---TA-GAACTTATATTTACT
                 *    ** ***** *     ******               **  *   

HIV             CCAA-TTTCACAGACAATGCTAAAACCATAAT-AGTACAGCTGAACACAT
SIVCPZ          GTAAGAAGTAAATCTAATACAGAGACTATCAT-TGTGCAGCTAGCTACAG
SIVMAC          GGCA-TGGTAGGGATAAT---AGGACTATAATTAGTTTAAATAAGTATTA
                   *     *     ***      ** ** **  **  *  *    *   

HIV             CT--GTAGAAATTAATTGTACAAGACCCAACAACAATACAAGAAAAAGTA
SIVCPZ          CA--ATATATATCAATTGTACCAGACTAGGTAATAAAACCATAGAGGGCA
SIVMAC          TAATCTAACAATGAAATGTAGAAGACCAGGAAATAAGACAGTTTTACCAG
                     **   ** ** ****  ****     ** ** **           

HIV             TCCGTATCCAGAGGGGACCAGGGAGAGCATTTGTTAC--AATAGG-----
SIVCPZ          TACCTAT-----AGGG-CCAGG-ACAA-ATTTTTTAT--AGGACTAAAAC
SIVMAC          TCACCAT-----TATG-TCTGG-ATTG-GTTTTCCACTCACAAC-CAATC
                *    **        *  * ** *     ***   *   *  *       

HIV             AAAAATAGGAAATATGAGACAAGCACATTGTAACATTAGTAGAGCAAAAT
SIVCPZ          GGTGGTAGGCGACACCAGAGGAGCAGAGTGCAGAATTAATGGGACAGCCT
SIVMAC          AATGATAGGCCA----AAGCAGGCATGGTGTTGGT-T--TGGAGGAAAAT
                     ****  *    *     ***   **      *  * *   *   *

HIV             GGAATGCCACTTTAAAACAGATAG--CT-AGCAAATT-AAGAGAACA-AT
SIVCPZ          GGAATGAGACTCTGAGACAGGTAA--AG-GAGGCATT-AA-ACAACACAT
SIVMAC          GGAAGGATGCAATAAAAGAGGTGAAGCAGACCATTGTCAA-ACATCCCA-
                **** *   *  * * * ** *              * ** * * *  * 

HIV             TT--------GGAAATAATAA----AACAATAATC--TTTAAGCAATCCT
SIVCPZ          ATCGAAATCTCAATCTCAGTCTCACAGAAATAAAC--TTTGAAGGTGCAT
SIVMAC          --GGTATACTGGAACTAACAAT-ACTGATAAAATCAATTTGACGGCTCCT
                            *  * *           * ** *  *** *     * *

HIV             C-AGGAGGGGACCCAGAAATTGTAACGCACAGTTTTAATTGTGGAGGGGA
SIVCPZ          C-CGGCGGAGATCTAGAAGTAACTACACATTATTTCAATTGTGGAGGAGA
SIVMAC          GGAGGAGGAGATCCGGAAGTTACCTTCATGTGGACAAATTGCAGAGGAGA
                   ** ** ** *  *** *                *****  **** **

HIV             ATTTTTCTACTGTAATTCAACACAACTGTTTAATAGTACTTGGTTTAATA
SIVCPZ          ATTCTTTTACTGTAAT-----ACATCA-------AA-------------C
SIVMAC          GTTCCTCTACTGTAA----AATGAATTGGTTTCTA--AATTGGG----TA
                 **  * ********        *          *               

HIV             GTA-CTTGGAGTACTGAAGGGTCAAATAACACTGAAGGAA----GTGACA
SIVCPZ          TTA--TTCAA----TCAATCCACTATTAACAAT-----------ATT--A
SIVMAC          GAAGATAGGAATAC----AGCTAACCAGAAGCCAAAGGAACAGCATA--A
                  *  *   *                  *                *   *

HIV             ---CAATCACACTCCCATGCAGAATAAAACAATTTATAAACATGTGGCAG
SIVCPZ          ---CAC--ACA-TTCCGTGCAGAATAAGACAAATTGTAAATCAGTGGCAA
SIVMAC          AAGGAATTAC-GTGCCATGTCATATTAGACAAATAATCAACACTTGGCAT
                    *   **  * ** **    ** * **** *  * **    ***** 

HIV             GAAGTAGGAAAAGCAATGTATGCCCCTCCCATCAGTGGACAAATTAGATG
SIVCPZ          GGAGTAGGAAAAGGAATCTTTGCACCTCCTATTAGAGGAACAATTCAATG
SIVMAC          AAAGTAGGCAAAAATGTTTATTTGCCTCCAAGAGAGGGAGACCTCACGTG
                  ****** ***    * * *   ***** *     ***    *    **

HIV             TTCATCAAATATTACTGGGCTGCTATTAACAAGAGATGGTGGTAATAACA
SIVCPZ          TAATTCCACAATCACAGGCCTACTCTTAACAAGAGATGGT---------A
SIVMAC          TAACTCCACAGTGACCAGTCTCATAGCAAACATAGATTGGATTGATGGAA
                *   ** *   * **  * **  *   **  * **** *          *

HIV             ACAATGGGTCCGAGATCTTCAGACCTGGAGGAGGCGATATGAGGGACAAT
SIVCPZ          AAAATGAGACTGAAACTTTTAGACCTACAGGAGGAGACATGAGAAATAAT
SIVMAC          AC---------CA-AAC-TAATATCACCATGAGTGCAGAGGTGGCAGAAC
                *           * *   * * * *   * ***   * * * *  * ** 

HIV             TGGA--GAAGTGAATTATATAAATATAAAGTAGTAAAAATTGAACCATTA
SIVCPZ          TGGA--GAAGTGAATTATACAAATACAAGGTAGTAAAAATTGAACCCCTA
SIVMAC          TGTATCGATTGGAATTGGGAGATTATAAATTAGTAGAGATCACTCCAATT
                ** *  **   *****     * ** **  ***** * **    **  * 

HIV             GGAGTAGCACCCACCAAGGCAAAGAG----AAGAGTGGTG---CAGAGAG
SIVCPZ          GGATTAGCACCAACCAAGGCAAAAAG----GAGAACAGTG---CAAAGAG
SIVMAC          GGCTTGGCCCCCACAGATGTGAAGAGGTACACTACTGGTGGCACCTCAAG
                **  * ** ** **  * *  ** **       *   ***   *    **

HIV             AAAAAAGAGCAGTGGGAATAGGAGCTTTGTTCCTTGGGTTC-TTGGGAGC
SIVCPZ          AAAAGAGGGCAGTAGGACTGGGAGTGATGTTCCTTGGATTC-ATGGGAGC
SIVMAC          AAATAAAAG-AG-GGGTCTTTGTGCTAGGGTTCTTGGGTTTTCTCGCAAC
                ***  *  * **  **  *  * *    * * ***** **   * * * *

HIV             AGCAGGAAGCACTATGGGCGCAGCGTCAATGACGCTGACGGTACAGGCCA
SIVCPZ          AGCAGGAAGCACTATGGGCGCAGCGGCACTGACGCTGACGGTACAGGCCA
SIVMAC          GGCAGGTTCTGCAATGGGCGCGGCGTCGTTGACGCTGACCGCTCAGTCCC
                 *****     * ******** *** *  ********** *  *** ** 

HIV             GACAATTATTGTCTGATATAGTGCAGCAGCAGAACAATTTGCTGAGGGCT
SIVCPZ          GAAATCTACTCTCTGGTATAGTGCAACAGCAAAGCAATTTGCTGAAAGCT
SIVMAC          GAACTTTATTGGCTGGGATAGTGCAGCAACAGCAACAGCTGTTGGACGTG
                **    ** *  ***  ******** ** **     *  ** **   *  

HIV             ATTGAGGCGCAACAGCATCTGTTGCAACTCACAGTCTGGGGCATCAAACA
SIVCPZ          ATAGAGGCGCAACAGCATCTGTTGCAACTCTCAGTCTGGGGCATTAAACA
SIVMAC          GTCAAGAGACAACAAGAATTGTTGCGACTGACCGTCTGGGGAACAAAGAA
                 *  **   *****  *  ****** ***  * ******** *  **  *

HIV             GCTCCAGGCAAGAATCCTGGCTGTGGAAAGATACCTAAAGGATCAACAGC
SIVCPZ          GCTTCAGGCGCGAGTTCTTGCTGTGGAAAGGTATCTAAAGGATCAACAAC
SIVMAC          CCTCCAGACTAGGGTCACTGCCATCGAGAAGTACTTAAAGGACCAGGCGC
                 ** *** *  *  *    **  * ** *  **  ******* **    *

HIV             TCCTGGGGATTTGGGGTTGCTCTGGAAAACTCATTTGCACCACTGCTGTG
SIVCPZ          TCCTAGGACTATGGGGCTGCTCTGGAAAACTCATTTGCACTACTAATGTG
SIVMAC          AGCTGAATGCTTGGGGATGTGCGTTTAGACAAGTCTGCCACACTACTGTA
                  **       ***** **  *    * **   * ***   ***  *** 

HIV             CCTTGGAATGCTAGTTGGAGTAATAAATCTCTGGAAC----AGA----TT
SIVCPZ          CCTTGGAATAATACTTGGAGTAAAAAATT--AGGAACAAACCTATCCTTT
SIVMAC          CCATG----GCCAAAT---GCAAGT-----CTAACAC----CAA----AG
                ** **       *  *   * **            **      *      

HIV             TGGAATAACATGACCTGGATGGAGTGGGACAGAGAAATTAACAATTACA-
SIVCPZ          TGGGATAACATGACATGGATGCAATGGGAGAAAGAGATTGATAACTACAC
SIVMAC          TGGAACAATGAGACTTGGCAAGAGTGGGAGCGAAAGGTTGACTTCTTGGA
                *** * **   *** ***    * *****   * *  ** *    *    

HIV             CA-AGCTTAATACACTCCTTA-ATTGAAGAATCGCAAAACCAGCAAGAAA
SIVCPZ          AGAAACTATCTAT-GAACTTCTAA-CACGA-TCTCAGAATCAACAGGAAG
SIVMAC          AG-AAAATATAACAGCCCTCC--TAGAGGAGGCACAAATTCAACAAGAGA
                   *       *     **       * **  * ** *  ** ** **  

HIV             AGAATGAACAAGAATTATTGGAATTAGATAAATGGGCAAGTTTGTGG-AA
SIVCPZ          TCAATGAGCAAGAATTGTTAGCTCTGGATAAATGGTCAAGCCTGTGG-AA
SIVMAC          AGAACATGTATGAATTACAAAAGTTGAATAGCTGGG-ATGTGTTTGGCAA
                  **     * *****        *  ***  ***  * *  * *** **

HIV             TTGGTTTAACATAACAAATTGGCTGTGGTATATAAAATTATTCATAATGA
SIVCPZ          TTGGTTCGATATAACACAGTGGCTGTGGTATATAAAATTATTTGTCATGA
SIVMAC          TTGGTTTGACCTTGCTTCTTGGATAAAGTATATACAATATGGAGTTTATA
                ******  *  *  *    *** *   ******* ***      *    *

HIV             TAGTAGGAGGCTTGGTAGGTTTAAGAATAGTTTTTGCTGTACTTTCTATA
SIVCPZ          TAGTAGGAGGCTTAATAGGCATAAGAATAGTTTTTGCTATGCTTTCTATA
SIVMAC          TAGTTGTAGGAGTAATACTGTTAAGAATAGTGATCTATATAGTACAAATG
                **** * ***  *  **    **********  *   * *  *    ** 

HIV             GTGAATAGAGTTAGGCAGGGATATTCACCATT------------------
SIVCPZ          GTCAATAGAGTTAGGCAGGGATACTCACCTTT------------------
SIVMAC          CTAGCTAAGTTAAGGCAGGGGTATAGGCCAGTGTTCTCTTCCCCACCCTC
                 *   **   * ******** **    **  *                  

HIV             ATCGTTTCAG---ACCCACCTCCCAATCCCGA-GGGGACCCGACAGGCC-
SIVCPZ          GTCGTTCCAG---ACCCCTTTCCCAGTCCGGA-GGGACCCAGACAGGCC-
SIVMAC          TTATTTCCAGCAGACCCATATCCAA--CAGGACCCGGCACTGCCAACCAG
                 *  ** ***   ****   *** *  *  **   *   * * **  *  

HIV             CGAAGGAATAGAAGAAGAAGGTGGAGAGAGAGACAGAGACAGATCCATT-
SIVCPZ          AGAAGGAATCGAAGAAGGAGGTGGAGAAAACGACAACGTCAGATCAGTG-
SIVMAC          AGAAGGCAAAGAAAGAGACGGTGGAGAAGGCGGTGGCAACAGCTCCTGGC
                 ***** *  ***  **  ********    *       *** **     

HIV             ---CGATTAGTGAACGGATCCTTAGCACTTATCTGGGACGATCTGCGGAG
SIVCPZ          ---CGCTTAGTGAGCGGATTCTTAGCACTTGCCTGGGACGACTTGAGGAA
SIVMAC          CTTGGCAGATAGAATATATTCATTTC-CTGATCCGCCAACTGATACGCCT
                    *   *  **    ** * *  * **   * *  *     *  *   

HIV             CCTG---TGCCTCTTCAGCTACCACCGCTTGAGAGACTTACTCTTGATTG
SIVCPZ          CCTG---TGCCTCTTCAGCTACCACCGCTTGAGAGACTTACTCTGGATAG
SIVMAC          CTTGACTTGGCTATTCAGCAACTGCAG------AACCTTGCTATCGAGAG
                * **   ** ** ****** **  * *      *  *** ** * **  *

HIV             TAACGAGGATT-----------------GTGGAACTTCTGGGACGC--A-
SIVCPZ          TGAGGAGGACGCTGGAGATTGTGGGACAGAAGTTC-CTCGCAGGACTGAG
SIVMAC          TATACCAGATCCTCCAACCAATACTCCAGAGGCTC-TCTGCGACCCTACA
                *      **                   *  *  *    *     *    

HIV             G-G-GGGTGGGAAGCCCTCAAATATTGGTGGAATCTCCTACAGTATTGGA
SIVCPZ          ACTGGTGTGGGAAACCCTAACATACTTGAAGAGCATTCTCCAGTATTGGG
SIVMAC          GAGGATTCGAGAAGTCCTCAGGACTGAACTGACCTACCTACAATA-TG-G
                        * ***  *** *          **     ** ** ** **  

HIV             GTCAGGAACTAA-AGAATAGTGCTGTT--AACTTGCTCAATGCCACAGCC
SIVCPZ          GACAAGAGCTGA-AAACTAGTGCTATA--AGCTTGCTTGACGCCACAGCA
SIVMAC          GTG--GAGCTATTTCCATGAGGCGGTCCAGGCCGTCTGGAGATCTGCGAC
                *    ** **       *   **  *     *   **  *   *   *  

HIV             ATAG-CAGTAGCTGAGGGGACAGATAGGGTTATAGA--AGTATTACAAGC
SIVCPZ          ATAG-CAGTAGCAGAGGGAACAGATAGAATTATAGA--AATAGCACAAAG
SIVMAC          AGAGACTCTTGCGG-GCGCGTGGGGAGACTTATGGGAGACTCTTAGGAG-
                * ** *  * ** * * *    *  **  **** *   * *   *  *  

HIV             AGCTTATAGAGCTATTCGCCACATACCTAGAAGAATAAGACAGGGCTTGG
SIVCPZ          AGTTGGCAGAGGCATTTTGCATATACCTAGAAGAATTAGACAAGGTTTAG
SIVMAC          AGGTGGAAGATGGATACTCGCAATCCCCAGGAGGATTAGACAAGGGCT--
                ** *   ***   **       ** ** ** ** ** ***** **  *  

HIV             AAAGGATTTTGCTATAAGATGGGTGGCAAGTGGTCAAAAAGTAGTGTGAT
SIVCPZ          AAAGAGCTTTGCTATAAGATGGGAAACAAATGGTCAAAAAGTAGCCTGGT
SIVMAC          --TGAGCT---CA-------------------------------------
                   *   *   *                                      

HIV             TGGATGGCCTGCTGTAAGGGAAAGAATGAGACGAGCTGAGCCAGCAGCAG
SIVCPZ          AGGATGGCCTGCAGTAAGGGACAGACTTAGAAGGACACCTCCAGCAGCAG
SIVMAC          -----CT-CTCTTGTGAGGGACAGAA--ATACAATCAGGGACAGTATATG
                        **   ** ***** ***   * *    *     *** *   *

HIV             ATGGGGTGGGAGCAGTATCTCGAGACCTAGAAAAACATGGAGCAATCACA
SIVCPZ          AAGGAGTAGGGCCAGTCTCGCGAGACCTAGAGAGACATGGGGCTATAACA
SIVMAC          AATACTCCATGG--------AGAAACCCAGCTGAAGAGAGAG--AA--AA
                *                    ** *** **    * *  * *  *    *

HIV             AGTAGCAATACAGCAGCTAACAATGCTGCTTGTGCCTGGCTAGAAGCACA
SIVCPZ          AGTAGGAATACTCCACAGACAAATGAGACTCTTGCCTGGTTAGAGGAGCA
SIVMAC          ATTAGCA-TACAGAAAACA-AAATATGGATGA------TATAGATGAGTA
                * *** * ***   *   *  ***     *          **** *   *

HIV             AGAGGAGGAAGAGGTGGGTTTTCCAGTCACACCTCAGGTACCTTTAAGAC
SIVCPZ          AAGGGACGAAGAAGTAGGATTTCCAGTAAGACCCCAAGTGCCTTTAAGGC
SIVMAC          AGATGATGACTTGGTAGGGGTATCAGTGAGGCCAAAAGTTCCCCTAAGAA
                *   ** **    ** **  *  **** *  **  * ** **  ****  

HIV             CAATGACTTACAAGGCAGCTGTAGATCTTAGCCACTTTTTAAAAGAAAAG
SIVCPZ          CCATGACCTATAAAGCGGCCTTTGATCTTAGCCACTTTTTAAAAGAAAAG
SIVMAC          CAATGAGTTACAAATTGGCAATAGACATGTCTCATTTTATAAAAGAAAAG
                * ****  ** **    **  * **  *    ** *** ***********

HIV             GGGGGACTGGAAGGGCTAATTCACTCCCAAAGAAGACAAGATATCCTTGA
SIVCPZ          GGGGGACTGGAAGGGCTAATCTACTCCCAAAGAAGGCAAGAGATCCTTGA
SIVMAC          GGGGGACTGGAAGGGATTTATTACAGTGCAAGAAGACATAGAATCTTAGA
                *************** *     **     ****** **    *** * **

HIV             TCTGTGGATCTACCACACACAAGGCTACTTCCCTGATTGGCAGAACTACA
SIVCPZ          TCTCTGGGTCTATCATACACAAGGCTTCTTCCCTGATTGGCAAAACTACA
SIVMAC          CATATACTTAGAAAAGGAAGAAGGCATCATACCAGATTGGCAGGATTACA
                  * *   *  *  *   * *****  * * ** ********  * ****

HIV             CACCAGGGCCAGGGGTCAGATATCCACTGACCTTTGGATGGTGCTACAAG
SIVCPZ          CACCAGGACCAGGGGTCAGATACCCGGTGACCTTCGGCTGGTGCTTCAAG
SIVMAC          CCTCAGGACCAGGAATTAGATACCCAAAGACATTTGGCTGGCTATGGAAA
                *  **** *****  * ***** **   *** ** ** ***   *  ** 

HIV             CTAGTACCAGTTGA---GCCAGATAAGGTAGAAGAGGCCAATAAAGGAGA
SIVCPZ          CTAGTGCCTGTAGA---TCCAACAGATGTGGAGGAAGCAAATGAAGGAGA
SIVMAC          TTAGTCCCTGTAAATGTATCAGATGAGGCACAGGAGG-------ATGAG-
                 **** ** **  *     **    * *   * ** *       * *** 

HIV             GAACACCAGCTTGTTACACCCTG-TGAGCCTGCATGGA------------
SIVCPZ          CAACAATGTGCTATTACATCCTA-TGTGCCAGCACGGA------------
SIVMAC          GAGCATTA-TTTAATGCATCCAGCTCAAACTTCCCAGTGGGATGACCCTT
                 * **      *  * ** **   *    *  *   *             

HIV             ------------------------------ATGGATGACC-CTGAGAGA-
SIVCPZ          ------------------------------CAAGAAGATG-AACACAGA-
SIVMAC          GGGGAGAGGTTCTAGCATGGAAGTTTGATCCAACTCTGGCCTACACTTAT
                                                            *   * 

HIV             GAAG----TGTT-AGAGTG--GAG--GTTTGACAGCCGCCTAGCATTTCA
SIVCPZ          GAAG----TGCT-GATGTG--GCA--GTTTGACAGCCACTTGGCCCTGAC
SIVMAC          GAGGCATATGTTAGATACCCAGAAGAGTTTGGAAGCAAGTCAGGCCTGTC
                ** *    ** *         *    *****  ***      *   *   

HIV             TCAC--GTGGCC----CGAGAGCTGCAT---CCGGAGTACTTCAAGAA-C
SIVCPZ          ACAC--AGAGCC----CGAGAGCTGCAT---CCGGAGTACTACAAAGA-C
SIVMAC          AGAGGAAGAGGTTAGAAGAAGGCT--AACCGCAAGAGGCCTTCTTAACAT
                  *      *       **  ***  *    *  ***  ** *       

HIV             TGCTGACAT--C--GAGCTTG--CTA-CA--AGGGACTTTCCGCTGGGGA
SIVCPZ          TGCTGACAA--A--GGACTTT--GTA--A--AGGGACTTTCCACAAGGGG
SIVMAC          GGCTGACAAGAAGGAAACTCGCTGAAACAGCAGGGACTTTCCACAAGGGG
                 *******         **      *  *  *********** *  *** 

HIV             CTTTCCAGGGAGGCGTGGCCTGGGCGGGACTGGGGAGTGG-CGAGCCCTC
SIVCPZ          TTGTCC-GGGAGGCGTGCCTAGGGCGGGGGTAGGGAGTGG-CTTGCCCTC
SIVMAC          ATGTTA-CGGGGAGGT--ACTGGGGAGGAGCCGGTCGGGAACGCCCACTT
                 * *    ** *  **     ***  **    **  * *  *   * ** 

HIV             AGATGCTGCATATAAGCAGCTGCTTTTTGC-CTGTACTGGGT--CTCT--
SIVCPZ          AGA-GCTGCATATAAGCAGCCGCTTCTCGC-TTGTACTGGGT--CTCT--
SIVMAC          TCTTGATGTATAAATATCACTGCATTTCGCTCTGTATTCAGTCGCTCTGC
                    * ** *** *     * ** * * **  **** *  **  ****  

HIV             ---------------------CTGGTTAGA------CCAGAT----CTG-
SIVCPZ          ---------------------CTTGTTAGA------CCAGAT----CTG-
SIVMAC          GGAGAGGCTGGCAGATTGAGCCCTGGGAGGTTCTCTCCAGCACTAGCAGG
                                     *  *  **       ****      * * 

HIV             ---AGCCTGG-----------GAG---CTCT-------CTGGCTA--ACT
SIVCPZ          ---AGCCTGG-----------GAG---CTCT-------CTGGCTA--ATA
SIVMAC          TAGAGCCTGGGTGTTCCCTGCTAGACTCTCACCAGCACTTGGCCGGTGCT
                   *******            **   ***         ****       

HIV             AGG------GA----ACCCA---CTGCTTAA-----GCCTCAATAAAGCT
SIVCPZ          GGA------GA----ACCCA---CTGCTTAA-----GCCTCAATAAAGCT
SIVMAC          GGGCAGAGTGACTCCACGCTTGCTTGCTTAAAGCCCTCTTCAATAAAGCT
                 *       **    ** *     *******      * ***********

HIV             TGCC--TT--GAG----T-GCTTCAA
SIVCPZ          TGCC--T---GAG----T-AACTT-G
SIVMAC          GCCATTTTAGAAGTAAAAAAA-AAAA
                  *   *    **             
