# Supplementary material for: Structure-Based Alignment and Consensus Secondary Structures for Three HIV-Related RNA Genomes
Source: PLoS Comput Biol. 2015 May 20;11(5):e1004230. doi: 10.1371/journal.pcbi.1004230 (PMC4439019; doi:10.1371/journal.pcbi.1004230)
Supplement: S1 Dataset — (ZIP) [file pcbi.1004230.s002.zip › S1_Dataset/README.txt]

DATA USED TO GENERATE FIGURES IS IN:
align_hiv_DATA/HIV_alignment_data_file.xlsx:

Sheet headers:

HIV-1 SHAPE: HIV-1 SHAPE data (from Siegfried et al.)
SIVcpz SHAPE: SIVcpz SHAPE data
SIVmac SHAPE: SIVmac SHAPE data
SIVmac w Pollom 1-202: SIVmac SHAPE data, nts 1-202 replaced with data from Pollom et al
Linear regression: F-test and T-test results from linear regression analysis
HIV-1_SIvcpz col score: 200-nt window column scores, HIV-SIVcpz alignment; comparison with LANL alignment (HIV-1 sequence as given index)
3genome col score: 200-nt window column scores, 3-genome alignment; comparison with LANL alignment (HIV-1 sequence as given index)

SHAPE DATA FILES:

hiv_aug2013.txt
sivcpz_1m7.txt
sivmac_1m7.txt
sivmac_1m7_pollom_1_202.txt

Notes: 

HIV-1 data (hiv_aug2013.txt) published in Siegfried et al. Nature Methods (2014).
sivmac_1m7_pollom_1_202.txt contains data (positions 1 through 202) from Pollom et al. PLoS Path. (2013).
SHAPE data files also included in Supplementary_files_for_publication/HIV_alignment_data_file.xlsx

FINAL MSA:

lavender_et_al_hiv_msa.aln

SECONDARY STRUCTURE FILES (Supplementary_files_for_publication/Secondary_structure_files/):

Files of the form:

hiv_2seq_X_Y_hiv_filtered.fa
hiv_3seq_X_Y_hiv_filtered.fa
hiv_1_430_combined.fa
hiv_1_430_consensus_final.fa

hiv_2seq_X_Y_hiv_filtered.fa:

Base pairs with pairing probability greater than 95% in HIV-SIVcpz consensus structure, HIV-1 sequence

hiv_3seq_X_Y_hiv_filtered.fa:

Base pairs with pairing probability greater than 95% in 3-genome consensus structure, HIV-1 sequence

hiv_X_y_combined.fa:

Combined base pairs with pairing probability greater than 95% in HIV-SIVcpz and 3-genome consensus strctures, HIV-1 seqeunce

hiv_x_y_consensus_final.fa:

Final HIV-1 structure, constrained by combined base pairs from HIV-SIVcpz and 3-genome consensus structures

CORE ALIGNMENT AND SECONDARY STRUCTURE PREDICTION SCRIPTS IN align_hiv_DATA/SHAPE_alignment_scripts.zip
