# Supplementary material for: Structure-Based Alignment and Consensus Secondary Structures for Three HIV-Related RNA Genomes
Source: PLoS Comput Biol. 2015 May 20;11(5):e1004230. doi: 10.1371/journal.pcbi.1004230 (PMC4439019; doi:10.1371/journal.pcbi.1004230)
Supplement: S1 Dataset — (ZIP) [file pcbi.1004230.s002.zip › S1_Dataset/Secondary_structure_files/hiv_8405_8802_consensus_final.fa]

> hiv_1m7
CCAGCAGCAGAUGGGGUGGGAGCAGUAUCUCGAGACCUAGAAAAACAUGGAGCAAUCACAAGUAGCAAUACAGCAGCUAACAAUGCUGCUUGUGCCUGGCUAGAAGCACAAGAGGAGGAAGAGGUGGGUUUUCCAGUCACACCUCAGGUACCUUUAAGACCAAUGACUUACAAGGCAGCUGUAGAUCUUAGCCACUUUUUAAAAGAAAAGGGGGGACUGGAAGGGCUAAUUCACUCCCAAAGAAGACAAGAUAUCCUUGAUCUGUGGAUCUACCACACACAAGGCUACUUCCCUGAUUGGCAGAACUACACACCAGGGCCAGGGGUCAGAUAUCCACUGACCUUUGGAUGGUGCUACAAGCUAGUACCAGUUGAGCCAGAUAAGGUAGAAGAGGCCAA
(((.(((.....(((((((((......))))....((...........))...........(((....)))((((((.......))))))(.((.((.(((...)))......((((...(((.(((.((((((((((...(((..(((.(......))))..........((((..((((.......))))..))))..........)))...)))))))))).))).))).))))......)).)).)..)))))....))))))...............((((.(((((((..(((((.(.......(((((...(((((((((((.......))))))))))).))))).(((......))).)......)))))...)))..)))).)))).. (-141.93)
