# Supplementary material for: Structure-Based Alignment and Consensus Secondary Structures for Three HIV-Related RNA Genomes
Source: PLoS Comput Biol. 2015 May 20;11(5):e1004230. doi: 10.1371/journal.pcbi.1004230 (PMC4439019; doi:10.1371/journal.pcbi.1004230)
Supplement: S1 Dataset — (ZIP) [file pcbi.1004230.s002.zip › S1_Dataset/sivcpz_1m7.txt]

index	nt_id	1m7_react	1m7_std_error
1	G	-999	0
2	T	-999	0
3	C	0.342985	0.485054
4	T	0.429393	0.217857
5	C	0.517524	0.329066
6	T	-0.005224	0.334624
7	C	0.318936	0.256427
8	T	0.286267	0.263948
9	T	0.426909	0.238858
10	G	0.546432	0.213081
11	T	-0.121319	0.20985
12	T	0.373415	0.316246
13	A	0.061468	0.179133
14	G	0.217447	0.1623
15	A	1.238682	0.364829
16	C	0.180275	0.15188
17	C	0.281209	0.200018
18	A	-0.029871	0.155631
19	G	-0.012695	0.088665
20	A	1.184412	0.253179
21	T	0.931548	0.110086
22	C	3.907218	0.437796
23	T	0.826468	0.103026
24	G	0.090277	0.05221
25	A	-0.020118	0.089516
26	G	0.031902	0.042039
27	C	0.134324	0.046613
28	C	1.253286	0.197027
29	T	2.354155	0.261888
30	G	0.468167	0.126031
31	G	0.89473	0.114
32	G	-0.086117	0.086097
33	A	0.87736	0.116586
34	G	-0.100495	0.046457
35	C	0.02435	0.067497
36	T	-0.074046	0.048522
37	C	0.052514	0.055803
38	T	-0.030731	0.058542
39	C	0.003843	0.071322
40	T	0.090271	0.057087
41	G	-0.046456	0.043576
42	G	0.008002	0.030716
43	C	-0.089874	0.061867
44	T	0.041165	0.045265
45	A	0.183294	0.071747
46	A	0.072369	0.05782
47	T	0.258488	0.085687
48	A	0.03949	0.048263
49	G	0.115321	0.05283
50	G	0.034289	0.031106
51	A	-0.115881	0.082774
52	G	-0.090081	0.056034
53	A	-0.014094	0.078848
54	A	0.08841	0.096269
55	C	-0.017615	0.073754
56	C	0.103658	0.107404
57	C	0.050557	0.102985
58	A	0.088817	0.041519
59	C	0.019129	0.085314
60	T	-0.034106	0.054948
61	G	0.043577	0.029508
62	C	0.064947	0.070292
63	T	0.215581	0.059427
64	T	0.195244	0.070569
65	A	0.009814	0.040309
66	A	0.038897	0.060892
67	G	0.139206	0.028817
68	C	0.064843	0.06039
69	C	0.076299	0.073366
70	T	0.252954	0.049059
71	C	0.193796	0.061831
72	A	0.46322	0.09686
73	A	1.929277	0.14318
74	T	1.49395	0.161428
75	A	2.081281	0.189134
76	A	1.584867	0.148357
77	A	0.64308	0.07708
78	G	0.494161	0.05298
79	C	0.070448	0.047051
80	T	0.446772	0.058763
81	T	0.718721	0.113786
82	G	0.504021	0.043699
83	C	0.090806	0.057275
84	C	0.366863	0.060712
85	T	0.332528	0.062965
86	G	0.070361	0.046268
87	A	0.035589	0.058744
88	G	0.268112	0.039464
89	T	0.377082	0.05482
90	A	1.185236	0.119655
91	A	0.295479	0.046704
92	C	-0.040042	0.048531
93	T	0.027677	0.035364
94	T	0.124829	0.062239
95	G	0.00187	0.02451
96	A	-0.074913	0.059534
97	G	-0.059711	0.023949
98	C	-0.13416	0.032428
99	A	0.087554	0.019094
100	G	0.129542	0.069205
101	T	-0.08068	0.049923
102	G	0.111279	0.034603
103	T	0.241357	0.058516
104	G	0.597657	0.067579
105	T	0.423783	0.069272
106	G	0.371326	0.030663
107	C	0.06081	0.051734
108	C	0.009054	0.062413
109	C	0.020558	0.068337
110	A	0.363747	0.055342
111	T	0.196497	0.033446
112	C	0.084731	0.074545
113	C	0.234787	0.036099
114	A	0.338293	0.058468
115	A	1.385622	0.074086
116	T	0.58052	0.069738
117	T	0.82109	0.105619
118	T	2.370286	0.191795
119	G	1.244147	0.054303
120	T	0.511338	0.056252
121	G	0.089745	0.070605
122	A	0.445344	0.057656
123	C	0.389029	0.052904
124	T	-0.026181	0.04332
125	C	0.07388	0.038227
126	T	0.009851	0.071698
127	G	0.105159	0.038051
128	G	0.311549	0.043262
129	T	0.502282	0.058282
130	A	1.666018	0.114331
131	T	0.188386	0.039999
132	C	0.350863	0.05556
133	T	0.809579	0.087145
134	A	0.364703	0.057609
135	G	0.299095	0.032247
136	A	0.183827	0.066107
137	G	0.003534	0.06025
138	A	0.545757	0.063148
139	T	0.287918	0.042756
140	C	-0.023419	0.042736
141	C	0.051814	0.01696
142	C	-0.041738	0.05067
143	T	0.013555	0.027896
144	C	-0.00615	0.050722
145	A	0.012771	0.043783
146	G	0.204153	0.02806
147	A	0.065177	0.034477
148	T	0.230066	0.042873
149	A	1.140729	0.080736
150	T	0.14693	0.055772
151	T	1.462947	0.102926
152	A	1.663873	0.095285
153	A	1.057036	0.078102
154	G	0.68494	0.0325
155	T	-0.017417	0.034998
156	G	0.024961	0.014612
157	T	-0.032303	0.023992
158	C	-0.016878	0.021338
159	T	0.011426	0.027102
160	G	0.021875	0.011769
161	T	0.247539	0.03797
162	G	0.076898	0.010457
163	C	0.355483	0.023275
164	G	0.173344	0.022119
165	G	0.279146	0.014687
166	A	0.279657	0.056129
167	A	0.960452	0.077926
168	A	0.440922	0.066919
169	A	0.276213	0.039064
170	T	-0.04028	0.034518
171	C	0.081917	0.030542
172	T	0.026348	0.041856
173	C	-0.058087	0.018475
174	T	0.10982	0.037339
175	A	0.548172	0.051666
176	G	0.205667	0.01962
177	C	0.241801	0.028112
178	A	1.186555	0.081217
179	G	0.682085	0.033126
180	T	0.203674	0.021731
181	G	0.053932	0.020806
182	G	-0.006802	0.022421
183	C	0.013849	0.033679
184	G	0.059094	0.019408
185	C	-0.035079	0.03535
186	C	-0.111443	0.055625
187	C	-0.014277	0.020027
188	G	-0.040729	0.037413
189	A	0.094697	0.047261
190	A	0.024539	0.030511
191	C	0.008217	0.02869
192	A	0.02329	0.026343
193	G	0.052964	0.03148
194	G	0.105904	0.035164
195	G	0.207888	0.025723
196	A	0.001437	0.027377
197	C	0.382491	0.055417
198	T	0.132618	0.010095
199	T	2.076578	0.134624
200	G	1.259671	0.04803
201	A	0.340418	0.067527
202	A	0.577234	0.06102
203	A	0.184847	0.05101
204	A	0.408484	0.045854
205	C	0.833787	0.056204
206	G	1.66143	0.071515
207	A	0.493762	0.055549
208	A	0.421472	0.06507
209	A	1.637887	0.081827
210	G	1.096368	0.05283
211	T	0.479538	0.030014
212	G	1.506351	0.075626
213	T	0.693767	0.04666
214	A	0.676827	0.070687
215	A	0.545948	0.04148
216	C	0.388255	0.062259
217	C	0.195343	0.035208
218	G	0.27698	0.027143
219	G	0.302623	0.026253
220	A	0.657929	0.045362
221	G	0.572418	0.047816
222	A	0.512493	0.05826
223	A	0.736157	0.057548
224	G	0.789276	0.041122
225	T	0.425557	0.030702
226	T	0.092052	0.03065
227	C	0.229198	0.02458
228	T	-0.024054	0.024907
229	C	-0.051496	0.035551
230	T	0.364307	0.027013
231	C	0.403373	0.033817
232	G	0.545208	0.042038
233	A	0.868379	0.038304
234	C	0.589956	0.038845
235	G	0.176543	0.021192
236	C	0.859229	0.056353
237	A	1.396456	0.059013
238	G	0.702339	0.052224
239	G	0.777202	0.050851
240	A	0.515854	0.038873
241	C	0.171904	0.028182
242	T	0.406021	0.044257
243	C	0.882041	0.058574
244	G	1.130288	0.058975
245	A	0.619451	0.037438
246	C	0.197623	0.029182
247	T	0.153295	0.018357
248	T	0.098688	0.017022
249	G	0.045829	0.018416
250	C	0.025928	0.027619
251	T	0.10968	0.02141
252	G	0.220021	0.017919
253	A	0.467108	0.035588
254	G	0.173469	0.013258
255	T	0.195627	0.020426
256	G	0.200582	0.014225
257	C	0.198845	0.020059
258	G	-0.00627	0.020598
259	C	-0.021397	0.030495
260	A	0.069325	0.017311
261	C	0.051779	0.021943
262	C	0.01218	0.034314
263	A	0.053076	0.019676
264	G	0.084833	0.013652
265	C	0.131855	0.021856
266	A	0.191165	0.026265
267	A	0.24263	0.015589
268	G	0.548164	0.02725
269	G	0.564626	0.027045
270	G	0.557241	0.03131
271	G	0.496238	0.020443
272	C	0.284341	0.023379
273	G	0.286995	0.017791
274	A	0.426942	0.018834
275	G	0.899869	0.036966
276	G	0.671502	0.03436
277	G	0.372647	0.026885
278	G	0.344023	0.016553
279	C	0.052874	0.017836
280	C	0.164623	0.017831
281	G	0.28477	0.022295
282	G	0.157311	0.010873
283	C	0.005954	0.023012
284	G	0.174587	0.029389
285	A	0.403533	0.023252
286	C	0.266501	0.023281
287	T	0.76015	0.039866
288	G	0.157168	0.019028
289	G	0.233548	0.018448
290	T	0.211266	0.022939
291	G	0.27392	0.024507
292	A	0.654316	0.03274
293	G	0.299297	0.027365
294	T	0.265267	0.033721
295	A	0.561814	0.030033
296	C	0.38172	0.038191
297	G	0.170177	0.013009
298	C	-0.016057	0.026082
299	C	0.179739	0.028572
300	T	0.910326	0.052032
301	A	0.690546	0.039476
302	A	1.016177	0.033517
303	T	0.246536	0.030647
304	T	0.454313	0.039775
305	T	0.15394	0.036646
306	T	1.112168	0.067064
307	T	1.146175	0.064056
308	G	1.305957	0.052973
309	A	0.344543	0.026951
310	C	0.088533	0.020999
311	T	0.068091	0.022794
312	A	0.03912	0.028724
313	G	0.088547	0.0138
314	C	0.080602	0.028354
315	G	0.234182	0.015766
316	A	0.607517	0.041007
317	A	0.335339	0.030876
318	A	0.188652	0.035089
319	G	0.000312	0.015214
320	C	0.013213	0.030939
321	T	1.044134	0.048561
322	A	0.810079	0.042982
323	G	1.609797	0.074046
324	A	0.899821	0.071259
325	A	1.833085	0.088932
326	G	2.466554	0.066695
327	G	1.459217	0.050276
328	A	1.390637	0.050482
329	G	0.228096	0.031226
330	A	0.54979	0.03243
331	G	0.227428	0.031721
332	A	0.563162	0.032443
333	G	0.398624	0.023128
334	G	0.262065	0.030881
335	A	0.709149	0.032008
336	T	0.38533	0.020721
337	G	0.104866	0.02049
338	G	0.089195	0.01445
339	G	0.053465	0.013756
340	T	0.272848	0.016841
341	G	0.357721	0.015529
342	C	1.097906	0.04543
343	G	0.414375	0.028956
344	A	0.639607	0.035538
345	G	0.15325	0.033813
346	A	0.196444	0.029942
347	G	0.120572	0.021452
348	C	0.165579	0.025724
349	G	0.36959	0.023752
350	T	0.454592	0.031932
351	C	0.599356	0.047568
352	A	1.189454	0.059409
353	G	0.778756	0.037207
354	T	0.194233	0.035206
355	A	1.255049	0.06332
356	T	0.73007	0.048324
357	T	0.316226	0.027158
358	A	0.471169	0.026258
359	A	0.176854	0.016797
360	C	0.191471	0.016006
361	G	0.187556	0.015997
362	G	0.172444	0.01848
363	G	0.203152	0.020796
364	A	0.296377	0.024303
365	G	0.129362	0.026204
366	G	0.460014	0.025717
367	A	0.334742	0.031309
368	A	0.397065	0.043435
369	A	0.76751	0.064375
370	G	0.83973	0.056804
371	T	0.286204	0.026233
372	T	0.415623	0.030494
373	A	0.493833	0.055966
374	G	0.88146	0.069277
375	A	1.200781	0.081768
376	T	0.555061	0.036719
377	G	0.124444	0.041304
378	A	0.536889	0.049039
379	T	0.070458	0.031356
380	T	0.330593	0.026287
381	G	0.124824	0.03931
382	G	0.198749	0.061172
383	G	-999	0
384	A	0.396431	0.052735
385	A	0.407294	0.100925
386	A	0.459118	0.104031
387	A	0.045262	0.116549
388	A	0.321539	0.118234
389	A	0.505341	0.094941
390	T	0.300489	0.068436
391	T	1.331547	0.152534
392	T	0.970337	0.127722
393	A	1.692219	0.133438
394	T	0.061433	0.051834
395	C	0.221315	0.057381
396	T	-0.013065	0.035594
397	C	0.075272	0.052993
398	C	0.082315	0.030731
399	G	0.2784	0.045181
400	G	0.184872	0.030613
401	C	0.060957	0.042437
402	C	0.116431	0.049082
403	A	0.795674	0.067984
404	G	0.102446	0.03229
405	G	0.175367	0.055234
406	G	0.109046	0.038336
407	G	0.182887	0.056536
408	G	0.311682	0.036353
409	A	0.511715	0.092211
410	A	0.88856	0.089502
411	A	1.084598	0.158756
412	G	0.458822	0.026694
413	A	0.201139	0.103205
414	A	1.176894	0.159081
415	A	1.383626	0.217616
416	A	1.347862	0.297281
417	A	0.983943	0.111979
418	A	0.112528	0.130269
419	T	2.077936	0.134467
420	A	0.429807	0.121241
421	T	0.527363	0.11878
422	A	1.807326	0.213189
423	T	0.822285	0.138576
424	G	2.770852	0.183236
425	A	0.6746	0.09795
426	T	0.213722	0.139148
427	G	-999	0
428	A	1.688598	0.137853
429	A	0.701072	0.122543
430	A	0.166611	0.073249
431	C	0.991684	0.144993
432	A	0.548567	0.090297
433	T	-0.020275	0.074883
434	T	0.271733	0.07948
435	T	0.846314	0.123849
436	A	0.996611	0.146341
437	G	-999	0
438	T	0.313174	0.051457
439	A	1.315588	0.110337
440	T	0.70198	0.069264
441	G	0.012	0.05519
442	G	0.072801	0.042361
443	G	-0.001476	0.041261
444	C	0.012797	0.058597
445	A	0.122741	0.05445
446	A	0.366485	0.060582
447	G	0.013239	0.033157
448	C	-0.032031	0.048227
449	A	0.359611	0.04459
450	G	0.092604	0.039322
451	G	0.069596	0.03913
452	G	0.176506	0.035322
453	A	0.190839	0.04287
454	G	0.07662	0.028623
455	C	0.04333	0.043722
456	T	0.263977	0.047867
457	G	0.042534	0.053973
458	G	0.305879	0.033795
459	A	0.331954	0.057795
460	A	0.240248	0.052456
461	A	0.983511	0.129211
462	G	2.186304	0.154605
463	A	1.166666	0.076861
464	T	0.10075	0.06096
465	T	1.258925	0.114841
466	C	0.704905	0.078245
467	G	0.146345	0.042524
468	C	0.233022	0.043569
469	T	1.05597	0.10194
470	T	0.854125	0.087415
471	G	0.952527	0.06849
472	T	0.363818	0.073273
473	A	0.364597	0.07857
474	A	0.637789	0.052412
475	C	0.025731	0.042605
476	C	0.01034	0.051214
477	C	-0.077318	0.065902
478	C	0.056615	0.035974
479	G	0.172132	0.042877
480	G	0.051098	0.021816
481	C	-0.046766	0.033771
482	C	0.013587	0.054662
483	T	0.57731	0.070716
484	A	1.102959	0.092857
485	A	0.735057	0.05688
486	T	0.769053	0.081252
487	G	0.281238	0.049984
488	G	0.308164	0.0335
489	A	0.313106	0.061191
490	C	0.136983	0.061193
491	A	-0.154474	0.063993
492	C	-0.025538	0.053215
493	A	0.172428	0.065776
494	A	-0.052202	0.051723
495	C	0.132905	0.04504
496	A	0.803393	0.072232
497	G	1.957447	0.116497
498	A	1.472221	0.097492
499	A	1.292417	0.093581
500	G	1.238051	0.086567
501	G	1.208307	0.076894
502	A	0.906961	0.065381
503	T	0.640455	0.056338
504	G	0.199016	0.026528
505	T	0.350829	0.044186
506	G	0.852385	0.078492
507	A	0.581881	0.076794
508	A	0.374988	0.076622
509	C	0.562898	0.08267
510	A	0.128034	0.070218
511	A	1.504839	0.100137
512	T	0.607257	0.101372
513	T	2.616718	0.142809
514	A	0.986563	0.125611
515	A	2.023133	0.146776
516	T	0.445451	0.09481
517	T	1.285782	0.115113
518	A	0.964396	0.113886
519	A	0.520449	0.065375
520	C	0.132104	0.060673
521	C	0.445854	0.076901
522	A	0.094194	0.023171
523	G	0.74157	0.045322
524	T	0.342214	0.04893
525	T	0.658481	0.072628
526	G	0.474661	0.03779
527	C	-0.037688	0.051874
528	A	0.442112	0.059824
529	G	0.334683	0.032035
530	C	-0.078472	0.065792
531	C	-0.082495	0.077212
532	A	0.042975	0.05661
533	G	0.019342	0.024442
534	C	-0.006474	0.030626
535	T	-0.03432	0.031347
536	C	-0.114568	0.048878
537	T	0.412406	0.047443
538	C	0.270383	0.073862
539	A	1.651426	0.097102
540	C	0.027864	0.067583
541	A	0.275602	0.065113
542	A	0.382256	0.072358
543	C	0.824328	0.091133
544	A	1.24352	0.101582
545	G	0.186867	0.042256
546	G	0.178827	0.046121
547	A	0.146537	0.038624
548	T	0.272467	0.033826
549	C	0.143728	0.040545
550	A	0.135042	0.026393
551	G	0.88374	0.071732
552	A	1.246214	0.075588
553	A	1.074956	0.074945
554	G	0.490128	0.070079
555	G	0.553131	0.051089
556	A	0.19762	0.042144
557	C	0.199989	0.038382
558	T	0.582999	0.043004
559	A	0.400367	0.029752
560	A	1.02109	0.124452
561	G	0.066677	0.050614
562	A	0.609748	0.07488
563	T	0.145298	0.038077
564	C	-999	0
565	T	0.499729	0.067315
566	T	1.502704	0.142262
567	T	1.081075	0.191802
568	A	2.156192	0.110626
569	T	0.603849	0.115081
570	T	1.18096	0.170761
571	T	0.330594	0.061523
572	A	1.482735	0.104681
573	A	0.357313	0.059514
574	C	0.429397	0.069296
575	A	0.66191	0.046728
576	C	0.102162	0.062611
577	C	0.206017	0.072849
578	C	0.188431	0.054666
579	T	0.361653	0.054036
580	A	0.762689	0.088702
581	G	0.437453	0.039391
582	C	0.487562	0.076141
583	A	0.392968	0.101595
584	G	0.894578	0.076177
585	T	0.254353	0.038711
586	C	-0.100913	0.034375
587	C	-0.101385	0.041327
588	T	0.020698	0.032413
589	C	0.082788	0.041255
590	T	0.222457	0.052838
591	G	0.058167	0.040774
592	G	0.008044	0.029794
593	T	0.098545	0.042576
594	G	0.210899	0.031816
595	C	0.349036	0.062588
596	G	0.611834	0.067846
597	T	0.843909	0.088809
598	A	1.035131	0.100023
599	C	0.294146	0.066553
600	A	1.136707	0.09909
601	T	0.731948	0.079458
602	C	0.613796	0.071022
603	A	0.171281	0.049795
604	A	0.846779	0.094727
605	A	0.350139	0.102311
606	G	1.182523	0.083636
607	A	0.283262	0.073822
608	A	1.613047	0.128541
609	T	0.440532	0.08216
610	T	1.82184	0.135071
611	A	1.2406	0.155813
612	G	1.022328	0.096616
613	A	0.023305	0.081055
614	G	0.155878	0.04981
615	T	1.051942	0.086161
616	A	0.704702	0.122027
617	A	0.795483	0.122398
618	A	0.605128	0.083248
619	A	0.742253	0.089935
620	G	1.491518	0.106643
621	A	0.10676	0.0691
622	C	0.306351	0.074352
623	A	0.001814	0.072055
624	C	0.628714	0.078673
625	A	0.341062	0.091104
626	A	1.145671	0.108998
627	A	0.531369	0.060852
628	A	0.897803	0.11013
629	G	0.822713	0.054626
630	A	0.543587	0.060308
631	G	-0.045356	0.038278
632	G	-0.182237	0.026359
633	C	-0.140465	0.02457
634	T	0.542255	0.058648
635	T	0.600848	0.101469
636	T	0.808455	0.118069
637	A	0.415391	0.095043
638	G	1.079039	0.116061
639	A	0.311766	0.076405
640	C	0.422792	0.085672
641	A	0.052545	0.094731
642	A	1.535232	0.106082
643	A	0.155441	0.054693
644	C	0.33105	0.062535
645	T	0.531855	0.056156
646	A	0.292059	0.05575
647	G	1.046931	0.099174
648	A	0.735118	0.091721
649	A	-0.078543	0.063828
650	G	0.627177	0.086018
651	A	0.169195	0.071472
652	A	0.270639	0.078339
653	G	0.287049	0.039434
654	T	0.162192	0.036182
655	G	0.129422	0.032412
656	C	0.189331	0.073921
657	A	0.548959	0.079643
658	G	-0.030721	0.03944
659	C	0.117363	0.03015
660	A	0.211615	0.094979
661	A	0.286159	0.107586
662	A	0.726354	0.157794
663	A	0.322595	0.107869
664	A	0.242272	0.072266
665	A	0.232571	0.085963
666	G	0.231048	0.044714
667	C	0.735517	0.087911
668	A	0.445257	0.112429
669	A	0.428984	0.139879
670	A	0.571103	0.104923
671	G	0.805418	0.066298
672	T	0.61826	0.070716
673	G	1.789951	0.119945
674	A	0.78766	0.115366
675	A	0.46604	0.096817
676	A	0.778829	0.139386
677	G	1.501744	0.117607
678	T	1.438603	0.101072
679	A	0.369526	0.127116
680	A	0.829352	0.163136
681	A	0.513343	0.112291
682	A	0.316933	0.070429
683	C	1.204866	0.137604
684	A	0.853668	0.08809
685	G	0.397506	0.056931
686	G	1.174896	0.090885
687	A	0.704699	0.097716
688	A	0.893422	0.117978
689	G	-0.057545	0.030096
690	C	-0.000015	0.056213
691	C	-0.10124	0.057264
692	G	0.085123	0.026119
693	C	0.032327	0.035127
694	G	0.805639	0.077785
695	G	0.033334	0.035378
696	C	-0.027832	0.044089
697	G	0.030789	0.047442
698	G	0.057747	0.027664
699	C	0.20792	0.050229
700	A	1.557816	0.143201
701	G	0.479475	0.058692
702	A	0.982767	0.072362
703	C	0.001231	0.056977
704	C	0.026221	0.051932
705	C	0.012694	0.06121
706	C	0.288173	0.063285
707	A	0.849535	0.099602
708	G	0.494534	0.038602
709	C	0.479626	0.059694
710	G	0.371914	0.029488
711	G	-0.071537	0.03595
712	C	0.124208	0.042775
713	G	0.081515	0.042023
714	G	-0.017203	0.032434
715	C	0.271134	0.048375
716	G	0.226064	0.033421
717	A	0.777044	0.051321
718	G	0.159158	0.048393
719	A	0.163745	0.05728
720	G	0.068341	0.026689
721	C	1.059416	0.083765
722	A	0.553472	0.061516
723	G	0.990639	0.048744
724	A	0.928257	0.104814
725	A	1.331572	0.114311
726	A	0.582146	0.08002
727	C	0.277856	0.047017
728	T	0.304735	0.049207
729	T	0.205954	0.041167
730	C	0.032729	0.041944
731	C	0.07218	0.069928
732	C	0.097714	0.05916
733	G	0.728431	0.070438
734	A	0.647375	0.055549
735	T	0.416407	0.072073
736	A	0.587524	0.083481
737	G	1.047877	0.071398
738	T	0.078161	0.040983
739	A	0.639162	0.079339
740	A	1.099417	0.10988
741	C	1.288825	0.123755
742	A	0.918538	0.130124
743	A	1.204117	0.12665
744	A	1.029133	0.101667
745	T	0.444815	0.068876
746	G	0.156322	0.031683
747	C	0.194736	0.048493
748	T	0.178788	0.037858
749	C	0.737353	0.080795
750	A	1.109749	0.091715
751	G	0.17668	0.040789
752	G	0.168618	0.040418
753	G	0.150277	0.043099
754	A	0.044148	0.058274
755	C	0.798981	0.101982
756	A	0.104268	0.066779
757	A	2.326414	0.152445
758	A	1.957243	0.120124
759	T	1.122857	0.088961
760	G	0.913312	0.076518
761	G	0.141071	0.030758
762	T	-0.05344	0.024993
763	C	0.01054	0.042589
764	C	0.007014	0.056554
765	A	1.111347	0.08724
766	T	0.760888	0.067627
767	C	0.91451	0.104705
768	A	0.598704	0.061968
769	G	0.607721	0.039129
770	T	0.087109	0.03204
771	C	0.125852	0.047717
772	G	0.037473	0.031003
773	C	0.03754	0.04117
774	T	-0.071409	0.033635
775	C	-0.037913	0.061796
776	T	0.223081	0.036534
777	C	0.014218	0.053853
778	A	0.31211	0.031528
779	C	-0.122624	0.056906
780	C	0.191826	0.061044
781	C	0.11888	0.057169
782	A	0.745085	0.083139
783	G	1.298914	0.103516
784	A	0.709228	0.095413
785	A	0.669361	0.069989
786	C	0.080148	0.026405
787	T	0.511753	0.046747
788	T	0.503524	0.075026
789	T	2.860007	0.192442
790	A	0.703264	0.100454
791	A	2.228195	0.188014
792	A	0.78683	0.086974
793	T	1.828373	0.141289
794	G	0.060876	0.029837
795	C	0.049359	0.037742
796	A	0.035186	0.023217
797	T	0.056491	0.037217
798	G	-0.024919	0.036741
799	G	0.066896	0.041345
800	G	-0.004743	0.032171
801	T	-0.051113	0.034768
802	A	0.392754	0.08062
803	A	1.130311	0.14403
804	A	2.099982	0.166718
805	A	0.672714	0.090885
806	G	1.105249	0.088771
807	T	1.320916	0.068486
808	A	0.27112	0.07211
809	G	0.545235	0.060778
810	T	-0.002129	0.04135
811	A	0.787456	0.078719
812	G	0.858213	0.075036
813	A	1.982502	0.100137
814	A	-0.060088	0.07452
815	G	1.065291	0.071917
816	A	0.106039	0.065527
817	A	1.36045	0.109398
818	A	0.455766	0.063892
819	A	0.290535	0.066207
820	G	0.118434	0.036119
821	G	-0.056255	0.028783
822	C	0.240315	0.060715
823	A	0.888765	0.059357
824	T	0.164301	0.071755
825	T	0.253764	0.062597
826	T	0.643355	0.073093
827	A	0.798344	0.084927
828	G	0.028897	0.024765
829	C	-0.081677	0.050899
830	C	-0.050574	0.057363
831	C	0.7535	0.085223
832	A	0.541317	0.072144
833	G	2.320208	0.152198
834	A	1.715216	0.129572
835	A	0.780086	0.09409
836	G	1.212535	0.075364
837	T	0.360152	0.041071
838	C	1.129863	0.114052
839	A	0.772837	0.080878
840	T	0.090216	0.059642
841	A	0.131002	0.025573
842	C	-0.086088	0.051261
843	C	-0.002974	0.042102
844	C	-0.02365	0.04185
845	A	0.061773	0.023932
846	T	0.093984	0.036645
847	G	0.226227	0.022038
848	T	0.113815	0.049003
849	T	1.387111	0.154349
850	T	2.276874	0.186898
851	A	2.05476	0.121496
852	T	0.836579	0.098769
853	G	0.005139	0.033279
854	G	-0.027411	0.033539
855	C	-0.09292	0.041977
856	T	-0.071285	0.02356
857	C	0.053624	0.048445
858	T	0.990601	0.093199
859	A	1.816167	0.092874
860	T	1.832679	0.117563
861	C	1.16906	0.081696
862	A	0.628782	0.041756
863	G	1.586024	0.113061
864	A	1.498719	0.073422
865	A	2.161659	0.108097
866	G	0.355147	0.039652
867	G	-0.00317	0.019925
868	A	-0.023077	0.030405
869	G	0.023985	0.019379
870	C	-0.089906	0.033485
871	C	-0.009664	0.050112
872	A	0.830697	0.050198
873	C	0.005159	0.044974
874	C	-0.103981	0.028095
875	C	-0.040513	0.050321
876	C	0.078748	0.040763
877	T	0.440935	0.034356
878	C	0.722075	0.061701
879	A	0.882919	0.061434
880	G	0.03804	0.0381
881	G	0.037787	0.049378
882	A	0.350674	0.027287
883	T	0.035517	0.049841
884	T	0.100074	0.039662
885	T	1.326353	0.084773
886	A	0.707767	0.061117
887	A	1.697151	0.113274
888	A	0.276908	0.052435
889	C	1.224634	0.082239
890	A	0.46868	0.04537
891	C	0.020431	0.056318
892	C	0.07052	0.050978
893	A	0.313114	0.047929
894	T	0.689637	0.069311
895	G	0.537692	0.036425
896	C	0.109775	0.048673
897	T	1.321209	0.081724
898	A	0.498747	0.073273
899	A	0.478201	0.081733
900	A	0.716938	0.05907
901	T	1.328579	0.065159
902	A	0.610118	0.062489
903	C	1.023043	0.067869
904	A	0.565218	0.051668
905	A	0.672967	0.044723
906	T	0.450861	0.03898
907	A	0.382452	0.032023
908	G	0.062761	0.019285
909	G	0.044156	0.022076
910	G	-0.09846	0.027909
911	G	0.079771	0.025276
912	G	0.146439	0.036752
913	A	0.270359	0.049603
914	C	0.103613	0.028574
915	A	1.650789	0.0975
916	T	1.021165	0.058595
917	C	0.292478	0.055668
918	A	0.202301	0.03128
919	G	0.308666	0.039105
920	G	0.022857	0.015428
921	C	-0.0187	0.031931
922	A	0.055635	0.051397
923	G	0.041487	0.026148
924	C	0.179176	0.034626
925	A	-0.055383	0.049081
926	A	0.077253	0.040294
927	T	1.17018	0.072437
928	G	0.311559	0.02797
929	C	-0.077715	0.029307
930	A	-0.040913	0.062702
931	A	0.333348	0.054601
932	A	1.254984	0.078718
933	T	0.245966	0.029866
934	C	0.895908	0.071459
935	T	0.793664	0.075858
936	T	2.788464	0.129646
937	A	0.632929	0.061843
938	A	0.924258	0.113393
939	A	0.34118	0.059105
940	A	0.622424	0.06324
941	G	2.268248	0.088039
942	A	0.205198	0.045891
943	A	0.614184	0.065808
944	G	1.106945	0.051893
945	T	0.105633	0.025607
946	G	0.271885	0.022795
947	A	1.26208	0.074829
948	T	0.754311	0.051852
949	C	1.090464	0.074703
950	A	0.375371	0.026331
951	A	0.888046	0.035668
952	T	0.580292	0.039785
953	G	0.780395	0.054583
954	A	0.519665	0.033235
955	G	1.144084	0.049706
956	G	0.779259	0.053986
957	A	0.98082	0.06763
958	A	1.621311	0.093863
959	G	0.309844	0.023626
960	C	-0.022142	0.031589
961	T	0.138877	0.026407
962	G	-0.007098	0.014727
963	C	0.269679	0.0341
964	A	1.038083	0.065169
965	G	0.994013	0.065523
966	A	0.772161	0.059183
967	G	0.322742	0.019303
968	T	0.419966	0.023341
969	G	0.0742	0.029289
970	G	0.252991	0.026129
971	G	0.250711	0.028223
972	A	0.51748	0.036375
973	C	0.530821	0.046612
974	A	1.125712	0.064465
975	G	0.239037	0.035339
976	G	0.913528	0.040696
977	A	-0.004799	0.038617
978	C	0.244088	0.045229
979	A	0.135252	0.038781
980	C	0.022908	0.04677
981	A	0.623225	0.035954
982	C	-0.072362	0.037054
983	C	-0.097793	0.031716
984	C	-0.132628	0.020856
985	T	0.450809	0.041564
986	A	1.583756	0.091082
987	T	0.200467	0.042155
988	A	0.420036	0.042375
989	C	1.081985	0.063327
990	A	0.795924	0.059672
991	T	0.351303	0.03386
992	G	0.148982	0.014645
993	C	0.071357	0.023352
994	A	0.403068	0.026949
995	G	0.23422	0.034106
996	G	0.16896	0.028125
997	G	0.228252	0.016094
998	C	-0.01176	0.03708
999	C	0.04733	0.035941
1000	A	0.440088	0.045483
1001	A	0.970552	0.04833
1002	T	0.249458	0.037536
1003	T	0.116619	0.021664
1004	C	-0.042074	0.034397
1005	C	-0.01771	0.02485
1006	T	-0.032722	0.012095
1007	C	0.001416	0.0337
1008	C	0.058583	0.041665
1009	A	0.339793	0.027515
1010	G	-0.050048	0.026214
1011	G	0.006435	0.013866
1012	C	-0.053851	0.024024
1013	C	0.311212	0.027059
1014	A	0.212752	0.046473
1015	A	0.703641	0.053313
1016	A	1.049844	0.052488
1017	T	1.388267	0.077952
1018	G	0.951703	0.043521
1019	A	1.262617	0.061921
1020	G	0.167165	0.020514
1021	G	0.704962	0.035049
1022	G	0.481808	0.033403
1023	A	0.43982	0.046806
1024	A	0.33266	0.028168
1025	C	0.064538	0.04225
1026	C	0.193566	0.03484
1027	A	0.552156	0.036942
1028	A	0.662812	0.052407
1029	G	0.948604	0.058337
1030	A	0.799563	0.051795
1031	G	0.700715	0.040686
1032	G	0.72972	0.03909
1033	A	1.00946	0.066853
1034	A	1.649161	0.098282
1035	G	1.264799	0.050565
1036	T	0.220412	0.033836
1037	G	0.373045	0.042499
1038	A	0.33995	0.038669
1039	C	0.154632	0.037643
1040	A	0.579534	0.035414
1041	T	0.369515	0.024386
1042	A	0.22796	0.023083
1043	G	0.186492	0.013869
1044	C	0.270954	0.022556
1045	A	0.256376	0.01834
1046	G	0.143548	0.023551
1047	G	0.143758	0.02807
1048	G	0.357285	0.03231
1049	A	0.573316	0.043666
1050	C	0.236815	0.041016
1051	A	0.975812	0.06609
1052	A	0.435687	0.050447
1053	C	0.542336	0.05169
1054	T	0.840244	0.050659
1055	A	0.764645	0.073877
1056	G	0.374846	0.033084
1057	C	0.312199	0.053007
1058	A	0.207611	0.032858
1059	C	0.138989	0.039777
1060	C	-0.065896	0.055843
1061	A	0.197464	0.025689
1062	T	-0.009758	0.046715
1063	T	0.581018	0.038865
1064	C	0.22807	0.049863
1065	A	0.635409	0.055246
1066	G	0.219942	0.039755
1067	G	0.770571	0.062709
1068	A	0.89312	0.083555
1069	A	0.449345	0.043042
1070	C	0.461607	0.06489
1071	A	0.231031	0.03972
1072	A	0.45258	0.045129
1073	G	0.860343	0.038669
1074	T	0.478878	0.027281
1075	G	0.094471	0.024997
1076	G	0.324369	0.036666
1077	G	0.266384	0.034762
1078	A	0.409544	0.053354
1079	T	0.293483	0.036009
1080	G	0.091296	0.03324
1081	G	0.397991	0.055434
1082	A	0.961093	0.068301
1083	T	0.631454	0.066984
1084	G	0.497394	0.05172
1085	A	1.012324	0.078767
1086	C	0.069614	0.059512
1087	C	0.215086	0.067594
1088	A	0.242912	0.044317
1089	G	0.243521	0.022285
1090	T	0.551952	0.062219
1091	A	0.458348	0.077917
1092	A	0.63767	0.04827
1093	C	0.09712	0.049098
1094	C	0.075911	0.053739
1095	C	-0.029508	0.04499
1096	T	0.013493	0.022737
1097	C	0.072826	0.053855
1098	C	-0.047147	0.067306
1099	T	0.066004	0.041325
1100	A	0.081276	0.019966
1101	C	-0.039798	0.039334
1102	C	0.035201	0.058278
1103	C	0.048036	0.054297
1104	C	0.563552	0.04843
1105	G	0.22848	0.038014
1106	G	0.103919	0.024179
1107	T	0.083293	0.037227
1108	A	0.084173	0.030377
1109	G	-0.011829	0.042414
1110	G	0.024072	0.02143
1111	A	0.120251	0.044522
1112	G	0.392949	0.051235
1113	A	0.070372	0.06514
1114	C	0.511092	0.068021
1115	A	1.250503	0.085359
1116	T	0.410507	0.071707
1117	T	0.769485	0.067916
1118	T	0.521531	0.061291
1119	A	0.56376	0.064244
1120	C	0.516169	0.056131
1121	A	0.794847	0.070858
1122	A	0.456701	0.049163
1123	G	0.495213	0.044724
1124	A	0.098976	0.037959
1125	G	0.353932	0.051976
1126	A	0.40872	0.048802
1127	T	0.439719	0.0331
1128	G	0.721212	0.057784
1129	G	0.291775	0.060705
1130	A	0.405993	0.046855
1131	T	0.356376	0.059244
1132	A	1.194057	0.105035
1133	G	0.733995	0.047528
1134	T	0.221228	0.058066
1135	T	0.195483	0.059416
1136	T	0.686019	0.068611
1137	T	1.201612	0.121309
1138	A	0.737154	0.073579
1139	G	0.052275	0.041546
1140	G	0.047553	0.055559
1141	G	-0.10027	0.036933
1142	C	0.071045	0.052712
1143	T	0.640297	0.083403
1144	T	1.10025	0.126647
1145	A	2.43769	0.200787
1146	A	0.957238	0.119262
1147	T	0.68775	0.076396
1148	A	0.902131	0.179911
1149	A	2.154551	0.169403
1150	A	1.238096	0.204304
1151	A	0.986867	0.154754
1152	T	0.890542	0.109698
1153	A	0.69515	0.104485
1154	G	2.113437	0.150083
1155	T	0.39433	0.058166
1156	A	1.055335	0.161807
1157	A	1.383348	0.160238
1158	G	1.955609	0.142391
1159	A	1.296049	0.166889
1160	A	1.177906	0.133262
1161	T	1.601623	0.139479
1162	G	1.072829	0.086359
1163	T	0.959344	0.093644
1164	A	1.527729	0.135574
1165	T	0.433268	0.085511
1166	A	0.618618	0.102684
1167	G	0.021906	0.035724
1168	C	0.063576	0.049037
1169	C	-0.106892	0.047919
1170	C	0.038076	0.040016
1171	T	0.079411	0.066175
1172	G	0.86168	0.072682
1173	T	0.457401	0.070546
1174	C	0.10823	0.058486
1175	A	0.698786	0.089359
1176	G	0.721584	0.081544
1177	T	0.134611	0.078378
1178	A	1.155905	0.102917
1179	T	0.198659	0.071749
1180	T	-0.014262	0.046663
1181	C	-0.006161	0.051482
1182	T	0.483412	0.081061
1183	A	0.24063	0.05715
1184	G	0.393478	0.06896
1185	A	0.452343	0.06763
1186	T	0.357098	0.057477
1187	A	0.176409	0.033862
1188	T	0.780536	0.067515
1189	A	0.535724	0.093713
1190	A	0.515866	0.073155
1191	A	0.059711	0.055184
1192	G	-0.024129	0.029427
1193	C	0.067599	0.0409
1194	A	0.134024	0.037403
1195	A	0.151663	0.034
1196	G	0.043016	0.037616
1197	G	-0.000265	0.048316
1198	A	0.223908	0.044042
1199	C	0.207567	0.072104
1200	C	0.078918	0.051223
1201	A	0.110705	0.063934
1202	A	0.425707	0.080693
1203	A	0.29574	0.074174
1204	A	0.799197	0.097703
1205	G	1.61546	0.156568
1206	A	0.190193	0.081004
1207	A	0.561623	0.071627
1208	C	-0.11143	0.081892
1209	C	0.069408	0.06541
1210	A	1.102434	0.085873
1211	T	-0.043047	0.066133
1212	T	-0.05405	0.081624
1213	T	0.372053	0.066197
1214	A	0.039643	0.047522
1215	G	0.451394	0.050815
1216	A	-0.104186	0.06562
1217	G	0.02093	0.08887
1218	A	0.4118	0.079401
1219	T	-0.111116	0.063221
1220	T	0.231909	0.075622
1221	A	1.051163	0.095716
1222	T	0.263409	0.050006
1223	G	0.307568	0.039932
1224	T	0.005561	0.031602
1225	G	0.075621	0.054146
1226	G	-0.017856	0.053106
1227	A	-0.058459	0.053532
1228	C	0.150554	0.061238
1229	A	0.643007	0.105596
1230	G	1.727647	0.164515
1231	A	2.008482	0.222826
1232	T	-0.033886	0.078739
1233	T	0.246467	0.076445
1234	T	0.115621	0.096182
1235	T	0.451397	0.111521
1236	A	0.293737	0.083775
1237	C	0.497348	0.08523
1238	A	0.070378	0.072575
1239	A	0.734475	0.122228
1240	A	0.787509	0.089154
1241	A	0.246774	0.057795
1242	C	-0.120465	0.076453
1243	T	-0.015943	0.041135
1244	C	-0.11809	0.065016
1245	T	0.230475	0.055317
1246	A	0.333821	0.081021
1247	A	0.2942	0.093048
1248	G	0.255408	0.067042
1249	A	0.245809	0.084891
1250	G	0.075074	0.030592
1251	C	0.042135	0.049738
1252	T	0.165348	0.069282
1253	G	0.358341	0.085275
1254	A	0.716566	0.126203
1255	A	0.341266	0.075645
1256	C	0.345745	0.094013
1257	A	0.622029	0.090719
1258	A	0.134817	0.07413
1259	G	0.177879	0.03138
1260	C	-0.026426	0.060146
1261	A	0.20928	0.093414
1262	A	0.470052	0.052757
1263	C	-0.000829	0.05641
1264	C	-0.027245	0.065021
1265	C	0.063238	0.105897
1266	A	0.334724	0.058679
1267	A	0.567002	0.095397
1268	G	0.628573	0.072409
1269	A	0.684139	0.066606
1270	T	1.111197	0.098338
1271	G	0.617066	0.040647
1272	T	0.97812	0.066439
1273	A	0.250773	0.083635
1274	A	0.647128	0.110772
1275	A	1.582304	0.241299
1276	A	0.793579	0.170549
1277	A	0.566846	0.099703
1278	A	1.460275	0.141973
1279	T	0.227103	0.051313
1280	T	0.19449	0.038416
1281	G	0.22286	0.048553
1282	G	0.511972	0.049167
1283	A	0.567374	0.068014
1284	T	0.368959	0.06405
1285	G	0.479272	0.069812
1286	A	-0.038221	0.056559
1287	C	0.145504	0.065455
1288	A	0.869818	0.071525
1289	G	1.056132	0.058447
1290	A	0.448983	0.074155
1291	G	0.099423	0.04629
1292	A	0.013923	0.051907
1293	C	-0.00217	0.05974
1294	C	-0.144209	0.040361
1295	T	-0.029744	0.038831
1296	T	0.063548	0.034215
1297	G	-0.071303	0.019339
1298	C	-0.038467	0.04411
1299	T	1.114984	0.116022
1300	A	1.165706	0.10012
1301	G	0.520678	0.042217
1302	T	-0.057003	0.04512
1303	G	0.085411	0.027394
1304	C	0.046998	0.037543
1305	A	-0.067433	0.071054
1306	A	-0.062238	0.064543
1307	A	0.252536	0.086825
1308	A	0.26416	0.044441
1309	T	0.140772	0.029493
1310	G	0.001912	0.019422
1311	C	0.005034	0.036166
1312	C	0.062491	0.048042
1313	A	0.123179	0.041753
1314	A	0.119251	0.032565
1315	C	-0.107399	0.040891
1316	C	0.016134	0.064357
1317	C	-0.019434	0.037842
1318	A	0.149884	0.061257
1319	G	0.932306	0.097958
1320	A	1.031897	0.076753
1321	T	0.110758	0.069601
1322	T	0.494992	0.051948
1323	G	2.352385	0.174447
1324	T	0.32012	0.046399
1325	A	0.902223	0.132973
1326	A	1.500162	0.169564
1327	G	0.274297	0.034731
1328	C	0.572598	0.063476
1329	A	0.862305	0.177128
1330	A	0.609577	0.104378
1331	A	1.21185	0.080662
1332	T	0.732455	0.071583
1333	T	1.092122	0.112315
1334	T	0.622063	0.092727
1335	T	2.09561	0.188969
1336	A	2.173142	0.165782
1337	A	0.820958	0.107436
1338	G	1.476656	0.130333
1339	A	0.681283	0.079558
1340	G	0.136965	0.035816
1341	C	0.324914	0.053162
1342	T	0.006884	0.034059
1343	C	-0.005252	0.037679
1344	T	0.094947	0.037546
1345	G	0.162241	0.046219
1346	G	0.128998	0.036289
1347	G	0.163827	0.026947
1348	T	-0.009265	0.0304
1349	C	0.292916	0.063322
1350	C	0.472346	0.062396
1351	A	1.579972	0.130781
1352	G	0.307025	0.037124
1353	G	0.000732	0.036882
1354	G	0.069033	0.031632
1355	G	0.009861	0.024512
1356	C	-0.058837	0.055237
1357	A	0.333746	0.082527
1358	A	0.602159	0.047005
1359	C	-0.017165	0.053368
1360	C	0.299739	0.055514
1361	T	1.251915	0.101116
1362	T	2.546223	0.198798
1363	A	1.607548	0.170984
1364	G	2.037761	0.140541
1365	A	1.753452	0.129187
1366	A	0.547668	0.120815
1367	G	1.623832	0.110694
1368	A	0.249818	0.090456
1369	A	1.750977	0.132939
1370	A	1.670037	0.113124
1371	T	1.422161	0.088637
1372	G	1.704704	0.076924
1373	A	0.626162	0.080636
1374	T	0.466346	0.043345
1375	G	0.788233	0.066561
1376	A	0.219461	0.047706
1377	C	0.169334	0.053589
1378	A	0.429377	0.065078
1379	G	0.328434	0.026998
1380	C	0.014708	0.042353
1381	C	0.015378	0.037782
1382	T	0.070735	0.023453
1383	G	0.117032	0.019258
1384	C	0.019317	0.033523
1385	C	0.020047	0.048116
1386	A	0.175054	0.02937
1387	G	0.231024	0.039159
1388	G	0.211762	0.037506
1389	G	0.136279	0.029735
1390	A	0.790031	0.051709
1391	G	0.511355	0.037643
1392	T	0.568129	0.037375
1393	A	0.426347	0.036437
1394	G	0.086584	0.026723
1395	G	0.045055	0.027256
1396	G	-0.018577	0.032379
1397	G	-0.05198	0.044732
1398	G	0.041512	0.022792
1399	C	-0.002691	0.040054
1400	C	-0.009431	0.039914
1401	C	0.045088	0.021439
1402	C	-0.018632	0.051426
1403	T	0.214326	0.040093
1404	C	0.077113	0.078992
1405	T	0.324031	0.062351
1406	C	0.144884	0.077305
1407	A	2.129332	0.132036
1408	T	1.886193	0.134749
1409	A	2.004589	0.206566
1410	A	1.182699	0.1076
1411	A	0.56936	0.087449
1412	G	0.200843	0.027132
1413	C	-0.163986	0.051305
1414	C	0.022762	0.052758
1415	A	0.099403	0.048019
1416	G	0.78171	0.061986
1417	A	-0.003726	0.059439
1418	G	1.035578	0.069681
1419	T	0.721396	0.056628
1420	A	1.570312	0.103723
1421	T	0.088775	0.070492
1422	T	0.455894	0.050639
1423	G	0.099774	0.035895
1424	G	-0.037735	0.021572
1425	C	0.154024	0.043378
1426	A	0.623215	0.070707
1427	G	1.524535	0.116804
1428	A	1.023361	0.082995
1429	A	1.288453	0.138394
1430	G	0.290897	0.035747
1431	C	0.626767	0.054528
1432	A	0.10908	0.040533
1433	A	1.298196	0.081056
1434	T	1.187509	0.086742
1435	G	0.341031	0.052315
1436	A	0.119239	0.051443
1437	G	0.252635	0.025889
1438	T	0.317147	0.031261
1439	C	0.167166	0.046441
1440	A	0.177168	0.046205
1441	G	0.082467	0.028045
1442	G	0.062035	0.021267
1443	C	-0.029951	0.022103
1444	A	0.139949	0.063349
1445	A	0.599567	0.095781
1446	A	0.330403	0.064018
1447	C	0.910409	0.069328
1448	A	0.185772	0.04362
1449	C	-0.031088	0.058462
1450	C	0.035557	0.060733
1451	A	0.155309	0.043459
1452	C	0.033321	0.048282
1453	T	-0.051785	0.048524
1454	G	0.386142	0.056332
1455	T	0.644736	0.075047
1456	T	0.643832	0.092041
1457	A	2.12916	0.11559
1458	T	0.938106	0.080149
1459	G	1.493579	0.079271
1460	A	0.458842	0.06177
1461	T	0.497761	0.059194
1462	G	0.215485	0.030466
1463	C	0.400699	0.061581
1464	A	0.248355	0.050567
1465	A	0.402237	0.059491
1466	A	0.722449	0.078648
1467	G	0.877296	0.059303
1468	A	0.458305	0.062211
1469	G	-0.009653	0.034536
1470	G	0.150244	0.035822
1471	T	0.426328	0.047072
1472	A	0.741423	0.087069
1473	A	0.679998	0.071542
1474	T	0.582098	0.069509
1475	G	0.605217	0.061198
1476	T	0.035601	0.056155
1477	T	1.118925	0.111232
1478	A	1.24365	0.094158
1479	A	0.590631	0.094504
1480	G	0.15998	0.081417
1481	A	0.538811	0.063654
1482	T	0.035814	0.050129
1483	T	0.533504	0.05857
1484	C	0.641231	0.076183
1485	A	0.136863	0.07174
1486	G	1.617973	0.084736
1487	A	0.247326	0.095194
1488	A	1.853773	0.160019
1489	A	0.511922	0.092318
1490	A	0.445061	0.088261
1491	G	1.502804	0.095427
1492	A	0.321267	0.085194
1493	A	0.587927	0.062516
1494	T	0.348414	0.068102
1495	T	0.381997	0.06542
1496	G	0.485093	0.04243
1497	T	0.161446	0.053732
1498	G	0.653528	0.051776
1499	A	0.316022	0.091544
1500	A	0.375205	0.101212
1501	A	0.608416	0.070713
1502	T	0.285193	0.059095
1503	G	0.098676	0.035357
1504	C	-0.141517	0.025544
1505	T	0.19798	0.039738
1506	T	0.554257	0.079745
1507	T	0.828244	0.105314
1508	A	0.764652	0.083375
1509	A	0.368744	0.059909
1510	C	0.432439	0.057624
1511	T	0.390003	0.05595
1512	G	0.07478	0.039711
1513	T	0.129677	0.038553
1514	G	0.084617	0.038555
1515	G	0.006895	0.028931
1516	C	-0.021701	0.057028
1517	A	-0.012445	0.061575
1518	A	0.636428	0.072934
1519	G	0.880879	0.066024
1520	G	1.5218	0.087687
1521	A	0.696527	0.097266
1522	A	1.061932	0.100047
1523	G	0.133459	0.034503
1524	G	0.035269	0.029326
1525	T	0.097565	0.030754
1526	C	0.000556	0.063493
1527	A	0.014328	0.053876
1528	C	-0.03447	0.049878
1529	A	0.892641	0.071291
1530	T	0.671338	0.07236
1531	A	0.575923	0.072462
1532	G	0.258435	0.033998
1533	C	0.311926	0.051607
1534	A	0.996077	0.077452
1535	A	0.662354	0.070689
1536	G	0.475131	0.037853
1537	A	1.637807	0.135133
1538	A	1.949335	0.134328
1539	A	0.595346	0.074294
1540	C	0.479363	0.059177
1541	T	0.561318	0.048377
1542	G	0.53805	0.040007
1543	T	0.384736	0.031597
1544	A	0.547667	0.043936
1545	G	0.583838	0.04288
1546	A	0.444692	0.047403
1547	G	0.167831	0.021178
1548	C	0.001867	0.041051
1549	C	-0.061045	0.033012
1550	C	-0.162401	0.049283
1551	C	-0.075341	0.045474
1552	T	0.171627	0.033408
1553	A	0.621256	0.053715
1554	G	1.225932	0.084271
1555	A	1.244795	0.079166
1556	A	-0.019032	0.053776
1557	G	0.880977	0.058346
1558	A	0.034598	0.051501
1559	A	1.176529	0.087273
1560	A	0.328274	0.092995
1561	A	0.416181	0.057076
1562	G	0.914436	0.055644
1563	G	0.366607	0.027653
1564	C	0.00286	0.02821
1565	T	0.013925	0.035903
1566	G	0.073448	0.020935
1567	T	0.059741	0.032228
1568	T	0.069798	0.029921
1569	G	0.313075	0.033282
1570	G	0.51245	0.02894
1571	A	0.348611	0.058854
1572	A	0.46766	0.060735
1573	A	1.2092	0.06688
1574	T	0.919985	0.061765
1575	G	0.417078	0.028284
1576	T	0.630355	0.036065
1577	G	0.003757	0.034231
1578	G	0.176422	0.027632
1579	G	0.05455	0.022376
1580	C	0.482728	0.047927
1581	A	0.257438	0.035627
1582	A	1.083058	0.080566
1583	G	1.943116	0.109812
1584	A	0.277145	0.05869
1585	A	1.727442	0.099892
1586	G	0.918678	0.060388
1587	G	0.827641	0.050482
1588	A	0.262599	0.048788
1589	C	0.337703	0.051014
1590	A	0.33975	0.035573
1591	C	0.049025	0.054777
1592	C	0.12881	0.051532
1593	A	0.667534	0.067855
1594	A	0.676093	0.041809
1595	C	0.379109	0.047096
1596	A	1.042324	0.086798
1597	G	0.737315	0.023457
1598	A	0.42628	0.063488
1599	A	1.527767	0.150593
1600	A	1.00482	0.104948
1601	A	0.499679	0.061054
1602	A	0.410582	0.069267
1603	C	0.079191	0.029994
1604	T	0.340772	0.033374
1605	G	0.065175	0.016171
1606	C	0.059176	0.048284
1607	C	0.001611	0.039588
1608	C	0.038613	0.042405
1609	C	0.037619	0.033891
1610	G	0.979314	0.063235
1611	A	1.205505	0.073209
1612	T	0.572059	0.065847
1613	A	0.475949	0.018506
1614	T	1.81081	0.112837
1615	G	0.243819	0.015568
1616	C	0.274517	0.035027
1617	A	0.315887	0.037805
1618	A	0.122498	0.0373
1619	C	0.133987	0.034284
1620	G	0.1601	0.026499
1621	G	0.019151	0.025006
1622	G	0.220015	0.018954
1623	C	0.426713	0.041649
1624	G	0.561082	0.04283
1625	A	0.900932	0.083114
1626	A	1.054327	0.061185
1627	T	0.404965	0.043765
1628	T	0.376151	0.050311
1629	T	0.445623	0.061835
1630	T	0.033669	0.05317
1631	T	1.019878	0.090321
1632	T	0.957902	0.064682
1633	A	1.078696	0.060615
1634	G	0.083121	0.017669
1635	G	-0.091672	0.021276
1636	G	0.024038	0.009305
1637	A	0.031188	0.04393
1638	A	0.845885	0.063615
1639	A	0.087808	0.047586
1640	A	0.784927	0.050845
1641	T	0.950506	0.057527
1642	C	-0.011419	0.020344
1643	T	0.00617	0.028286
1644	G	0.021165	0.035682
1645	G	0.048087	0.017253
1646	C	-0.033289	0.03731
1647	C	-0.074356	0.019022
1648	T	0.061796	0.015456
1649	C	0.047147	0.029939
1650	C	0.02999	0.035912
1651	C	-0.03171	0.034742
1652	C	0.087242	0.034604
1653	G	0.417388	0.022484
1654	C	0.635611	0.040221
1655	A	0.282126	0.037275
1656	A	0.387308	0.037974
1657	A	0.265072	0.033489
1658	G	-0.006954	0.021247
1659	G	0.016216	0.02258
1660	G	0.00128	0.012329
1661	A	0.178391	0.025721
1662	G	0.001981	0.021295
1663	G	-0.142374	0.012015
1664	C	-0.046197	0.025357
1665	C	-0.024705	0.034071
1666	A	-0.058518	0.05358
1667	G	0.142547	0.039654
1668	G	-0.000085	0.045881
1669	G	0.079782	0.024397
1670	A	-0.038556	0.051311
1671	A	0.292199	0.049284
1672	T	0.085677	0.038961
1673	T	0.236871	0.046967
1674	T	0.136316	0.026329
1675	C	0.063295	0.041744
1676	C	0.174135	0.02746
1677	T	0.239681	0.023261
1678	C	0.106954	0.037602
1679	C	0.07841	0.041722
1680	A	0.698895	0.054452
1681	G	1.36682	0.061722
1682	A	0.905951	0.061781
1683	A	0.294501	0.038708
1684	G	1.027701	0.042694
1685	A	0.133212	0.033212
1686	G	0.240523	0.027836
1687	A	0.085279	0.026879
1688	C	0.015763	0.032979
1689	C	0.312043	0.03413
1690	A	0.538294	0.040285
1691	G	0.999787	0.05466
1692	A	0.349985	0.041675
1693	A	0.296919	0.026832
1694	C	0.054829	0.032709
1695	C	0.407295	0.038274
1696	A	-0.017388	0.024937
1697	C	0.012041	0.027551
1698	C	0.053202	0.037364
1699	A	0.400521	0.041841
1700	G	0.564509	0.045129
1701	A	0.218123	0.050318
1702	A	0.20472	0.032044
1703	C	0.099717	0.044355
1704	C	0.291116	0.0443
1705	A	0.334051	0.035048
1706	A	0.479465	0.033598
1707	G	0.418753	0.021335
1708	T	0.176309	0.021248
1709	G	0.153288	0.014386
1710	C	0.059398	0.028356
1711	C	0.057255	0.035067
1712	C	0.042655	0.043073
1713	C	0.069534	0.05312
1714	A	0.235764	0.025593
1715	C	-0.026839	0.045499
1716	C	0.044563	0.046929
1717	A	0.560005	0.048966
1718	A	0.344596	0.034356
1719	T	1.093143	0.051715
1720	A	0.587595	0.052963
1721	G	1.153916	0.044816
1722	A	0.022835	0.041494
1723	G	0.355625	0.050408
1724	A	-0.061306	0.043955
1725	G	-0.017875	0.01674
1726	T	0.019447	0.031868
1727	T	0.035169	0.041574
1728	T	0.412218	0.050658
1729	T	0.758158	0.053143
1730	G	-0.009235	0.023602
1731	G	0.206249	0.033035
1732	G	-0.103097	0.010735
1733	T	-0.082089	0.03175
1734	T	0.152748	0.039358
1735	T	0.232112	0.031815
1736	C	0.17151	0.035809
1737	A	0.261486	0.032196
1738	G	0.084426	0.040267
1739	G	0.032078	0.036304
1740	A	0.286538	0.031912
1741	T	0.179707	0.028654
1742	C	0.208427	0.043432
1743	A	0.440445	0.032406
1744	G	1.189256	0.042052
1745	A	0.658562	0.086569
1746	A	1.894261	0.126806
1747	A	0.753297	0.08602
1748	A	1.424365	0.089878
1749	T	1.356901	0.082162
1750	A	0.723286	0.071686
1751	G	0.466352	0.034447
1752	A	0.53708	0.042269
1753	T	0.577015	0.036817
1754	T	0.046927	0.038102
1755	C	0.805598	0.047537
1756	T	0.007649	0.020737
1757	C	0.044945	0.02894
1758	T	0.146817	0.031529
1759	G	0.210888	0.018658
1760	A	0.08853	0.048066
1761	A	0.179517	0.049104
1762	A	0.121452	0.038811
1763	C	0.354439	0.050128
1764	A	0.673793	0.053823
1765	G	0.639909	0.048919
1766	G	0.814594	0.039035
1767	A	0.457636	0.048501
1768	G	0.036673	0.023241
1769	G	0.100273	0.018483
1770	T	0.124783	0.02384
1771	C	0.616316	0.042492
1772	A	0.544294	0.047683
1773	G	0.652293	0.046381
1774	G	0.411334	0.037692
1775	A	0.754616	0.054562
1776	A	0.652868	0.048579
1777	C	0.939647	0.052878
1778	G	0.59649	0.031872
1779	A	0.838077	0.045102
1780	G	0.691511	0.040088
1781	G	0.321828	0.032944
1782	A	0.446957	0.052461
1783	A	0.447298	0.03979
1784	C	0.313523	0.038717
1785	A	0.79178	0.053388
1786	G	1.524979	0.058714
1787	A	0.119629	0.032025
1788	C	0.115726	0.033462
1789	A	0.364895	0.040094
1790	G	1.424756	0.062261
1791	A	0.287623	0.038156
1792	G	0.929699	0.056369
1793	A	0.462067	0.051897
1794	A	0.33535	0.044913
1795	C	0.803794	0.070358
1796	A	1.045157	0.074022
1797	G	1.526936	0.063846
1798	A	0.238839	0.035822
1799	C	0.141571	0.034111
1800	T	0.075043	0.018844
1801	G	0.087867	0.025073
1802	T	0.123336	0.02924
1803	A	0.235003	0.023055
1804	C	0.007904	0.028401
1805	C	-0.021606	0.027837
1806	C	-0.031017	0.034269
1807	T	0.161236	0.019889
1808	C	0.039746	0.04225
1809	C	-999	0
1810	T	1.017539	0.066761
1811	T	1.383489	0.110828
1812	T	1.762965	0.144894
1813	G	1.364614	0.075871
1814	G	0.444727	0.040707
1815	A	0.857529	0.050512
1816	T	0.099966	0.045477
1817	T	0.190654	0.024442
1818	C	0.05363	0.034296
1819	C	-0.088166	0.023526
1820	C	-0.129337	0.031265
1821	T	0.185733	0.028023
1822	C	0.073074	0.022049
1823	A	0.425177	0.063057
1824	A	1.330647	0.091449
1825	A	1.714471	0.073705
1826	T	0.12978	0.034764
1827	C	0.534424	0.048015
1828	T	-0.041913	0.026439
1829	C	0.028827	0.032224
1830	T	0.099175	0.02032
1831	C	0.049625	0.009868
1832	T	0.484259	0.037851
1833	T	0.772677	0.0708
1834	T	1.141122	0.078461
1835	G	0.442226	0.030743
1836	G	0.100324	0.01979
1837	C	0.168559	0.045132
1838	A	0.722602	0.050959
1839	A	0.331914	0.042595
1840	C	0.350661	0.040949
1841	G	1.092408	0.047602
1842	A	1.046683	0.056062
1843	C	0.018732	0.030305
1844	C	0.219716	0.039646
1845	C	0.263879	0.037515
1846	G	0.145839	0.017701
1847	T	0.051443	0.027002
1848	T	0.227559	0.035987
1849	G	0.177386	0.019246
1850	T	0.276968	0.029274
1851	C	0.968156	0.05604
1852	G	0.222093	0.020007
1853	C	0.086782	0.034097
1854	A	1.286696	0.063832
1855	G	0.147401	0.025393
1856	C	0.339423	0.043051
1857	A	0.389353	0.048358
1858	A	0.936238	0.061392
1859	G	0.592005	0.035017
1860	A	0.850343	0.048736
1861	A	0.783388	0.051741
1862	T	0.684475	0.035639
1863	A	0.384431	0.029709
1864	G	0.167587	0.028964
1865	G	0.563279	0.026894
1866	A	0.414278	0.039467
1867	G	0.521339	0.034148
1868	G	0.383093	0.042972
1869	A	0.755406	0.061802
1870	G	0.928588	0.053094
1871	T	1.321341	0.077866
1872	T	1.040836	0.091448
1873	A	2.509261	0.120299
1874	T	1.463001	0.076118
1875	A	1.243815	0.12999
1876	A	1.894256	0.0822
1877	A	1.044868	0.077006
1878	A	1.003412	0.073116
1879	G	1.949052	0.066838
1880	A	1.087169	0.06706
1881	G	0.159003	0.029501
1882	G	0.196188	0.03219
1883	T	0.237662	0.035846
1884	A	0.304973	0.045439
1885	C	0.134985	0.043706
1886	T	0.279676	0.055867
1887	A	0.94136	0.076046
1888	T	1.325962	0.084487
1889	T	1.090409	0.082744
1890	A	1.104926	0.079012
1891	G	1.098196	0.061586
1892	A	0.153717	0.032209
1893	C	0.238901	0.027835
1894	A	0.189942	0.024282
1895	C	0.395926	0.025078
1896	A	0.5632	0.027481
1897	G	0.207147	0.020386
1898	G	0.141052	0.023641
1899	G	0.099825	0.023205
1900	G	-0.000932	0.016295
1901	C	0.181452	0.017664
1902	A	0.331715	0.048509
1903	G	0.350519	0.061707
1904	A	0.469554	0.047048
1905	T	0.724204	0.031579
1906	G	0.242466	0.06113
1907	A	0.179391	0.045584
1908	T	0.387874	0.064114
1909	A	0.233036	0.043455
1910	C	0.686304	0.078699
1911	A	0.279359	0.049598
1912	G	0.501609	0.043983
1913	T	0.250048	0.03713
1914	A	0.240162	0.042001
1915	C	0.169948	0.036305
1916	T	0.625628	0.042104
1917	A	0.546674	0.047979
1918	G	0.861365	0.055782
1919	A	0.916148	0.06512
1920	G	0.341467	0.045928
1921	G	0.75971	0.039985
1922	A	0.417567	0.076686
1923	A	0.688888	0.087471
1924	A	1.299621	0.103641
1925	T	0.912488	0.067179
1926	A	0.817479	0.100516
1927	G	1.006395	0.070024
1928	A	0.91184	0.093566
1929	A	1.301461	0.126816
1930	T	0.370348	0.043957
1931	T	0.295454	0.036574
1932	A	0.296785	0.040831
1933	G	0.522113	0.046542
1934	A	0.753975	0.048138
1935	G	-0.04662	0.015613
1936	G	0.145429	0.033231
1937	G	-999	0
1938	A	0.164732	0.070183
1939	A	0.355324	0.080607
1940	A	0.101914	0.064138
1941	A	0.106115	0.050797
1942	T	0.251465	0.030402
1943	G	0.382422	0.048508
1944	G	0.295175	0.037429
1945	A	0.309585	0.056905
1946	G	0.073024	0.047808
1947	G	0.039048	0.021935
1948	C	0.025446	0.061517
1949	C	0.080297	0.044633
1950	A	0.489001	0.062526
1951	A	1.865331	0.216934
1952	A	1.075253	0.167301
1953	A	-0.075727	0.068191
1954	A	0.161388	0.075089
1955	T	0.342699	0.053276
1956	G	0.709259	0.041881
1957	A	0.262038	0.038374
1958	T	0.421705	0.035558
1959	A	0.622101	0.048403
1960	G	0.157505	0.036365
1961	G	0.193953	0.044549
1962	G	0.119641	0.056581
1963	G	-0.002589	0.054996
1964	G	0.081569	0.042747
1965	A	0.235359	0.073494
1966	A	0.416993	0.086868
1967	T	0.297376	0.071324
1968	T	0.389473	0.063571
1969	G	0.363693	0.077642
1970	G	0.152286	0.055154
1971	A	1.074505	0.141295
1972	G	0.394389	0.072623
1973	G	0.055021	0.027738
1974	T	-0.026934	0.067691
1975	T	0.201106	0.087282
1976	T	1.121208	0.184892
1977	T	0.48464	0.220287
1978	A	1.766587	0.148492
1979	T	1.577376	0.223742
1980	A	2.600263	0.730693
1981	A	1.988556	0.209744
1982	A	0.873236	0.156725
1983	A	0.511114	0.121694
1984	G	1.485906	0.174957
1985	T	0.451844	0.083312
1986	A	0.613643	0.223773
1987	A	0.800618	0.199916
1988	G	0.623493	0.138612
1989	A	-0.010642	0.106462
1990	C	0.359803	0.10218
1991	A	0.845265	0.159749
1992	A	0.950805	0.182107
1993	T	0.702004	0.120768
1994	A	1.898399	0.20881
1995	T	0.664523	0.116799
1996	G	1.328491	0.143631
1997	A	0.487889	0.088394
1998	T	0.54909	0.092345
1999	C	-0.028504	0.094356
[truncated: 7,168 more rows]
