# Supplementary material for: Structure-Based Alignment and Consensus Secondary Structures for Three HIV-Related RNA Genomes
Source: PLoS Comput Biol. 2015 May 20;11(5):e1004230. doi: 10.1371/journal.pcbi.1004230 (PMC4439019; doi:10.1371/journal.pcbi.1004230)
Supplement: S1 Dataset — (ZIP) [file pcbi.1004230.s002.zip › S1_Dataset/sivmac_1m7.txt]

Index	nt_id	1m7_react	1m7_std_err
1	A	-999	0
2	G	-999	0
3	T	-3.65683	4.034367
4	C	-999	0
5	G	0.200741	0.287046
6	C	-999	0
7	T	-0.691149	0.493854
8	C	-0.587026	0.257979
9	T	-1.284225	0.535851
10	G	-999	0
11	C	-1.70361	0.805571
12	G	-999	0
13	G	-0.373749	0.206106
14	A	-0.60681	0.26453
15	G	-0.363078	0.170355
16	A	-0.400673	0.200811
17	G	-0.472963	0.203106
18	G	-0.037377	0.106241
19	C	-0.782266	0.181987
20	T	-0.656196	0.155413
21	G	-0.339033	0.129759
22	G	0.006741	0.040755
23	C	-0.688291	0.175801
24	A	-0.152867	0.088985
25	G	-0.66361	0.191373
26	A	0.482848	0.100813
27	T	-0.680733	0.117536
28	T	-0.100097	0.117136
29	G	-0.151444	0.083252
30	A	-0.347214	0.093666
31	G	-0.209735	0.073634
32	C	-0.52823	0.096111
33	C	-0.553808	0.103735
34	C	-0.777999	0.166473
35	T	-0.046975	0.089327
36	G	0.132152	0.100642
37	G	0.027188	0.073402
38	G	-0.020131	0.134063
39	A	0.307796	0.06244
40	G	-0.360434	0.079947
41	G	-0.083431	0.058581
42	T	-0.348293	0.070849
43	T	-0.637796	0.117001
44	C	-0.710591	0.128742
45	T	-0.362171	0.073748
46	C	-0.85847	0.169275
47	T	-0.503828	0.091955
48	C	-0.958746	0.169844
49	C	-0.694769	0.118232
50	A	-0.419545	0.085592
51	G	-0.22599	0.059686
52	C	-0.871578	0.168205
53	A	-0.010223	0.047751
54	C	-0.609701	0.088132
55	T	-0.631816	0.103345
56	A	-0.315327	0.083395
57	G	-0.229694	0.066215
58	C	-0.6491	0.105899
59	A	-0.490279	0.07753
60	G	-0.096207	0.067642
61	G	-0.266007	0.068872
62	T	0.140383	0.05266
63	A	-0.161545	0.066812
64	G	-0.400302	0.08879
65	A	-0.763217	0.106391
66	G	-0.196757	0.056103
67	C	-0.520743	0.081699
68	C	-0.48613	0.089821
69	T	-0.086241	0.069288
70	G	0.402463	0.142691
71	G	-0.094076	0.081408
72	G	-0.418134	0.092662
73	T	0.009096	0.040873
74	G	-0.439315	0.07728
75	T	-0.474894	0.083481
76	T	-0.446377	0.070721
77	C	-0.543972	0.087511
78	C	-0.853335	0.126382
79	C	-0.623582	0.093138
80	T	-0.610043	0.083148
81	G	-0.357674	0.059535
82	C	-0.503016	0.05996
83	T	-0.832887	0.128661
84	A	-0.349573	0.078654
85	G	-0.980361	0.140273
86	A	-0.19303	0.039887
87	C	-1.156501	0.174702
88	T	-0.366329	0.057677
89	C	-0.996553	0.155315
90	T	-0.423147	0.060939
91	C	-1.03436	0.147733
92	A	-999	0
93	C	-0.853377	0.116774
94	C	-0.778739	0.116343
95	A	-0.824779	0.127285
96	G	-0.567811	0.075604
97	C	-0.69365	0.106371
98	A	-0.463526	0.057545
99	C	-0.415236	0.060111
100	T	-0.071178	0.063893
101	T	-0.188613	0.060589
102	G	-0.381462	0.07868
103	G	-0.165265	0.037545
104	C	-0.443895	0.074175
105	C	-0.426696	0.079094
106	G	-0.279636	0.043939
107	G	-0.600326	0.076402
108	T	-0.494288	0.055421
109	G	-0.451246	0.056896
110	C	-0.42239	0.060657
111	T	-0.378175	0.052952
112	G	-0.465003	0.06562
113	G	-0.585869	0.077
114	G	-0.434012	0.049666
115	C	-0.65627	0.095665
116	A	-0.792885	0.109435
117	G	-0.59752	0.077772
118	A	-0.641222	0.089138
119	G	-0.590113	0.073242
120	T	-0.606006	0.068917
121	G	-0.937118	0.134797
122	A	-0.657763	0.079123
123	C	-0.581001	0.104276
124	T	-0.428037	0.061846
125	C	-0.61882	0.113939
126	C	-0.562022	0.084785
127	A	-0.311069	0.044191
128	C	-0.524535	0.095824
129	G	-0.395886	0.058179
130	C	-0.780484	0.113327
131	T	-0.238056	0.059387
132	T	-0.341728	0.06198
133	G	-0.714071	0.092719
134	C	-0.517721	0.081039
135	T	-0.399149	0.070293
136	T	-0.419096	0.078991
137	G	-0.433982	0.067862
138	C	-0.423311	0.061233
139	T	-0.13464	0.058261
140	T	0.881342	0.115411
141	A	-0.190763	0.053588
142	A	-0.416835	0.08767
143	A	-0.37711	0.069522
144	G	-0.534111	0.067042
145	C	-0.586135	0.106532
146	C	-0.432358	0.095014
147	C	-0.647222	0.114074
148	T	-0.028278	0.03806
149	C	-0.426554	0.072101
150	T	-0.265684	0.062615
151	T	-0.514756	0.09498
152	C	-0.260589	0.06399
153	A	-0.631711	0.159614
154	A	0.196952	0.086443
155	T	-0.003988	0.096746
156	A	0.095219	0.09543
157	A	0.116532	0.086776
158	A	-0.239408	0.073208
159	G	-0.242543	0.048074
160	C	-0.602853	0.146458
161	T	0.016056	0.044649
162	G	-0.379652	0.071165
163	C	-0.379869	0.100329
164	C	-0.450733	0.188224
165	A	0.212521	0.045019
166	T	-0.188812	0.049716
167	T	-0.096222	0.038872
168	T	0.020967	0.076798
169	T	0.010497	0.046099
170	A	0.638928	0.160196
171	G	0.734668	0.139209
172	A	-0.330987	0.146457
173	A	-1.0497	0.217018
174	G	-0.371928	0.145381
175	T	-0.28483	0.087659
176	A	-1.376882	0.39578
177	A	-1.063251	0.242638
178	G	-0.647365	0.153238
179	C	-0.168325	0.05794
180	T	-0.997149	0.229358
181	A	-0.159864	0.049316
182	G	-0.609079	0.13451
183	T	-0.413891	0.077469
184	G	-0.637783	0.156664
185	T	-0.37147	0.099672
186	G	-0.43861	0.101362
187	T	-0.254044	0.110188
188	G	0.134733	0.023077
189	T	0.095588	0.024412
190	T	0.236518	0.058711
191	C	-0.11087	0.051241
192	C	-0.482847	0.166619
193	C	0.160441	0.053703
194	A	-0.096474	0.045025
195	T	-0.214952	0.083381
196	C	0.082905	0.366667
197	T	-0.105254	0.059001
198	C	-0.157536	0.134951
199	T	-0.138686	0.042446
200	C	-0.525465	0.17292
201	C	-0.066251	0.074324
202	T	0.502356	0.151454
203	A	0.822088	0.15702
204	G	-0.123124	0.039066
205	C	-0.003247	0.143216
206	C	-0.022196	0.055296
207	G	-0.17578	0.044746
208	C	0.029401	0.071444
209	C	-0.090654	0.082632
210	G	0.402517	0.076806
211	C	-0.116113	0.070909
212	C	-0.060993	0.079309
213	T	0.136273	0.052815
214	G	-0.053289	0.019465
215	G	1.874862	0.226253
216	T	0.211897	0.053632
217	C	-0.125036	0.058128
218	A	0.039307	0.095943
219	A	0.039805	0.109353
220	C	-0.142009	0.141169
221	T	-0.008571	0.045947
222	C	0.162088	0.076445
223	G	0.009775	0.040009
224	G	-0.051965	0.085542
225	T	-0.052116	0.04408
226	A	-0.076577	0.038592
227	C	0.073112	0.105685
228	T	-0.110547	0.099881
229	C	0.906429	0.136952
230	A	0.87192	0.177859
231	A	1.662507	0.15621
232	T	2.071438	0.227845
233	A	0.933	0.150656
234	A	0.366529	0.09932
235	T	0.540389	0.081125
236	A	0.425933	0.065976
237	A	1.490549	0.223075
238	G	0.658374	0.031928
239	A	0.070195	0.05536
240	A	0.442576	0.070146
241	G	0.15534	0.050363
242	A	-0.02241	0.053947
243	C	-0.254756	0.085286
244	C	-0.046878	0.040419
245	C	-0.113908	0.046652
246	T	0.133445	0.04707
247	G	0.033256	0.046996
248	G	0.956989	0.087895
249	T	0.914038	0.066878
250	C	-0.088489	0.0729
251	T	-0.016454	0.040595
252	G	0.137371	0.035343
253	T	0.004429	0.093425
254	T	0.01266	0.050067
255	A	0.010491	0.026484
256	G	-0.02389	0.03482
257	G	-0.022004	0.040104
258	A	0.156767	0.034419
259	C	0.022175	0.047238
260	C	-0.069704	0.038498
261	C	0.026477	0.039973
262	T	-0.008143	0.034229
263	T	0.088225	0.032402
264	T	0.006388	0.02342
265	C	0.013463	0.051125
266	T	-0.021081	0.025158
267	G	-0.058877	0.016072
268	C	0.011501	0.032877
269	T	-0.058238	0.029907
270	T	0.123888	0.031206
271	T	0.015231	0.019934
272	G	0.0331	0.019672
273	G	-0.040672	0.022027
274	G	-0.01669	0.017895
275	A	0.269577	0.04219
276	A	-0.017933	0.053985
277	A	-0.016247	0.027114
278	C	-0.084539	0.04269
279	C	0.002012	0.03691
280	G	0.110638	0.02598
281	A	-0.093948	0.049411
282	A	-0.023878	0.031249
283	G	-0.041564	0.016869
284	C	-0.105022	0.02779
285	A	0.058135	0.027972
286	G	0.322182	0.038579
287	G	0.028856	0.009703
288	A	0.018375	0.045774
289	A	0.942504	0.089238
290	A	0.188706	0.05726
291	A	0.197948	0.026876
292	T	0.308338	0.031497
293	C	0.163389	0.030685
294	C	0.020235	0.026766
295	C	-0.042289	0.042384
296	T	-0.021564	0.020593
297	A	0.028717	0.028202
298	G	0.04954	0.018245
299	C	0.08284	0.045886
300	A	-0.048755	0.026497
301	G	0.093014	0.04488
302	A	0.603066	0.037325
303	T	-0.036614	0.041224
304	T	0.863924	0.056604
305	G	0.095979	0.020894
306	G	0.006804	0.01897
307	C	0.003079	0.027779
308	G	-0.012914	0.016529
309	C	-0.042482	0.035264
310	C	0.405699	0.143991
311	T	-999	0
312	G	-0.04228	0.04393
313	A	-0.056388	0.037727
314	A	0.000263	0.025668
315	C	-0.036472	0.039234
316	A	0.037387	0.014891
317	G	0.030739	0.02014
318	G	0.084751	0.024356
319	G	0.141863	0.019077
320	A	-0.008468	0.019979
321	C	0.212294	0.02796
322	T	1.07123	0.045153
323	T	3.559713	0.226006
324	G	2.246877	0.103029
325	A	0.635971	0.043463
326	A	0.624612	0.038529
327	G	0.398713	0.023109
328	G	0.34781	0.022937
329	A	0.40893	0.026776
330	G	0.088639	0.04035
331	A	0.362072	0.037277
332	G	0.686155	0.03365
333	T	1.482798	0.066072
334	G	1.603632	0.11946
335	A	1.49487	0.060521
336	G	0.120838	0.068531
337	A	0.38595	0.039969
338	G	1.232385	0.107931
339	A	0.474424	0.045264
340	C	0.098503	0.031226
341	T	-0.096223	0.022633
342	C	-0.042582	0.023111
343	C	0.318031	0.029764
344	T	0.783624	0.056837
345	G	0.038676	0.03651
346	A	0.111729	0.031905
347	G	-0.03426	0.019139
348	T	0.000669	0.015051
349	A	0.109939	0.025766
350	C	0.247068	0.024315
351	G	1.583883	0.071111
352	G	0.302929	0.018165
353	C	0.392488	0.044747
354	T	1.706285	0.081055
355	G	0.093733	0.036329
356	A	0.039786	0.028053
357	G	0.028309	0.014728
358	T	0.113424	0.021011
359	G	1.114144	0.062096
360	A	0.501918	0.043483
361	A	0.485304	0.024406
362	G	0.405089	0.030821
363	G	0.116187	0.015059
364	C	0.756722	0.043326
365	A	0.34959	0.026656
366	G	1.242638	0.056312
367	T	0.599503	0.025252
368	A	0.707941	0.041152
369	A	0.865378	0.035761
370	G	0.350585	0.025985
371	G	0.115199	0.017817
372	G	0.005907	0.015317
373	C	0.055766	0.011697
374	G	0.087735	0.02866
375	G	0.01256	0.018135
376	C	-0.073136	0.024329
377	A	0.285231	0.026301
378	G	0.262839	0.047488
379	G	0.243354	0.033226
380	A	0.385235	0.04758
381	A	0.623821	0.039049
382	C	0.222977	0.039899
383	C	0.316573	0.03754
384	A	0.207532	0.040256
385	A	0.195349	0.023405
386	C	0.136147	0.030613
387	C	0.233316	0.030396
388	A	0.331011	0.025938
389	C	0.330541	0.021957
390	G	0.392352	0.018158
391	A	0.069375	0.024141
392	C	0.123746	0.030174
393	G	0.105954	0.028521
394	G	0.120974	0.024513
395	A	0.25049	0.028653
396	G	0.208028	0.025545
397	T	0.741042	0.041149
398	G	0.187217	0.028297
399	C	-0.105264	0.061958
400	T	0.130651	0.020158
401	C	0.016304	0.022951
402	C	0.082323	0.031357
403	T	0.616894	0.045035
404	A	1.094794	0.049475
405	T	3.175677	0.168803
406	A	1.09991	0.096383
407	A	1.66752	0.073124
408	A	0.803746	0.040922
409	G	0.660412	0.032212
410	G	-0.021235	0.019205
411	C	0.142161	0.022988
412	G	0.051192	0.018282
413	C	0.18313	0.023383
414	G	0.198608	0.022366
415	G	0.732585	0.052568
416	G	0.206624	0.021015
417	T	0.13338	0.016528
418	C	0.39328	0.034725
419	G	0.301762	0.036742
420	G	0.307039	0.0385
421	T	0.36412	0.037603
422	A	0.735868	0.041622
423	C	0.321917	0.049378
424	C	0.254048	0.041957
425	A	0.967936	0.049061
426	G	0.157079	0.024446
427	A	0.016765	0.021431
428	C	0.14253	0.021915
429	G	0.619322	0.037554
430	G	0.096525	0.012602
431	C	-0.012187	0.024194
432	G	0.216513	0.020492
433	T	0.227462	0.022421
434	G	1.132007	0.042641
435	A	0.432175	0.026535
436	G	0.048987	0.014496
437	G	0.089516	0.027206
438	A	0.051428	0.020304
439	G	-0.014724	0.009941
440	C	0.16445	0.014719
441	G	0.502661	0.036933
442	G	0.330889	0.01998
443	G	0.173457	0.017296
444	A	0.604884	0.023491
445	G	-0.049925	0.037198
446	A	0.347646	0.027195
447	G	0.100815	0.029488
448	G	0.116715	0.023335
449	A	0.119572	0.019867
450	A	0.230957	0.021637
451	G	0.071714	0.023893
452	A	0.068945	0.0211
453	G	-0.009411	0.027239
454	G	0.11893	0.020365
455	C	-0.087829	0.028881
456	C	-0.088196	0.03155
457	T	-0.110892	0.021141
458	C	-0.201655	0.040934
459	C	0.001807	0.024775
460	G	1.13094	0.069301
461	G	0.251872	0.027766
462	T	-0.090327	0.032738
463	T	0.019757	0.026609
464	G	0.067535	0.019892
465	C	-0.040067	0.077835
466	A	0.407756	0.044548
467	G	0.248013	0.028447
468	G	1.358702	0.099637
469	T	1.461157	0.093603
470	A	1.749743	0.087393
471	A	1.734664	0.100997
472	G	1.466065	0.084713
473	T	0.066672	0.03352
474	G	0.088663	0.021867
475	C	0.000279	0.030143
476	A	0.144832	0.031487
477	A	-0.048755	0.054204
478	C	0.593737	0.066251
479	A	0.005163	0.052283
480	C	1.321977	0.07437
481	A	0.165471	0.068456
482	A	2.027784	0.134557
483	A	1.6726	0.098988
484	A	0.64781	0.06691
485	A	-0.008565	0.025535
486	A	0.426639	0.065782
487	G	2.647487	0.112045
488	A	0.242343	0.044815
489	A	2.342074	0.162688
490	A	0.976073	0.105731
491	T	1.050884	0.057809
492	A	0.527937	0.046662
493	G	1.360496	0.078955
494	C	0.162436	0.037657
495	T	0.080548	0.048863
496	G	-0.033011	0.013471
497	T	-0.064667	0.01873
498	C	-0.058446	0.01022
499	T	0.087291	0.029224
500	T	0.020203	0.035606
501	T	0.093981	0.040567
502	T	0.048585	0.039477
503	A	0.16859	0.02621
504	T	0.020822	0.018165
505	C	0.145848	0.030644
506	C	0.131353	0.027206
507	A	0.284213	0.021436
508	G	0.298593	0.028959
509	G	0.983677	0.044994
510	A	0.505358	0.035116
511	A	0.7461	0.04888
512	G	0.003882	0.018067
513	G	0.045899	0.026049
514	G	-0.060736	0.038847
515	G	-0.059622	0.032934
516	T	-0.015803	0.03612
517	A	0.137527	0.040047
518	A	0.413356	0.035462
519	T	0.129368	0.041474
520	A	0.249979	0.063692
521	A	-0.052814	0.067237
522	G	0.28259	0.036471
523	A	0.118864	0.030051
524	T	0.275972	0.036639
525	A	0.330229	0.04072
526	G	0.975086	0.05128
527	A	0.765689	0.053092
528	G	0.694593	0.039602
529	T	0.344477	0.022237
530	G	0.305375	0.029053
531	G	0.220219	0.019921
532	G	0.202302	0.027656
533	A	0.180838	0.020098
534	G	0.228019	0.026752
535	A	0.131202	0.025752
536	T	0.2233	0.022618
537	G	0.140971	0.025873
538	G	-0.047329	0.039593
539	G	0.000457	0.027984
540	C	0.648547	0.054722
541	G	1.154395	0.069449
542	T	0.523603	0.035804
543	G	0.808478	0.104124
544	A	2.339578	0.167206
545	G	1.992174	0.117773
546	A	0.101148	0.05782
547	A	1.323163	0.145673
548	A	0.248912	0.069357
549	C	0.483994	0.082171
550	T	-0.072292	0.028503
551	C	0.218965	0.060477
552	C	-0.093234	0.049741
553	G	0.072019	0.034209
554	T	0.066408	0.047898
555	C	-0.02424	0.017113
556	T	0.884762	0.074093
557	T	1.618369	0.141289
558	G	1.474417	0.101938
559	T	0.376451	0.034837
560	C	0.114196	0.040392
561	A	0.408631	0.037152
562	G	0.35783	0.041025
563	G	0.13273	0.034867
564	G	0.102206	0.046054
565	A	-0.027398	0.031698
566	A	0.301491	0.04498
567	G	0.570927	0.076914
568	A	0.452981	0.076941
569	A	0.391704	0.050784
570	A	0.292885	0.055808
571	G	0.051456	0.030371
572	C	0.289024	0.045651
573	A	0.093637	0.034331
574	G	0.260193	0.064361
575	A	0.862534	0.114067
576	T	1.345113	0.160555
577	G	0.775557	0.116951
578	A	0.984465	0.240621
579	A	0.805509	0.08879
580	T	0.468524	0.0773
581	T	3.013307	0.312218
582	A	1.522404	0.184622
583	G	0.273089	0.023218
584	A	0.318711	0.157681
585	A	0.748404	0.147001
586	A	0.879242	0.163536
587	A	1.868658	0.533402
588	A	0.081926	0.202959
589	A	0.452745	0.071012
590	T	0.131949	0.102219
591	T	0.934862	0.184663
592	A	0.239604	0.061698
593	G	0.106003	0.055894
594	G	-0.020546	0.031891
595	C	0.103873	0.114836
596	T	1.079069	0.122525
597	A	0.220093	0.066552
598	C	0.58884	0.138845
599	G	0.37637	0.096127
600	A	0.030828	0.057544
601	C	-0.19031	0.208399
602	C	-0.098146	0.055453
603	C	0.043411	0.071686
604	A	0.890346	0.174833
605	A	1.068044	0.216222
606	C	0.044096	0.103001
607	G	1.492507	0.179986
608	G	0.912721	0.075648
609	A	1.511564	0.242271
610	A	1.513437	0.240169
611	A	0.960043	0.116172
612	G	1.831263	0.144534
613	A	0.705507	0.225239
614	A	1.383314	0.197827
615	A	0.430027	0.124369
616	A	0.870395	0.229363
617	A	1.213218	0.253768
618	G	0.702089	0.109157
619	T	0.372879	0.086145
620	A	-0.081727	0.094605
621	C	0.084275	0.074131
622	A	0.190259	0.060778
623	T	0.512014	0.128648
624	G	0.013797	0.054458
625	T	0.194273	0.096345
626	T	2.826373	0.316016
627	G	0.730748	0.088914
628	A	0.56951	0.123635
629	A	0.795923	0.098413
630	G	-0.091335	0.04694
631	C	0.657623	0.196845
632	A	-0.015361	0.052863
633	T	0.053251	0.096277
634	G	0.048799	0.049432
635	T	0.002264	0.090306
636	A	0.816496	0.118958
637	G	0.762449	0.102497
638	T	0.542671	0.060138
639	A	1.330682	0.129001
640	T	0.797067	0.066551
641	G	0.157923	0.033252
642	G	0.054252	0.051354
643	G	0.076997	0.028651
644	C	0.429893	0.091625
645	A	0.493788	0.086727
646	G	-0.376342	0.0751
647	C	0.293998	0.112441
648	A	-0.052794	0.074688
649	A	-0.015821	0.099812
650	A	1.247789	0.146469
651	T	1.350635	0.195688
652	G	1.724912	0.1898
653	A	-0.102873	0.091096
654	A	1.654818	0.232413
655	T	0.621094	0.159936
656	T	1.147343	0.205806
657	A	0.899495	0.127529
658	G	4.167252	0.768708
659	A	2.364134	0.286769
660	T	0.091274	0.051919
661	A	0.510071	0.145141
662	G	0.974256	0.107147
663	A	0.9958	0.173557
664	T	0.104586	0.053121
665	T	-0.099034	0.058796
666	T	0.204664	0.063435
667	G	1.54238	0.168652
668	G	0.021709	0.133758
669	A	0.7312	0.124777
670	T	-0.172256	0.048512
671	T	0.42386	0.099324
672	A	0.907276	0.131963
673	G	0.329477	0.069239
674	C	0.44409	0.086595
675	A	1.467735	0.266938
676	G	1.104438	0.123012
677	A	0.30479	0.135501
678	A	0.924275	0.214263
679	A	1.661461	0.579363
680	G	0.058139	0.05867
681	C	-0.015112	0.109498
682	C	0.167217	0.108413
683	T	0.062449	0.095224
684	G	0.118784	0.058984
685	T	-0.125107	0.053796
686	T	0.025256	0.053411
687	G	0.093073	0.045373
688	G	0.154867	0.085783
689	A	0.577056	0.127006
690	G	0.371176	0.103651
691	A	0.205099	0.104763
692	A	0.966932	0.183007
693	C	0.441045	0.111905
694	A	-0.026893	0.060618
695	A	0.387862	0.092891
696	A	0.259393	0.078354
697	G	0.634517	0.082389
698	A	-0.124973	0.079822
699	A	0.093317	0.050942
700	G	0.191197	0.050619
701	G	0.466745	0.089459
702	A	-0.046025	0.043377
703	T	0.822703	0.159322
704	G	1.176586	0.196347
705	T	0.202168	0.073379
706	C	0.269002	0.058982
707	A	-0.203681	0.165484
708	A	0.373938	0.168455
709	A	-0.0551	0.369413
710	A	-0.227374	0.223701
711	A	0.979697	0.422663
712	A	0.66561	0.160934
713	T	1.431635	0.227676
714	A	0.695008	0.160739
715	C	0.020903	0.054397
716	T	0.2896	0.075992
717	T	-0.078509	0.04807
718	T	0.308155	0.051531
719	C	0.37154	0.099785
720	G	0.268917	0.107656
721	G	0.754618	0.121584
722	T	0.011111	0.063728
723	C	-0.230146	0.11439
724	T	0.346754	0.074888
725	T	0.365884	0.148442
726	A	1.704842	0.295365
727	G	0.084544	0.068888
728	C	-0.019314	0.04869
729	T	-0.250908	0.038724
730	C	-0.090727	0.072801
731	C	-0.228213	0.085573
732	A	0.396909	0.084472
733	T	0.217913	0.161764
734	T	1.03438	0.227384
735	A	0.854461	0.185101
736	G	1.142127	0.139189
737	T	0.041444	0.046455
738	G	1.026886	0.140019
739	C	0.306312	0.130765
740	C	-0.340555	0.130758
741	A	0.869194	0.234549
742	A	-0.077576	0.094367
743	C	0.309669	0.1879
744	A	0.241643	0.099772
745	G	-0.170378	0.038021
746	G	-0.285962	0.073738
747	C	-0.173636	0.076318
748	T	-0.000404	0.053335
749	C	-0.048791	0.030056
750	A	0.051499	0.066134
751	G	3.011602	0.445242
752	A	0.241301	0.074121
753	A	1.017701	0.154525
754	A	0.438181	0.164385
755	A	1.243505	0.218237
756	T	0.467409	0.120394
757	T	1.345063	0.326731
758	T	1.385198	0.163001
759	A	1.13152	0.163525
760	A	2.064715	0.258956
761	A	0.865145	0.271066
762	A	0.04924	0.055417
763	A	0.246634	0.084178
764	G	0.16685	0.063138
765	C	-0.030936	0.07116
766	C	-0.007861	0.047608
767	T	0.512461	0.104184
768	T	2.757928	0.341188
769	T	0.56116	0.115174
770	A	2.635884	0.225196
771	T	2.041005	0.302072
772	A	1.498267	0.167302
773	A	0.315274	0.101742
774	T	1.45002	0.218994
775	A	1.23458	0.18836
776	C	1.537616	0.317452
777	T	0.676369	0.139921
778	G	1.378893	0.2036
779	T	0.041148	0.034938
780	C	0.118323	0.082026
781	T	0.131665	0.046155
782	G	0.187536	0.038031
783	C	-0.17525	0.078765
784	G	0.312806	0.046985
785	T	0.550529	0.075182
786	C	0.746999	0.142476
787	A	0.639445	0.074907
788	T	-0.066902	0.035918
789	C	0.003005	0.043436
790	T	0.734572	0.096153
791	G	0.065649	0.037553
792	G	0.120603	0.049328
793	T	-0.054639	0.036672
794	G	0.045143	0.032959
795	C	0.291296	0.093205
796	A	0.649274	0.054471
797	T	-0.060918	0.070519
798	T	0.777701	0.079611
799	C	0.106299	0.074488
800	A	0.00518	0.058092
801	C	0.141624	0.039593
802	G	0.452001	0.037686
803	C	0.438476	0.06869
804	A	0.294987	0.037123
805	G	1.787772	0.176029
806	A	0.86348	0.076826
807	A	0.297714	0.08361
808	G	3.099777	0.278537
809	A	0.001303	0.040576
810	G	1.665309	0.119191
811	A	0.924107	0.1342
812	A	2.163941	0.170198
813	A	0.691335	0.103284
814	G	0.824838	0.067812
815	T	0.294341	0.052023
816	G	0.840554	0.051676
817	A	0.115402	0.045693
818	A	2.124142	0.153558
819	A	0.341335	0.069231
820	C	0.931898	0.069803
821	A	-0.032323	0.045305
822	C	-0.05905	0.064711
823	A	-0.123371	0.051273
824	C	0.100064	0.030216
825	T	0.858157	0.094514
826	G	0.810939	0.087641
827	A	0.688129	0.061475
828	G	0.551443	0.102263
829	G	0.785034	0.08756
830	A	0.241447	0.059658
831	A	0.786986	0.062914
832	G	0.233141	0.030627
833	C	0.541212	0.046895
834	A	0.516087	0.091254
835	A	0.702272	0.120407
836	A	1.411019	0.189071
837	A	0.730976	0.064799
838	C	0.241393	0.065768
839	A	-0.20889	0.082869
840	G	0.771059	0.060283
841	A	1.016077	0.102038
842	T	1.44525	0.093594
843	A	0.30202	0.051711
844	G	0.237394	0.036814
845	T	0.056143	0.036182
846	G	0.139397	0.022279
847	C	0.609421	0.077487
848	A	0.896082	0.087897
849	G	0.352723	0.045372
850	A	0.612391	0.05401
851	G	0.567496	0.049722
852	A	0.604221	0.083467
853	C	0.096605	0.062781
854	A	0.352547	0.03389
855	C	0.165947	0.054634
856	C	0.520738	0.092018
857	T	2.741208	0.159234
858	A	1.08871	0.09249
859	G	0.582501	0.039185
860	T	0.257479	0.035496
861	G	0.268715	0.02568
862	G	0.115289	0.021167
863	T	0.155687	0.042192
864	G	0.013032	0.03278
865	G	0.31302	0.018908
866	A	0.335804	0.043058
867	A	1.302218	0.128748
868	A	0.300001	0.050544
869	C	0.671658	0.051139
870	A	0.45774	0.042411
871	G	0.313183	0.038338
872	G	1.130298	0.062148
873	A	0.444729	0.065483
874	A	0.366708	0.040675
875	C	0.658341	0.063567
876	A	0.22838	0.052046
877	A	0.10252	0.039124
878	C	0.184701	0.036501
879	A	1.03735	0.089109
880	G	1.718901	0.075509
881	A	0.910623	0.106609
882	A	0.739377	0.097271
883	A	0.18792	0.055435
884	C	0.580459	0.055591
885	T	0.787857	0.058898
886	A	1.201406	0.080481
887	T	0.610507	0.045171
888	G	0.184669	0.022029
889	C	-0.068043	0.031544
890	C	0.354118	0.05567
891	A	0.224906	0.041735
892	A	0.321673	0.064115
893	A	0.314366	0.035687
894	A	-0.022518	0.049073
895	A	0.283153	0.043906
896	C	0.705434	0.054357
897	A	0.407103	0.077549
898	A	0.77092	0.061438
899	G	0.82107	0.040394
900	T	0.274847	0.020165
901	A	0.676965	0.058424
902	G	0.397963	0.048809
903	A	0.499377	0.037016
904	C	0.210928	0.058078
905	C	-0.003325	0.038357
906	A	0.749075	0.083335
907	A	0.708386	0.039105
908	C	0.365664	0.040532
909	A	0.248319	0.036979
910	G	0.258047	0.02117
911	C	0.113085	0.044831
912	A	0.062303	0.025687
913	C	-0.094315	0.04177
914	C	0.038349	0.052203
915	A	0.245295	0.030738
916	T	0.245066	0.024371
917	C	0.874124	0.082423
918	T	0.859442	0.048584
919	A	0.403683	0.048437
920	G	0.750803	0.040835
921	C	0.561361	0.043809
922	G	0.253127	0.022491
923	G	0.002639	0.015034
924	C	0.175429	0.024279
925	A	0.268976	0.02547
926	G	0.18811	0.025592
927	A	0.654029	0.030954
928	G	0.243613	0.024014
929	G	0.271195	0.027693
930	A	0.259574	0.033461
931	G	0.116267	0.027946
932	G	0.651064	0.030704
933	A	0.146245	0.04262
934	A	0.527173	0.06349
935	A	0.929762	0.069192
936	T	0.283266	0.047931
937	T	0.173477	0.038983
938	A	0.14564	0.035802
939	C	0.080645	0.058301
940	C	0.049724	0.045385
941	C	0.085936	0.04143
942	A	0.416701	0.063305
943	G	0.535428	0.055408
944	T	0.607162	0.048971
945	A	0.605769	0.048332
946	C	0.711127	0.088583
947	A	1.161177	0.065257
948	A	-0.059171	0.043576
949	C	0.205337	0.058159
950	A	0.168405	0.048293
951	A	1.07409	0.106198
952	A	1.096252	0.070693
953	T	1.39278	0.115778
954	A	0.446472	0.046024
955	G	0.065273	0.027303
956	G	0.07794	0.02917
957	T	-0.044131	0.025801
958	G	0.171854	0.041065
959	G	-0.006788	0.025677
960	T	0.302089	0.051991
961	A	1.067429	0.137352
962	A	0.366121	0.047385
963	C	0.6452	0.066596
964	T	1.193615	0.090847
965	A	1.394969	0.090124
966	T	1.402219	0.101697
967	G	1.052559	0.056574
968	T	0.029611	0.023887
969	C	-0.372482	0.070973
970	C	0.002432	0.061756
971	A	-0.084431	0.025879
972	C	0.09341	0.040614
973	C	0.008551	0.031591
974	T	0.180148	0.052998
975	G	0.012303	0.012223
976	C	0.072835	0.035961
977	C	0.231949	0.064084
978	A	0.965407	0.069069
979	T	0.514592	0.059484
980	T	0.837079	0.058591
981	A	0.683567	0.048185
982	A	0.347347	0.032883
983	G	0.125989	0.019862
984	C	0.158303	0.025929
985	C	0.085016	0.038808
986	C	0.35773	0.053245
987	G	0.306966	0.024771
988	A	0.388657	0.040628
989	G	0.821356	0.086101
990	A	0.638225	0.088351
991	A	0.191413	0.047155
992	C	0.68047	0.079849
993	A	0.859204	0.071466
994	T	-0.110355	0.085851
995	T	2.889883	0.217077
996	A	0.386423	0.066447
997	A	1.511686	0.149943
998	A	0.459398	0.059774
999	T	0.443615	0.044056
1000	G	0.381852	0.031283
1001	C	0.131168	0.049447
1002	C	0.211044	0.046949
1003	T	0.305555	0.038148
1004	G	-0.114335	0.050904
1005	G	-0.042633	0.03231
1006	G	0.165765	0.025856
1007	T	0.289468	0.052837
1008	A	0.382843	0.084432
1009	A	0.495306	0.079566
1010	A	0.715447	0.108531
1011	A	0.869785	0.082396
1012	T	0.408565	0.086143
1013	T	1.803621	0.224831
1014	G	1.706242	0.163396
1015	A	0.20039	0.053906
1016	T	0.178498	0.03605
1017	A	1.46819	0.105012
1018	G	1.606223	0.097524
1019	A	1.092191	0.070717
1020	G	0.12464	0.039053
1021	G	0.993687	0.064512
1022	A	0.213647	0.054791
1023	A	0.603194	0.076631
1024	A	0.580625	0.059662
1025	A	2.018813	0.249984
1026	G	1.621369	0.097334
1027	A	-0.009011	0.067565
1028	A	1.331354	0.120554
1029	A	0.806148	0.108675
1030	T	0.473027	0.049593
1031	T	0.164006	0.029055
1032	T	0.364994	0.035212
1033	G	0.381861	0.055598
1034	G	0.052109	0.03715
1035	A	0.282707	0.034551
1036	G	0.154191	0.032399
1037	C	0.011279	0.033563
1038	A	0.964789	0.148988
1039	G	0.663948	0.112651
1040	A	1.325242	0.118715
1041	A	0.950614	0.170706
1042	G	1.17146	0.087639
1043	T	1.190171	0.078846
1044	A	0.150264	0.057738
1045	G	0.164933	0.03512
1046	T	-0.131359	0.040883
1047	G	-0.011187	0.023867
1048	C	-0.050182	0.04906
1049	C	0.035261	0.059762
1050	A	0.40514	0.043331
1051	G	0.710437	0.089512
1052	G	1.19633	0.128347
1053	A	1.030213	0.070878
1054	T	-0.260037	0.091297
1055	T	0.299656	0.039873
1056	T	1.607002	0.119059
1057	C	0.808216	0.10754
1058	A	0.642935	0.071729
1059	G	0.089008	0.044078
1060	G	-0.088688	0.025847
1061	C	0.294965	0.053015
1062	A	-0.064658	0.05608
1063	C	0.096005	0.042814
1064	T	0.337304	0.074918
1065	G	0.157856	0.030422
1066	T	0.120759	0.057679
1067	C	0.241892	0.065021
1068	A	1.109703	0.081388
1069	G	1.756902	0.179979
1070	A	0.986785	0.081211
1071	A	1.219717	0.090076
1072	G	0.181728	0.032879
1073	G	0.184296	0.028171
1074	T	0.051134	0.019943
1075	T	0.178642	0.030349
1076	G	0.097785	0.026468
1077	C	0.055773	0.032328
1078	A	0.628292	0.040892
1079	C	-0.095749	0.042163
1080	C	-0.000244	0.039874
1081	C	0.24157	0.058949
1082	C	-0.240354	0.078766
1083	C	-0.101494	0.051768
1084	T	0.920453	0.093695
1085	A	0.634518	0.044335
1086	T	0.741609	0.068316
1087	G	0.725661	0.07255
1088	A	0.025709	0.051708
1089	C	0.601036	0.098254
1090	A	0.650854	0.079469
1091	T	0.825658	0.1405
1092	T	3.407512	0.278059
1093	A	2.18961	0.155833
1094	A	1.582422	0.143414
1095	T	1.008796	0.081021
1096	C	0.711066	0.070807
1097	A	1.263892	0.136093
1098	G	0.61382	0.092973
1099	A	1.071529	0.139831
1100	T	0.833694	0.140689
1101	G	0.731725	0.061037
1102	T	0.316553	0.068596
1103	T	1.776399	0.135847
1104	A	1.223489	0.179856
1105	A	0.872022	0.072873
1106	A	1.303115	0.077732
1107	T	1.250721	0.086641
1108	T	0.510751	0.077046
1109	G	0.805495	0.050101
1110	T	-0.072283	0.027611
1111	G	0.292926	0.047331
1112	T	0.378947	0.033197
1113	G	-0.00482	0.038669
1114	G	0.102638	0.032832
1115	G	0.146967	0.033613
1116	A	0.425892	0.03553
1117	G	0.496725	0.080719
1118	A	0.201637	0.029441
1119	C	-0.0651	0.035961
1120	C	-0.004335	0.041768
1121	A	0.40495	0.04432
1122	T	0.701675	0.055476
1123	C	0.38943	0.052795
1124	A	0.291968	0.030966
1125	A	0.209486	0.035442
1126	G	0.449698	0.025959
1127	C	0.342923	0.049882
1128	G	0.166043	0.024705
1129	G	0.037513	0.022676
1130	C	0.788619	0.100175
1131	T	0.268104	0.040418
1132	A	0.672847	0.046403
1133	T	0.749671	0.053733
1134	G	0.373681	0.028805
1135	C	0.196483	0.031703
1136	A	0.474911	0.051899
1137	G	0.605057	0.062579
1138	A	1.35182	0.098419
1139	T	0.618521	0.06709
1140	T	1.736243	0.175181
1141	A	0.921762	0.083304
1142	T	0.672952	0.045255
1143	C	1.00489	0.096405
1144	A	0.196386	0.031227
1145	G	0.875841	0.077068
1146	A	0.12366	0.048585
1147	G	1.952813	0.174967
1148	A	0.835623	0.075481
1149	T	0.2605	0.039417
1150	A	1.271423	0.095043
1151	T	-0.148894	0.051733
1152	T	0.466756	0.075192
1153	A	2.191029	0.126241
1154	T	2.95425	0.205453
1155	A	0.653562	0.078457
1156	A	0.921439	0.046732
1157	A	0.44183	0.043448
1158	C	0.454426	0.037381
1159	G	0.503169	0.03387
1160	A	0.822685	0.040615
1161	G	0.464313	0.02793
1162	G	0.342651	0.05434
1163	A	0.610242	0.055283
1164	G	0.344961	0.043362
1165	G	0.03291	0.024058
1166	C	0.027965	0.036548
1167	T	0.142943	0.032445
1168	G	0.018259	0.016285
1169	C	-0.049632	0.037317
1170	A	0.588564	0.057859
1171	G	0.270907	0.047599
1172	A	0.946443	0.066656
1173	T	0.284397	0.074373
1174	T	1.064481	0.066807
1175	G	0.518136	0.046986
1176	G	0.163987	0.032756
1177	G	0.674096	0.064757
1178	A	0.333152	0.036563
1179	C	0.371968	0.042657
1180	T	0.921723	0.056274
1181	T	1.338279	0.104214
1182	G	-0.001046	0.020269
1183	C	-0.055921	0.064955
1184	A	0.309622	0.0382
1185	G	0.066746	0.020466
1186	C	-0.023552	0.048781
1187	A	0.370504	0.033868
1188	C	0.08687	0.04106
1189	C	0.299196	0.05341
1190	C	0.012095	0.042941
1191	A	0.946041	0.053278
1192	C	0.10933	0.034956
1193	A	0.332687	0.040097
1194	A	-999	0
1195	C	0.437528	0.058755
1196	C	0.767413	0.072591
1197	A	0.361415	0.047099
1198	G	0.325292	0.036247
1199	C	0.066743	0.037788
1200	T	0.104668	0.018444
1201	C	-0.035641	0.047583
1202	C	0.282664	0.045302
1203	A	0.734906	0.045245
1204	C	0.320608	0.059486
1205	A	0.779747	0.069162
1206	A	0.236113	0.040233
1207	C	0.409951	0.06642
1208	A	0.335395	0.034891
1209	A	0.498245	0.044991
1210	G	0.620487	0.06317
1211	G	1.119747	0.061764
1212	A	0.442054	0.043643
1213	C	0.120881	0.031454
1214	A	0.973909	0.060003
1215	A	0.218761	0.033886
1216	C	0.282464	0.036893
1217	T	0.718176	0.052406
1218	T	1.429449	0.089874
1219	A	1.015678	0.051485
1220	G	0.274899	0.040059
1221	G	0.0048	0.027448
1222	G	0.17162	0.032822
1223	A	0.04747	0.02411
1224	G	0.008633	0.014086
1225	C	-0.091077	0.034544
1226	C	-0.006835	0.055194
1227	G	0.194896	0.022027
1228	T	0.152985	0.02939
1229	C	0.128888	0.037006
1230	A	0.453686	0.030266
1231	G	0.833917	0.049113
1232	G	0.558562	0.052905
1233	A	0.71095	0.045791
1234	T	0.785503	0.053259
1235	C	0.268576	0.038789
1236	A	0.055047	0.03668
1237	G	1.107982	0.080677
1238	A	0.66663	0.056544
1239	T	0.813296	0.067865
1240	A	0.687771	0.042829
1241	T	0.130394	0.039972
1242	T	0.45842	0.028187
1243	G	0.48763	0.021827
1244	C	0.187284	0.025529
1245	A	0.906786	0.051002
1246	G	0.236146	0.037693
1247	G	1.103524	0.075527
1248	A	1.139985	0.077622
1249	A	0.577995	0.045989
1250	C	1.340599	0.147724
1251	A	-0.152377	0.05641
1252	A	0.360735	0.038028
1253	C	1.29431	0.104718
1254	T	1.608106	0.102096
1255	A	0.55472	0.058376
1256	G	0.129915	0.023915
1257	T	-0.050734	0.027424
1258	T	0.208902	0.040044
1259	C	0.707669	0.070345
1260	A	0.249585	0.052804
1261	G	1.411079	0.075729
1262	T	0.79588	0.064429
1263	A	0.393731	0.045545
1264	G	1.51568	0.098504
1265	A	1.789022	0.099849
1266	T	2.002535	0.125023
1267	G	0.274169	0.032177
1268	A	0.111709	0.046776
1269	A	0.232174	0.050263
1270	C	0.229943	0.038782
1271	A	0.449153	0.058613
1272	A	0.911517	0.124958
1273	A	0.454187	0.05417
1274	T	0.152247	0.025215
1275	C	0.096635	0.035409
1276	C	0.214437	0.037634
1277	A	0.150234	0.033492
1278	G	0.528272	0.027848
1279	T	0.336252	0.031376
1280	G	0.752277	0.061452
1281	G	0.511221	0.057845
1282	A	0.396281	0.03971
1283	T	0.404953	0.048199
1284	G	0.418564	0.042966
1285	T	0.195628	0.033225
1286	A	0.54661	0.03617
1287	C	0.245144	0.037843
1288	A	1.00799	0.066643
1289	G	1.586562	0.089383
1290	A	0.18726	0.042179
1291	C	0.004576	0.04706
1292	A	1.179147	0.077072
1293	A	0.001069	0.023047
1294	C	0.245615	0.037398
1295	A	0.240049	0.029568
1296	G	0.510993	0.037284
1297	A	0.222391	0.044862
1298	A	0.296312	0.026302
1299	C	0.144497	0.045274
1300	C	-0.042999	0.041375
1301	C	-0.072267	0.057129
1302	C	0.12645	0.078005
1303	A	0.058506	0.034862
1304	T	0.387044	0.045228
1305	A	0.647763	0.051105
1306	C	-0.042547	0.048266
1307	C	0.635078	0.070102
1308	A	0.218672	0.029468
1309	G	0.51768	0.028415
1310	T	0.154584	0.021242
1311	A	0.25764	0.030221
1312	G	0.136361	0.03032
1313	G	0.241566	0.030783
1314	C	-0.027674	0.034769
1315	A	0.88843	0.079653
1316	A	0.209543	0.055646
1317	C	0.135069	0.074958
1318	A	0.873717	0.086435
1319	T	0.083677	0.043385
1320	T	0.517318	0.076777
1321	T	0.668902	0.067029
1322	A	0.42046	0.061026
1323	C	0.288622	0.051119
1324	A	0.200852	0.037665
1325	G	0.256839	0.043759
1326	G	0.290371	0.040408
1327	A	0.495709	0.045989
1328	G	0.266429	0.047183
1329	A	0.394236	0.045425
1330	T	0.582352	0.048432
1331	G	0.168009	0.017754
1332	G	-0.201945	0.04858
1333	A	0.425409	0.051219
1334	T	-0.045546	0.020965
1335	C	0.059213	0.041796
1336	C	-0.069593	0.033464
1337	A	0.178223	0.042197
1338	A	0.147566	0.036596
1339	C	0.190769	0.040868
1340	T	0.069284	0.021461
1341	G	0.097144	0.036721
1342	G	-0.142678	0.031706
1343	G	0.156333	0.050127
1344	G	0.01519	0.023183
1345	T	0.002847	0.037911
1346	T	0.60164	0.077964
1347	G	0.110736	0.030109
1348	C	0.389976	0.084072
1349	A	0.120083	0.081503
1350	A	-0.132144	0.05469
1351	A	0.025211	0.095552
1352	A	-0.1243	0.070762
1353	A	0.506175	0.11261
1354	T	1.478863	0.188852
1355	G	0.606588	0.052133
1356	T	-0.227204	0.055273
1357	G	0.285747	0.038279
1358	T	-0.018169	0.05321
1359	C	0.05774	0.075667
1360	A	0.312705	0.067415
1361	G	0.376641	0.046834
1362	A	0.29568	0.07876
1363	A	0.115943	0.070416
1364	T	-0.018219	0.044593
1365	G	0.420645	0.060376
1366	T	0.361678	0.063727
1367	A	1.34854	0.142938
1368	T	1.061317	0.119745
1369	A	0.283088	0.078696
1370	A	1.268861	0.120031
1371	C	-0.255353	0.059268
1372	C	0.190717	0.051567
1373	C	0.023119	0.072336
1374	A	0.001487	0.067046
1375	A	1.442177	0.156956
1376	C	1.100835	0.155996
1377	A	0.288229	0.061227
1378	A	0.473751	0.08778
1379	A	0.297118	0.09024
1380	C	-0.270382	0.114336
1381	A	0.266078	0.085349
1382	T	-0.044666	0.048053
1383	T	0.255021	0.061068
1384	C	0.094878	0.089049
1385	T	0.005598	0.061312
1386	A	0.709235	0.073714
1387	G	0.319047	0.070374
1388	A	1.019214	0.163076
1389	T	1.143879	0.14203
1390	G	0.505634	0.040621
1391	T	2.99196	0.299118
1392	A	0.2325	0.0886
1393	A	1.240021	0.180547
1394	A	0.182432	0.108902
1395	A	0.251955	0.053335
1396	C	1.055732	0.100054
1397	A	0.626321	0.063737
1398	A	0.382816	0.033684
1399	G	0.461928	0.07677
1400	G	0.157474	0.058456
1401	G	0.030835	0.038113
1402	C	0.039382	0.09451
1403	C	0.188191	0.05972
1404	A	0.621861	0.106165
1405	A	0.828084	0.092944
1406	A	0.460334	0.060556
1407	A	1.010098	0.145913
1408	G	0.925893	0.12252
1409	A	0.347317	0.077509
1410	G	0.09222	0.037071
1411	C	0.041014	0.067473
1412	C	-0.229056	0.072861
1413	A	0.78711	0.09561
1414	T	0.181603	0.070062
1415	T	1.119374	0.129557
1416	T	0.873486	0.090083
1417	C	1.4749	0.196754
1418	A	0.04709	0.062759
1419	G	0.530349	0.102821
1420	A	0.149289	0.159249
1421	G	-0.013234	0.032349
1422	C	0.080826	0.038607
1423	T	0.878525	0.110103
1424	A	0.953389	0.112027
1425	T	0.790956	0.114189
1426	G	0.476566	0.058864
1427	T	0.07669	0.047817
1428	A	0.246767	0.071105
1429	G	-0.104098	0.066093
1430	A	-0.184973	0.088652
1431	C	0.60435	0.099185
1432	A	0.330208	0.05773
1433	G	0.50422	0.073926
1434	G	0.30089	0.063551
1435	T	0.050259	0.057883
1436	T	0.108773	0.049979
1437	C	0.02079	0.076141
1438	T	-0.082115	0.069061
1439	A	0.174487	0.058594
1440	C	0.006282	0.049015
1441	A	0.54428	0.182178
1442	A	2.762953	0.421755
1443	A	0.220413	0.083443
1444	A	0.428004	0.165745
1445	G	0.76711	0.175935
1446	T	0.429766	0.076142
1447	T	0.12781	0.047784
1448	T	4.180384	0.468946
1449	A	2.622598	0.252304
1450	A	0.120496	0.140957
1451	G	0.793312	0.114993
1452	A	0.327061	0.09264
1453	G	0.174095	0.042969
1454	C	0.451011	0.079678
1455	A	-0.23626	0.074527
1456	G	0.317581	0.104187
1457	A	0.286491	0.050736
1458	A	0.255735	0.047773
1459	C	0.237947	0.083183
1460	A	0.756041	0.101841
1461	G	1.94751	0.187855
1462	A	0.069742	0.073676
1463	C	0.099214	0.045689
1464	A	0.314207	0.094095
1465	G	1.20146	0.146375
1466	A	0.885749	0.12486
1467	T	1.216041	0.15151
1468	G	0.099184	0.040591
1469	C	-0.16044	0.052589
1470	A	0.245973	0.054765
1471	G	0.022776	0.04424
1472	C	0.119698	0.135343
1473	A	-0.063389	0.089509
1474	G	0.071342	0.094633
1475	T	1.060477	0.158193
1476	A	1.048923	0.205273
1477	A	1.342912	0.204712
1478	A	0.01983	0.044172
1479	G	0.714116	0.063021
1480	A	0.288551	0.11959
1481	A	0.876446	0.085574
1482	T	0.592269	0.112711
1483	T	0.843781	0.109329
1484	G	1.473549	0.197312
1485	G	1.874571	0.176721
1486	A	0.751049	0.097138
1487	T	0.144697	0.058171
1488	G	0.738936	0.16188
1489	A	0.328891	0.066254
1490	C	1.072483	0.172739
1491	T	-0.209675	0.059441
1492	C	0.624376	0.113584
1493	A	0.166659	0.039698
1494	A	0.422903	0.07085
1495	A	0.007113	0.050308
1496	C	2.189929	0.255067
1497	A	-0.223337	0.114127
1498	C	-0.201534	0.080141
1499	T	0.078067	0.047523
1500	G	-0.029036	0.02531
1501	C	0.008043	0.052567
1502	T	0.461135	0.099775
1503	G	0.049341	0.059515
1504	A	0.622131	0.06746
1505	T	0.147488	0.058839
1506	T	1.981468	0.243989
1507	C	0.906159	0.103476
1508	A	0.101118	0.084305
1509	A	0.263329	0.159995
1510	A	0.103032	0.079969
1511	A	1.289501	0.19935
1512	T	0.811405	0.114564
1513	G	0.136104	0.038877
1514	C	0.126599	0.080969
1515	T	0.43644	0.061406
1516	A	-0.216035	0.077858
1517	A	0.325947	0.052036
1518	C	-0.05882	0.032469
1519	C	-0.082488	0.073838
1520	C	0.113323	0.07586
1521	A	0.448745	0.074128
1522	G	0.958636	0.120234
1523	A	1.603888	0.147666
1524	T	0.161503	0.055561
1525	T	0.613493	0.092449
1526	G	0.269431	0.038969
1527	C	0.007945	0.052089
1528	A	0.061164	0.057532
1529	A	0.880594	0.083923
1530	G	0.099163	0.041501
1531	C	0.384065	0.063054
1532	T	1.496054	0.113336
1533	A	0.621116	0.070523
1534	G	0.665993	0.067155
1535	T	0.089781	0.046658
1536	G	0.205218	0.023751
1537	C	0.133074	0.034306
1538	T	0.158332	0.051904
1539	G	0.586387	0.045181
1540	A	0.420144	0.06591
1541	A	0.628463	0.048558
1542	G	-0.007941	0.031549
1543	G	0.056253	0.027842
1544	G	-0.013596	0.031923
1545	G	0.084966	0.025176
1546	C	0.474402	0.056961
1547	T	0.623733	0.052781
1548	G	-0.021469	0.048228
1549	G	0.043119	0.036588
1550	G	0.09026	0.018627
1551	T	0.559947	0.040401
1552	G	0.812634	0.058697
1553	T	0.167567	0.040114
1554	G	0.541945	0.0344
1555	A	0.649398	0.088449
1556	A	0.750936	0.058972
1557	T	0.326696	0.035464
1558	C	-0.038808	0.039517
1559	C	-0.035771	0.040156
1560	C	0.03175	0.069177
1561	A	0.003666	0.024666
1562	C	0.015538	0.033922
1563	C	0.127857	0.060216
1564	C	-0.083721	0.045991
1565	T	0.626222	0.109355
1566	A	0.677365	0.085515
1567	G	2.025537	0.157637
1568	A	1.305297	0.080903
1569	A	0.326189	0.137943
1570	G	1.424432	0.115539
1571	A	0.451043	0.082194
1572	A	1.656423	0.11991
1573	A	1.339715	0.107189
1574	T	1.373358	0.112008
1575	G	0.642321	0.039468
1576	C	0.056002	0.032344
1577	T	0.413145	0.040903
1578	G	0.591618	0.04307
1579	A	0.09729	0.031912
1580	C	0.368144	0.052981
1581	G	0.17021	0.023857
1582	G	0.150823	0.026551
1583	C	-0.028014	0.026783
1584	T	0.744569	0.057571
1585	T	0.682912	0.081081
1586	G	1.336529	0.095205
1587	T	0.424709	0.049153
1588	C	0.421313	0.075657
1589	A	0.621614	0.060022
1590	A	0.726844	0.047088
1591	G	0.709243	0.04724
1592	G	0.488075	0.037707
1593	A	0.533095	0.038157
1594	G	0.811479	0.041326
1595	T	0.561356	0.030068
1596	A	0.907968	0.039845
1597	G	0.025251	0.015153
1598	G	0.173001	0.022087
1599	G	0.029458	0.023389
1600	G	0.015772	0.025918
1601	G	0.033397	0.024401
1602	G	0.007244	0.01666
1603	C	-0.107817	0.025736
1604	C	0.198559	0.027437
1605	G	0.391965	0.043211
1606	G	0.294364	0.037853
1607	G	0.276711	0.076422
1608	A	0.24311	0.032805
1609	C	0.241352	0.040679
1610	A	0.626835	0.053279
1611	G	0.93524	0.052107
1612	A	1.062955	0.077107
1613	A	0.857681	0.072164
1614	G	0.260624	0.034919
1615	G	0.068811	0.025104
1616	C	0.112989	0.032521
1617	T	0.288739	0.032441
1618	A	0.250857	0.079851
1619	G	0.472108	0.110497
1620	A	1.018485	0.12066
1621	T	0.576287	0.078847
1622	T	1.981667	0.161549
1623	A	1.433174	0.086656
1624	A	0.780426	0.075197
1625	T	0.288245	0.055063
1626	G	0.463697	0.079542
1627	G	0.049371	0.027097
1628	C	0.285875	0.051448
1629	A	0.151566	0.028706
1630	G	0.80723	0.069671
1631	A	0.837273	0.065356
1632	A	0.343049	0.048457
1633	G	0.098433	0.027737
1634	C	-0.055256	0.039097
1635	C	0.065252	0.032001
1636	C	-999	0
1637	T	0.653814	0.060287
1638	G	1.154605	0.056547
1639	A	0.599908	0.055946
1640	A	0.327024	0.053968
1641	A	0.649167	0.060795
1642	G	1.517698	0.074075
1643	A	1.076448	0.072762
1644	G	0.143354	0.061749
1645	G	0.011808	0.020055
1646	C	-0.021687	0.015944
1647	C	0.040256	0.024505
1648	C	0.017889	0.034245
1649	T	0.123128	0.033872
1650	C	0.070442	0.045397
1651	G	0.338437	0.034778
1652	C	0.226562	0.078239
1653	A	0.580279	0.041211
1654	C	0.333054	0.054006
1655	C	0.399562	0.070553
1656	A	0.355856	0.041634
1657	G	0.477746	0.036836
1658	T	0.108094	0.037635
1659	G	0.022388	0.018638
1660	C	0.113826	0.041966
1661	C	0.119288	0.037284
1662	A	0.31859	0.044848
1663	A	0.467758	0.044549
1664	T	0.146877	0.02158
1665	C	0.210768	0.046732
1666	C	0.040419	0.031295
1667	C	0.002353	0.028164
1668	T	0.106564	0.030592
1669	T	0.576018	0.067561
1670	T	1.107303	0.106287
1671	T	2.365005	0.235693
1672	G	0.298534	0.032724
1673	C	0.153008	0.035024
1674	A	0.614781	0.044553
1675	G	0.051567	0.022705
1676	C	0.279037	0.066702
1677	A	0.174683	0.052676
1678	G	0.130016	0.023668
1679	C	0.075426	0.042347
1680	C	0.089733	0.052966
1681	C	0.13149	0.087878
1682	A	0.385492	0.056374
1683	A	0.584857	0.039079
1684	C	0.394107	0.049621
1685	A	0.166177	0.033385
1686	G	0.55992	0.034253
1687	A	0.898884	0.041615
1688	G	0.116906	0.019936
1689	G	0.058936	0.015755
1690	G	0.052564	0.037732
1691	G	-0.047565	0.03884
1692	A	0.147104	0.036646
1693	C	-0.02896	0.054088
1694	C	0.024353	0.060718
1695	A	0.471267	0.061288
1696	A	1.396298	0.158854
1697	G	0.893336	0.054465
1698	A	0.632378	0.048128
1699	A	0.917228	0.069459
1700	A	0.21415	0.030735
1701	G	0.199449	0.023093
1702	C	-0.016809	0.063169
1703	C	0.04869	0.025859
1704	A	0.448052	0.061211
1705	A	0.702263	0.096966
1706	T	0.313977	0.071752
1707	T	3.953913	0.265318
1708	A	1.055015	0.071323
1709	A	2.351242	0.206372
1710	G	0.866734	0.045024
1711	T	0.071439	0.030803
1712	G	0.468027	0.038349
1713	T	-0.030612	0.059455
1714	T	0.221671	0.037135
1715	G	0.179418	0.038151
1716	G	0.425124	0.031808
1717	A	0.775522	0.067557
1718	A	0.961411	0.056913
1719	T	0.132783	0.042284
1720	T	1.302042	0.087048
1721	G	1.066607	0.055692
1722	T	0.342782	0.025229
1723	G	0.343753	0.070166
1724	G	0.375289	0.038734
1725	G	0.61002	0.028273
1726	A	0.360637	0.054801
1727	A	0.816405	0.068193
1728	A	1.172888	0.079051
1729	G	1.527651	0.069032
1730	A	0.97843	0.044441
1731	G	0.043755	0.030457
1732	G	0.196436	0.026125
1733	G	0.143776	0.029675
1734	A	-0.032592	0.038895
1735	C	0.45839	0.059955
1736	A	0.199183	0.041724
1737	C	0.031764	0.033442
1738	T	0.043086	0.01815
1739	C	0.121161	0.055361
1740	T	0.001301	0.050184
1741	G	0.008214	0.020341
1742	C	0.286304	0.057238
1743	A	0.539231	0.081517
1744	A	0.859686	0.060874
1745	G	1.104865	0.082995
1746	G	0.1747	0.021054
1747	C	0.070675	0.045049
1748	A	0.305304	0.080028
1749	A	0.224278	0.041043
1750	T	0.248615	0.038496
1751	G	0.004983	0.021852
1752	C	0.041089	0.036268
1753	A	0.031184	0.046434
1754	G	0.026161	0.027368
1755	A	0.420137	0.066121
1756	G	0.015523	0.011367
1757	C	-0.012076	0.047693
1758	C	0.18171	0.046807
1759	C	-0.142982	0.072612
1760	C	-0.111206	0.08599
1761	A	0.446518	0.054399
1762	A	1.156923	0.083645
1763	G	2.255833	0.133383
1764	A	0.611395	0.080616
1765	A	1.044794	0.107324
1766	G	0.910066	0.04971
1767	A	0.1119	0.031634
1768	C	0.404223	0.039034
1769	A	0.20125	0.024555
1770	G	0.087964	0.025168
1771	G	0.059862	0.034956
1772	G	0.325756	0.035426
1773	A	0.318198	0.036734
1774	T	0.255865	0.033035
1775	G	0.128832	0.017283
1776	C	0.023408	0.015533
1777	T	0.283671	0.062138
1778	G	-0.029747	0.04068
1779	G	0.409784	0.027346
1780	A	0.237719	0.035222
1781	A	0.796582	0.072068
1782	A	0.987522	0.064756
1783	T	0.513707	0.044226
1784	G	0.487852	0.030009
1785	T	0.617571	0.040305
1786	G	0.278855	0.066127
1787	G	0.233322	0.015718
1788	A	0.328952	0.062394
1789	A	0.258018	0.043948
1790	A	0.237349	0.062339
1791	A	-0.070575	0.075678
1792	A	1.153789	0.112308
1793	T	0.395913	0.031912
1794	G	0.194459	0.044945
1795	G	0.095609	0.04226
1796	A	0.145249	0.049989
1797	C	-0.11891	0.05736
1798	C	0.095903	0.066635
1799	A	0.430306	0.061344
1800	T	0.589736	0.073903
1801	G	0.926111	0.066237
1802	T	0.2658	0.075586
1803	T	1.343212	0.109022
1804	A	1.548183	0.102913
1805	T	1.007134	0.090399
1806	G	0.229142	0.038447
1807	G	0.080722	0.020236
1808	C	0.087553	0.05948
1809	C	-0.153459	0.032329
1810	A	0.616944	0.093083
1811	A	0.737133	0.084723
1812	A	0.956154	0.130807
1813	T	0.874981	0.10223
1814	G	0.308791	0.027678
1815	C	-0.156734	0.038453
1816	C	0.178353	0.058081
1817	C	-0.004235	0.062513
1818	A	0.258039	0.052344
1819	G	1.541005	0.139045
1820	A	0.642176	0.054744
1821	C	-999	0
1822	A	0.280379	0.038746
1823	G	0.290462	0.025984
1824	A	0.090418	0.022804
1825	C	-0.007556	0.026405
1826	A	0.025444	0.02307
1827	G	0.053764	0.024661
1828	G	0.018795	0.018723
1829	C	0.183605	0.02358
1830	G	0.054065	0.05632
1831	G	-0.007082	0.034589
1832	G	0.058582	0.014773
1833	T	-999	0
1834	T	-0.105402	0.048517
1835	T	0.03527	0.071189
1836	T	0.603586	0.320208
1837	T	0.790757	0.214567
1838	T	0.455949	0.079856
1839	A	-0.053263	0.016382
1840	G	-999	0
1841	G	-0.028465	0.016364
1842	C	-0.1182	0.023376
1843	C	0.050307	0.017917
1844	T	-0.240011	0.022065
1845	T	-0.031855	0.035008
1846	G	-0.207225	0.016519
1847	G	-0.193939	0.041362
1848	T	-0.123375	0.018167
1849	C	-0.1248	0.025185
1850	C	-0.015012	0.048471
1851	A	-0.204887	0.020067
1852	T	-0.156672	0.027286
1853	G	-0.204517	0.030912
1854	G	-0.01177	0.032729
1855	G	-0.07816	0.052694
1856	G	0.176134	0.026467
1857	A	-0.337103	0.020316
1858	A	-0.04892	0.046199
1859	A	0.494806	0.048431
1860	G	0.132144	0.02192
1861	A	0.249357	0.050671
1862	A	0.43532	0.056107
1863	G	0.037045	0.017634
1864	C	-0.218077	0.027706
1865	C	-0.133867	0.052643
1866	C	0.022278	0.035165
1867	C	0.127172	0.052742
1868	G	-0.114836	0.020202
1869	C	0.132528	0.04715
1870	A	-0.220176	0.029571
1871	A	0.373993	0.028207
1872	T	-0.176083	0.032177
1873	T	-0.06815	0.039451
1874	T	-0.075471	0.024292
1875	C	-0.284579	0.022321
1876	C	-0.045678	0.01398
1877	C	-0.058787	0.030373
1878	C	-0.001566	0.029314
1879	A	-0.221466	0.025303
1880	T	-0.028228	0.030738
1881	G	-0.171807	0.036192
1882	G	0.019693	0.022323
1883	C	-0.174221	0.049201
1884	T	-0.087571	0.031542
1885	C	0.085034	0.049373
1886	A	-0.09295	0.033741
1887	A	0.396895	0.066456
1888	G	-0.032026	0.023115
1889	T	-0.078884	0.036816
1890	G	0.028111	0.020231
1891	C	0.010812	0.041179
1892	A	0.914339	0.052736
1893	T	0.852445	0.065225
1894	C	0.726179	0.055158
1895	A	0.40672	0.027098
1896	G	-0.003757	0.026311
1897	G	0.021376	0.026031
1898	G	0.076894	0.023304
1899	G	0.097001	0.021484
1900	C	-0.101773	0.025483
1901	T	0.076076	0.029114
1902	G	0.161645	0.035625
1903	A	0.207516	0.032833
1904	T	0.37128	0.039262
1905	G	-0.025008	0.025823
1906	C	-0.083655	0.030033
1907	C	0.170067	0.049898
1908	A	0.146514	0.032676
1909	A	1.005035	0.074245
1910	C	0.021996	0.035632
1911	T	0.131886	0.031441
1912	G	0.020027	0.01645
1913	C	-0.040129	0.009924
1914	T	0.065776	0.018734
1915	C	0.066732	0.024124
1916	C	-0.040239	0.028978
1917	C	-0.100854	0.040589
1918	C	0.051239	0.040808
1919	C	0.073232	0.049687
1920	A	0.098723	0.026045
1921	G	0.649613	0.038392
1922	A	0.73986	0.040273
1923	G	0.11943	0.047647
1924	G	0.255943	0.043877
1925	A	0.5018	0.037093
1926	C	-0.103736	0.037152
1927	C	-0.001422	0.013255
1928	C	0.137587	0.023197
1929	A	-0.037797	0.031876
1930	G	0.113865	0.019129
1931	C	0.268486	0.052022
1932	T	0.286835	0.03176
1933	G	0.266063	0.028823
1934	T	0.317389	0.030538
1935	G	0.122111	0.029489
1936	G	0.287008	0.052017
1937	A	0.43777	0.033464
1938	T	0.173265	0.032743
1939	C	0.002917	0.042057
1940	T	0.221374	0.039567
1941	G	0.075156	0.01614
1942	C	0.090564	0.032838
1943	T	1.439875	0.08974
1944	A	0.420368	0.054791
1945	A	0.691477	0.074753
1946	A	0.870207	0.071811
1947	G	0.786705	0.049314
1948	A	0.764668	0.13139
1949	A	0.380351	0.033548
1950	C	-0.046447	0.018396
1951	T	1.09363	0.066007
1952	A	0.400427	0.048114
1953	C	0.104488	0.063968
1954	A	0.811931	0.062369
1955	T	1.201926	0.081861
1956	G	0.158558	0.015248
1957	C	-0.051412	0.043589
1958	A	0.19046	0.03653
1959	G	0.250081	0.0226
1960	T	0.120479	0.02582
1961	T	0.24239	0.027222
1962	G	0.13107	0.028722
1963	G	0.128108	0.032902
1964	G	0.005082	0.014118
1965	C	0.094645	0.038154
1966	A	0.542213	0.075636
1967	A	0.39414	0.040617
1968	G	0.111881	0.020743
1969	C	0.340387	0.033666
1970	A	0.343208	0.042969
1971	G	0.051696	0.017294
1972	C	1.213714	0.075898
1973	A	0.243374	0.051523
1974	G	1.079498	0.06894
1975	A	-0.037136	0.034043
1976	G	0.283164	0.026074
1977	A	0.011914	0.049617
1978	G	0.498371	0.025968
1979	A	0.085074	0.041416
1980	A	0.607978	0.046999
1981	A	0.497077	0.040165
1982	A	0.275136	0.046427
1983	G	0.307997	0.023987
1984	C	0.993327	0.053887
1985	A	0.187508	0.037811
1986	G	0.485587	0.04206
1987	A	0.023177	0.029927
1988	G	0.431455	0.038902
1989	A	0.05738	0.043811
1990	G	0.980941	0.047083
1991	A	0.091755	0.038396
1992	A	1.011635	0.066566
1993	A	0.440702	0.056946
1994	G	0.296601	0.022831
1995	C	0.718521	0.045479
1996	A	0.127902	0.031221
1997	G	0.273022	0.0385
1998	A	0.031787	0.026896
1999	G	-0.014953	0.012417
[truncated: 7,648 more rows]
